# Supplementary material for: Developing a New Method of Transformation for Obtaining XYZ Color Values from RGB Images for Agricultural Applications
Source: Sensors (Basel). 2024 Dec 3;24(23):7728. doi: 10.3390/s24237728 (PMC11644902; doi:10.3390/s24237728)
Supplement: Supplementary file 1 [file sensors-24-07728-s001.zip]

Archive with 18 entries (17 files):
- supplementary materials/
- supplementary materials/2.5G.xlsx
- supplementary materials/2.5GY.xlsx
- supplementary materials/5BG.xlsx
- supplementary materials/5G.xlsx
- supplementary materials/5GY.xlsx
- supplementary materials/7.5G.xlsx
- supplementary materials/7.5GY.xlsx
- supplementary materials/All-RGB.xlsx
- supplementary materials/Aubergine.xlsx
- supplementary materials/Cucumber.xlsx
- supplementary materials/Gray.xlsx
- supplementary materials/Light source.xlsx
- supplementary materials/McB.xlsx
- supplementary materials/Onion.xlsx
- supplementary materials/Pepper.xlsx
- supplementary materials/Sugarbeet.xlsx
- supplementary materials/Tomato.xlsx
