# Supplementary material for: Developing a New Method of Transformation for Obtaining XYZ Color Values from RGB Images for Agricultural Applications
Source: Sensors (Basel). 2024 Dec 3;24(23):7728. doi: 10.3390/s24237728 (PMC11644902; doi:10.3390/s24237728)
Supplement: Supplementary file 1 [file sensors-24-07728-s001.zip › supplementary materials/2.5G.xlsx]

## Sheet: Sheet1
	Data Name	X	Y	Z	x	y	u'	v'	L*	a*	b*	C*	h	Instrument Name	Serial No.	Firmware Version	Measurement Type	Peak Wavelength	380nm	381nm	382nm	383nm	384nm	385nm	386nm	387nm	388nm	389nm	390nm	391nm	392nm	393nm	394nm	395nm	396nm	397nm	398nm	399nm	400nm	401nm	402nm	403nm	404nm	405nm	406nm	407nm	408nm	409nm	410nm
60	2.5 G 3-2	5.5	6.43	6.36	0.3005	0.3516	0.1816	0.4781	30.48	-8.97	4.61	10.08	152.82	CS-2000	1001551	1.10.0003	Reflectance	777	4.66	13.3	8.75	4.62	8.68	3.29	9.65	8.15	9.59	3.11	9.9	2.36	4.35	4.7	7.28	5	4.71	4.32	4.82	4.34	5.37	5.01	4.78	4.87	4.71	4.84	4.86	4.87	5.21	4.88	5.34
61	2.5G4.2	9.86	11.3	11.34	0.3034	0.3476	0.1849	0.4766	40.08	-9.2	5.12	10.53	150.89	CS-2000	1001551	1.10.0003	Reflectance	779	11.8	0	0	3.18	0.655	0	0.169	16.6	9.27	0	8.95	11.1	14.3	7.4	4.78	6.3	11.8	10.8	8.31	8.43	9.28	9.85	9.3	9.27	9.07	9.28	9.3	9.34	9.71	9.23	9.24
62	2.5G5.2	15.82	18.19	17.81	0.3054	0.351	0.185	0.4785	49.72	-11.08	6.89	13.05	148.14	CS-2000	1001551	1.10.0003	Reflectance	780	33.2	17	0.0308	12.2	16.8	22.1	16.3	5.58	22.8	16.1	15.3	4.87	5.83	2.67	7.46	18.4	16.4	10.6	12	11.7	13.9	12.7	12.5	12.4	12.5	12.6	12.7	12.7	13	13.7	12.5
63	2.5G6.2	25.19	28.36	28.9	0.3055	0.344	0.1875	0.4751	60.21	-10.66	6.33	12.4	149.31	CS-2000	1001551	1.10.0003	Reflectance	770	6.78	20.8	29.6	15.9	16.8	31	16.9	15.4	33.3	25.7	14.7	23.1	15.7	14.5	15.9	12.6	20.6	17.8	20.5	21.4	20.1	21.4	21.1	21.8	21.5	21.7	21.6	21.8	21.7	21.5	21.2
64	2.5G7.2	35.63	40.07	40.6	0.3064	0.3446	0.1879	0.4755	69.52	-11.84	7.38	13.95	148.08	CS-2000	1001551	1.10.0003	Reflectance	770	13	25.4	13.3	13.6	14	51.1	26	23.5	0	0	23.5	8.67	5.61	45.3	12.4	21.1	21.9	28.8	26.3	26.3	25.7	26.6	26.2	26.2	26.2	26.3	26.2	26.7	27.3	27	28.1
65	2.5G8.2	50.18	56.48	56.82	0.3069	0.3455	0.188	0.476	79.89	-13.38	8.63	15.92	147.18	CS-2000	1001551	1.10.0003	Reflectance	760	15.6	41.9	7.37	18.4	26.8	9.1	43.3	19.3	10.9	24	18	11.6	36.8	38.2	17.5	33.8	34	35.4	33.8	33.5	35.2	33.4	34	35.1	34.5	35	34.9	35.4	36.3	36.9	38.3
66	2.5G8.4	46.72	56.05	51.96	0.3019	0.3622	0.1791	0.4835	79.64	-21.73	12.81	25.22	149.48	CS-2000	1001551	1.10.0003	Reflectance	759	25.2	10.6	30.5	37.6	25.2	2.84	20.5	42.7	13	11.9	40	15.3	25.5	13.7	17.2	38.8	33.4	35.9	34.9	33.1	32.5	33.4	33.2	34.1	33.4	34	34.1	33.9	34	35.4	35.2
67	2.5G7.4	33.01	39.89	36.01	0.3031	0.3663	0.1786	0.4855	69.39	-20.26	12.63	23.88	148.06	CS-2000	1001551	1.10.0003	Reflectance	769	11.2	19.7	16	14	13.7	1.84	49.2	33.9	9.79	38.9	12.4	34.8	33.3	20.6	19.7	18.5	25.6	24.4	21.5	23.6	22.9	24.2	24.2	23.6	23.8	23.8	24	24	24.6	24.2	25.1
68	2.5G6.4	23.57	29.44	25.6	0.2998	0.3745	0.174	0.4889	61.16	-21.74	12.92	25.29	149.27	CS-2000	1001551	1.10.0003	Reflectance	769	24.4	18.1	13.3	3.95	9.7	0	0	28.2	34	4.32	0	13.5	36.5	13.5	8.11	15.7	22	17.3	17	15.8	17.3	15.9	17.5	17	16.6	16.6	16.6	16.7	16.7	17.2	17.1
69	2.5G5.4	13.69	17.6	15.26	0.2941	0.378	0.1693	0.4897	49	-20.81	10.98	23.53	152.19	CS-2000	1001551	1.10.0003	Reflectance	768	0	0	13.2	10.4	1.23	15.2	4.16	9.99	10.1	32.5	14.3	15	19.8	21.1	10	13.7	8.36	8.65	9.85	10.4	11	9.88	9.27	9.87	9.74	9.74	9.99	10.1	9.78	10.1	10.5
70	2.5G4.4	7.27	10.03	7.93	0.2883	0.3974	0.1603	0.4973	37.89	-22.21	11.63	25.07	152.35	CS-2000	1001551	1.10.0003	Reflectance	775	13.5	1.52	0.258	1.02	0.569	7.28	2.59	4.51	0	17.7	6.75	0	0.746	10	0.461	5.74	7.78	6.56	5.42	5.6	4.97	5.22	5.32	5.11	5.16	5.13	5.19	5.24	5.33	5.36	5.01
71	2.5G3.4	4.88	6.47	5.53	0.2892	0.3832	0.1648	0.4913	30.56	-16.78	8.21	18.68	153.92	CS-2000	1001551	1.10.0003	Reflectance	768	5.86	0	3.65	3.76	5.78	4.63	0	0	0	0.469	3.67	3.96	3.48	9.78	0	0	2.96	5.49	4.29	3.45	3.37	3.73	3.54	3.4	3.45	3.43	3.46	3.52	3.77	3.67	3.44
72	2.5G4.6	6.47	10.23	6.93	0.2739	0.433	0.1433	0.5095	38.26	-31.79	15.85	35.53	153.5	CS-2000	1001551	1.10.0003	Reflectance	779	12.2	3.73	0	0	16.2	14.7	27.8	0.424	16.3	6.72	0	10.4	0	21.2	0	1.03	2.06	5.64	5.02	3.81	4.62	4.35	3.91	4.2	4.2	4.19	4.28	4.26	4.55	4.88	5.1
73	2.5G5.6	12.64	17.98	13.75	0.2849	0.4052	0.1562	0.5001	49.47	-29.64	15.24	33.33	152.79	CS-2000	1001551	1.10.0003	Reflectance	761	17	5.77	3.27	16.4	12.2	0	13.3	7.84	0	0	18.3	2.88	7.7	13.3	4.03	8.71	9	8.51	9.65	8.6	8.39	8.76	9.01	8.7	8.88	9.05	8.89	9.01	9.06	9.48	8.71
74	2.5G6.6	19.79	27.37	21.22	0.2894	0.4003	0.1602	0.4986	59.31	-31.36	17.02	35.68	151.52	CS-2000	1001551	1.10.0003	Reflectance	768	17.1	25.8	1.76	0	0.304	16.5	0	26.8	14	14.2	18.7	0	11.6	4.88	3.01	7.65	12.4	10.9	12.3	12.4	13.7	14.3	13.4	13	13.2	13.1	13.4	13.3	13.2	14.1	11.8
75	2.5G7.6	29.01	38.33	31.51	0.2935	0.3878	0.1661	0.4939	68.26	-30.04	16.56	34.3	151.13	CS-2000	1001551	1.10.0003	Reflectance	775	0.402	7.28	11.1	7.5	29.1	0	38.4	8.77	10.1	11.7	0	16.1	30.1	0	23.3	14.4	19.7	22.7	19.4	19.9	20.5	21.6	21.8	21.1	21.2	21.2	21.1	21.3	21.9	21.8	22.2
76	2.5G8.6	40.97	53.78	43.9	0.2955	0.3879	0.1673	0.4942	78.33	-32.84	18.86	37.87	150.12	CS-2000	1001551	1.10.0003	Reflectance	775	27.8	41.2	9.97	34.7	27	23.8	15.3	0	3.38	38.1	33.7	27	28.5	38.1	13.8	11.4	23.5	29.2	27.9	28.7	28.4	26.6	28.5	27.3	27.3	27.7	27.4	28	28.7	28.7	28.7
77	2.5G7.8	27.02	39.44	28.21	0.2854	0.4166	0.1537	0.5048	69.07	-41.33	22.61	47.11	151.32	CS-2000	1001551	1.10.0003	Reflectance	780	19.4	29.9	10.5	11.9	29.1	7.51	10.2	21.1	0	23.5	9.95	21.8	6.13	3.27	7.95	25.2	13.4	19.9	14.6	15.9	15.6	16.8	17	16.7	16.5	16.7	16.7	16.7	17.2	17.3	16.6
78	2.5G6.8	18.28	27.6	18.68	0.2831	0.4275	0.1497	0.5087	59.53	-39.92	22.08	45.62	151.06	CS-2000	1001551	1.10.0003	Reflectance	760	25	22.7	15	23.7	0	36.5	0	43.2	14	26.8	20.6	0	6.62	10.3	9.18	1.17	12.4	9.85	11.8	12	12.6	11.7	11.2	11.8	11.7	12	11.9	11.9	12.3	12.8	12.7
79	2.5G5.8	11.02	17.95	11.15	0.2746	0.4474	0.1405	0.5149	49.44	-40.78	21.76	46.22	151.91	CS-2000	1001551	1.10.0003	Reflectance	761	0	11	3.14	0.25	14.8	17	21.2	14.5	14.8	0	4.71	6.63	0	11	0	2.18	10.8	7.14	7.2	6.35	6.39	6.74	6.74	6.93	6.71	6.65	6.77	6.89	6.24	7.11	6.02
[truncated: 370 more columns]

## Sheet: Sheet2
380nm	4.66
381nm	13.3
382nm	8.75
383nm	4.62
384nm	8.68
385nm	3.29
386nm	9.65
387nm	8.15
388nm	9.59
389nm	3.11
390nm	9.9
391nm	2.36
392nm	4.35
393nm	4.7
394nm	7.28
395nm	5
396nm	4.71
397nm	4.32
398nm	4.82
399nm	4.34
400nm	5.37
401nm	5.01
402nm	4.78
403nm	4.87
404nm	4.71
405nm	4.84
406nm	4.86
407nm	4.87
408nm	5.21
409nm	4.88
410nm	5.34
411nm	5.08
412nm	4.74
413nm	4.83
414nm	5.11
415nm	4.54
416nm	4.58
417nm	4.82
418nm	4.93
419nm	4.86
420nm	4.82
421nm	4.85
422nm	4.74
423nm	4.74
424nm	4.92
425nm	4.8
426nm	4.86
427nm	4.83
428nm	4.91
429nm	4.84
430nm	4.88
431nm	4.84
432nm	4.9
433nm	4.93
434nm	4.91
435nm	4.97
436nm	4.97
437nm	4.95
438nm	4.93
439nm	4.99
440nm	5.03
441nm	4.97
442nm	4.95
443nm	4.94
444nm	4.93
445nm	5.07
446nm	5
447nm	5.02
448nm	5
449nm	5
450nm	5.09
451nm	5.09
452nm	5.1
453nm	5.17
454nm	5.15
455nm	5.14
456nm	5.21
457nm	5.1
458nm	5.22
459nm	5.24
460nm	5.24
461nm	5.34
462nm	5.32
463nm	5.38
464nm	5.39
465nm	5.42
466nm	5.47
467nm	5.43
468nm	5.61
469nm	5.6
470nm	5.63
471nm	5.69
472nm	5.7
473nm	5.77
474nm	5.78
475nm	5.89
476nm	5.92
477nm	5.93
478nm	6.01
479nm	6.06
480nm	6.2
481nm	6.14
482nm	6.22
483nm	6.36
484nm	6.39
485nm	6.45
486nm	6.53
487nm	6.57
488nm	6.6
489nm	6.72
490nm	6.74
491nm	6.76
492nm	6.86
493nm	6.95
494nm	6.97
495nm	7.03
496nm	7.06
497nm	7.12
498nm	7.19
499nm	7.16
500nm	7.21
501nm	7.32
502nm	7.29
503nm	7.34
504nm	7.33
505nm	7.34
506nm	7.37
507nm	7.42
508nm	7.3
509nm	7.47
510nm	7.36
511nm	7.2
512nm	7.59
513nm	7.51
514nm	7.45
515nm	7.26
516nm	7.36
517nm	7.34
518nm	7.19
519nm	7.37
520nm	7.55
521nm	7.23
522nm	7.36
523nm	7.24
524nm	7.16
525nm	7.18
526nm	7.33
527nm	7.37
528nm	7.45
529nm	7.38
530nm	7.27
531nm	7.24
532nm	7.3
533nm	7.28
534nm	7.15
535nm	7.13
536nm	7.18
537nm	7.12
538nm	7.16
539nm	7.2
540nm	7.15
541nm	7.13
542nm	7.12
543nm	7.11
544nm	7.07
545nm	7.06
546nm	7.05
547nm	7.06
548nm	7.05
549nm	7.02
550nm	7
551nm	6.97
552nm	6.93
553nm	6.91
554nm	6.88
555nm	6.88
556nm	6.88
557nm	6.87
558nm	6.84
559nm	6.85
560nm	6.91
561nm	6.76
562nm	6.74
563nm	6.72
564nm	6.58
565nm	7.09
566nm	6.84
567nm	6.46
568nm	6.38
569nm	6.31
570nm	6.92
571nm	6.16
572nm	6.61
573nm	6.23
574nm	6.02
575nm	6.07
576nm	6.14
577nm	6.17
578nm	6.18
579nm	6.12
580nm	6.08
581nm	6.06
582nm	6.04
583nm	5.97
584nm	5.96
585nm	5.9
586nm	5.93
587nm	5.83
588nm	5.84
589nm	5.77
590nm	5.73
591nm	5.67
592nm	5.64
593nm	5.64
594nm	5.61
595nm	5.58
596nm	5.54
597nm	5.45
598nm	5.44
599nm	5.37
600nm	5.39
601nm	5.37
602nm	5.3
603nm	5.32
604nm	5.34
605nm	5.1
606nm	5.06
607nm	5.05
608nm	5.02
609nm	5.07
610nm	5.03
611nm	5.02
612nm	5.02
613nm	5
614nm	5
615nm	4.97
616nm	4.97
617nm	4.92
618nm	4.91
619nm	4.9
620nm	4.9
621nm	4.86
622nm	4.86
623nm	4.87
624nm	4.86
625nm	4.82
626nm	4.85
627nm	4.82
628nm	4.79
629nm	4.77
630nm	4.8
631nm	4.8
632nm	4.79
633nm	4.76
634nm	4.81
635nm	4.87
636nm	4.79
637nm	4.76
638nm	4.84
639nm	4.55
640nm	4.91
641nm	4.65
642nm	4.64
643nm	4.79
644nm	4.59
645nm	4.72
646nm	4.71
647nm	4.6
648nm	4.69
649nm	4.67
650nm	4.58
651nm	4.69
652nm	4.66
653nm	4.68
654nm	4.72
655nm	4.78
656nm	4.69
657nm	4.7
658nm	4.63
659nm	4.43
660nm	4.55
661nm	4.66
662nm	4.56
663nm	4.66
664nm	4.71
665nm	4.71
666nm	5
667nm	4.83
668nm	4.8
669nm	4.73
670nm	4.61
671nm	4.67
672nm	4.53
673nm	4.57
674nm	4.92
675nm	4.79
676nm	4.52
677nm	4.86
678nm	4.6
679nm	4.74
680nm	4.41
681nm	4.49
682nm	4.78
683nm	4.52
684nm	4.64
685nm	4.73
686nm	4.61
687nm	4.54
688nm	4.68
689nm	4.82
690nm	4.63
691nm	4.92
692nm	4.8
693nm	4.7
694nm	4.72
695nm	4.59
696nm	5.42
697nm	4.96
698nm	4.43
699nm	3.86
700nm	3.93
701nm	4.56
702nm	4.62
703nm	4.41
704nm	4.6
705nm	4.69
706nm	4.67
707nm	4.75
708nm	4.93
709nm	4.86
710nm	4.89
711nm	4.92
712nm	4.94
713nm	4.97
714nm	5.13
715nm	5.25
716nm	5.62
717nm	5.88
718nm	2.52
719nm	2.99
720nm	6.11
721nm	7.16
722nm	4.18
723nm	3.22
724nm	7.58
725nm	4.3
726nm	8.04
727nm	7.97
728nm	5.8
729nm	0.506
730nm	1.95
731nm	2.27
732nm	2.81
733nm	5.71
734nm	2.03
735nm	0
736nm	10.4
737nm	1.48
738nm	4.51
739nm	7.71
740nm	1.79
741nm	2.25
742nm	4.41
743nm	4.38
744nm	9.12
745nm	2.72
746nm	7.38
747nm	0
748nm	0
749nm	2.2
750nm	8.76
751nm	0
752nm	9.13
753nm	6.21
754nm	5.86
755nm	21.5
756nm	3.12
757nm	13.7
758nm	16.8
759nm	27.4
760nm	23.4
761nm	0
762nm	0
763nm	11.2
764nm	4.17
765nm	10.9
766nm	12.9
767nm	0
768nm	0
769nm	11.1
770nm	0
771nm	5.78
772nm	1.94
773nm	0
774nm	0
775nm	14.7
776nm	17.9
777nm	33.3
778nm	2.06
779nm	0
780nm	21.9

## Sheet: Sheet3
380nm	11.8
381nm	0
382nm	0
383nm	3.18
384nm	0.655
385nm	0
386nm	0.169
387nm	16.6
388nm	9.27
389nm	0
390nm	8.95
391nm	11.1
392nm	14.3
393nm	7.4
394nm	4.78
395nm	6.3
396nm	11.8
397nm	10.8
398nm	8.31
399nm	8.43
400nm	9.28
401nm	9.85
402nm	9.3
403nm	9.27
404nm	9.07
405nm	9.28
406nm	9.3
407nm	9.34
408nm	9.71
409nm	9.23
410nm	9.24
411nm	9.19
412nm	9.13
413nm	9.18
414nm	8.89
415nm	9.06
416nm	9.59
417nm	9.14
418nm	9.56
419nm	9.44
420nm	9.15
421nm	9.34
422nm	8.85
423nm	9.07
424nm	9.11
425nm	9.24
426nm	9.29
427nm	9.29
428nm	9.31
429nm	9.25
430nm	9.33
431nm	9.33
432nm	9.33
433nm	9.28
434nm	9.35
435nm	9.4
436nm	9.4
437nm	9.34
438nm	9.3
439nm	9.41
440nm	9.48
441nm	9.48
442nm	9.43
443nm	9.49
444nm	9.34
445nm	9.53
446nm	9.43
447nm	9.49
448nm	9.53
449nm	9.58
450nm	9.49
451nm	9.51
452nm	9.53
453nm	9.69
454nm	9.57
455nm	9.62
456nm	9.56
457nm	9.63
458nm	9.55
459nm	9.71
460nm	9.66
461nm	9.72
462nm	9.53
463nm	9.68
464nm	9.62
465nm	9.66
466nm	9.57
467nm	9.65
468nm	9.62
469nm	9.65
470nm	9.62
471nm	9.56
472nm	9.59
473nm	9.54
474nm	9.51
475nm	9.62
476nm	9.71
477nm	9.62
478nm	9.56
479nm	9.61
480nm	9.77
481nm	9.56
482nm	9.56
483nm	9.65
484nm	9.61
485nm	9.6
486nm	9.64
487nm	9.64
488nm	9.6
489nm	9.6
490nm	9.68
491nm	9.66
492nm	9.68
493nm	9.73
494nm	9.73
495nm	9.77
496nm	9.83
497nm	9.87
498nm	9.84
499nm	9.96
500nm	10.1
501nm	10.2
502nm	10.3
503nm	10.5
504nm	10.6
505nm	10.7
506nm	10.9
507nm	11.4
508nm	11.2
509nm	11.6
510nm	11.7
511nm	12.2
512nm	12.7
513nm	12.7
514nm	12.8
515nm	13.1
516nm	13.4
517nm	13.8
518nm	13.9
519nm	14.1
520nm	14.4
521nm	14
522nm	14.4
523nm	14.5
524nm	14.2
525nm	14.5
526nm	14.8
527nm	14.1
528nm	14.7
529nm	14.4
530nm	14.1
531nm	14.3
532nm	14.2
533nm	14.2
534nm	13.9
535nm	13.9
536nm	13.7
537nm	13.7
538nm	13.6
539nm	13.6
540nm	13.5
541nm	13.3
542nm	13.3
543nm	13.2
544nm	13.1
545nm	13
546nm	13
547nm	12.9
548nm	12.9
549nm	12.8
550nm	12.6
551nm	12.5
552nm	12.3
553nm	12.2
554nm	12.1
555nm	12.1
556nm	12
557nm	12
558nm	11.8
559nm	11.5
560nm	11.8
561nm	11.3
562nm	11
563nm	11
564nm	10.8
565nm	11.5
566nm	11
567nm	10.5
568nm	11
569nm	10.6
570nm	10.7
571nm	10.1
572nm	10.4
573nm	10.5
574nm	9.88
575nm	10
576nm	10.1
577nm	10.1
578nm	10
579nm	9.98
580nm	9.98
581nm	9.92
582nm	9.87
583nm	9.83
584nm	9.83
585nm	9.77
586nm	9.83
587nm	9.71
588nm	9.74
589nm	9.64
590nm	9.64
591nm	9.55
592nm	9.45
593nm	9.52
594nm	9.53
595nm	9.45
596nm	9.41
597nm	9.4
598nm	9.36
599nm	9.31
600nm	9.34
601nm	9.3
602nm	9.11
603nm	9.19
604nm	9.14
605nm	8.99
606nm	8.97
607nm	9
608nm	9.04
609nm	9.01
610nm	8.95
611nm	8.92
612nm	8.94
613nm	8.93
614nm	8.93
615nm	8.88
616nm	8.89
617nm	8.91
618nm	8.96
619nm	8.92
620nm	8.99
621nm	9.06
622nm	9.04
623nm	9.11
624nm	9.14
625nm	9.12
626nm	9.19
627nm	9.22
628nm	9.31
629nm	9.31
630nm	9.36
631nm	9.41
632nm	9.44
633nm	9.45
634nm	9.54
635nm	9.75
636nm	9.63
637nm	9.91
638nm	9.85
639nm	9.88
640nm	9.81
641nm	9.64
642nm	10.2
643nm	10.2
644nm	9.87
645nm	10.5
646nm	10.5
647nm	10.3
648nm	10.5
649nm	10.4
650nm	10.5
651nm	10.6
652nm	10.8
653nm	10.8
654nm	10.9
655nm	10.9
656nm	10.7
657nm	10.8
658nm	10.9
659nm	11
660nm	11.2
661nm	11.1
662nm	11
663nm	10.9
664nm	11.1
665nm	10.9
666nm	11.5
667nm	11.1
668nm	10.8
669nm	11.1
670nm	10.9
671nm	11
672nm	10.3
673nm	10.7
674nm	10.9
675nm	11.1
676nm	10.8
677nm	10.5
678nm	10.2
679nm	10
680nm	10.1
681nm	9.47
682nm	10.6
683nm	10
684nm	9.89
685nm	9.85
686nm	9.97
687nm	9.4
688nm	9.75
689nm	9.79
690nm	9.66
691nm	9.58
692nm	9.79
693nm	9.55
694nm	9.44
695nm	9.37
696nm	10.1
697nm	9.59
698nm	8.78
699nm	9.11
700nm	8.29
701nm	9.26
702nm	8.61
703nm	9.24
704nm	9.23
705nm	9.14
706nm	9.48
707nm	9.51
708nm	9.5
709nm	9.51
710nm	9.87
711nm	9.66
712nm	9.53
713nm	9.68
714nm	10.1
715nm	10.7
716nm	10.6
717nm	8.99
718nm	8.87
719nm	7.69
720nm	8.78
721nm	11.6
722nm	11.7
723nm	8.72
724nm	8.02
725nm	10.6
726nm	9.07
727nm	9.17
728nm	3.23
729nm	11.4
730nm	11.4
731nm	13.6
732nm	17.4
733nm	15.6
734nm	22.6
735nm	6.84
736nm	15.8
737nm	11.5
738nm	12.1
739nm	17.5
740nm	14.7
741nm	9.91
742nm	8.98
743nm	7.56
744nm	13.2
745nm	10.5
746nm	5.08
747nm	26.5
748nm	7.99
749nm	13.3
750nm	6.56
751nm	10.2
752nm	14.7
753nm	29.8
754nm	9.61
755nm	11.9
756nm	0.201
757nm	29.7
758nm	18.6
759nm	60.7
760nm	49.9
761nm	12.6
762nm	14.1
763nm	10.9
764nm	16.1
765nm	0
766nm	0
767nm	5.87
768nm	13
769nm	15.3
770nm	33.3
771nm	36.9
772nm	14.4
773nm	31.3
774nm	26.6
775nm	66.6
776nm	50
777nm	34.5
778nm	0
779nm	84.9
780nm	17.4

## Sheet: Sheet4
380nm	33.2
381nm	17
382nm	0.0308
383nm	12.2
384nm	16.8
385nm	22.1
386nm	16.3
387nm	5.58
388nm	22.8
389nm	16.1
390nm	15.3
391nm	4.87
392nm	5.83
393nm	2.67
394nm	7.46
395nm	18.4
396nm	16.4
397nm	10.6
398nm	12
399nm	11.7
400nm	13.9
401nm	12.7
402nm	12.5
403nm	12.4
404nm	12.5
405nm	12.6
406nm	12.7
407nm	12.7
408nm	13
409nm	13.7
410nm	12.5
411nm	12.7
412nm	13.1
413nm	13
414nm	12.8
415nm	12.6
416nm	12.9
417nm	13.6
418nm	12.8
419nm	13
420nm	13.1
421nm	13
422nm	13.4
423nm	13
424nm	13.3
425nm	13.1
426nm	13.4
427nm	13.2
428nm	13.5
429nm	13.4
430nm	13.6
431nm	13.5
432nm	13.6
433nm	13.6
434nm	13.7
435nm	13.8
436nm	13.7
437nm	13.7
438nm	13.6
439nm	13.8
440nm	14
441nm	13.9
442nm	14
443nm	14.1
444nm	14
445nm	14.3
446nm	14.1
447nm	14.4
448nm	14.4
449nm	14.4
450nm	14.6
451nm	14.5
452nm	14.5
453nm	14.8
454nm	14.7
455nm	14.8
456nm	14.8
457nm	14.8
458nm	15
459nm	15.2
460nm	15.2
461nm	15.3
462nm	15.3
463nm	15.4
464nm	15.5
465nm	15.5
466nm	15.6
467nm	15.8
468nm	16
469nm	15.9
470nm	16.1
471nm	16
472nm	16.2
473nm	16.3
474nm	16.3
475nm	16.5
476nm	16.6
477nm	16.7
478nm	16.8
479nm	16.9
480nm	17.2
481nm	17.1
482nm	17.2
483nm	17.3
484nm	17.5
485nm	17.5
486nm	17.6
487nm	17.7
488nm	17.8
489nm	17.9
490nm	18
491nm	18.1
492nm	18.4
493nm	18.3
494nm	18.4
495nm	18.5
496nm	18.6
497nm	18.9
498nm	18.8
499nm	18.6
500nm	18.8
501nm	19.1
502nm	19.4
503nm	19.3
504nm	19.1
505nm	19.2
506nm	19.4
507nm	19.5
508nm	19.3
509nm	19.5
510nm	19.5
511nm	19.4
512nm	19.6
513nm	19.9
514nm	20
515nm	19.5
516nm	19.8
517nm	20.2
518nm	19.6
519nm	19.7
520nm	20.4
521nm	19.9
522nm	20.1
523nm	20
524nm	19.8
525nm	20.2
526nm	19.6
527nm	19.8
528nm	20.3
529nm	20.1
530nm	20.2
531nm	20.2
532nm	20
533nm	20.2
534nm	20.2
535nm	20.1
536nm	20
537nm	20
538nm	20.1
539nm	20.2
540nm	20
541nm	20
542nm	20
543nm	20
544nm	20
545nm	20
546nm	19.9
547nm	19.9
548nm	19.9
549nm	20
550nm	20.1
551nm	19.9
552nm	19.7
553nm	19.6
554nm	19.5
555nm	19.6
556nm	19.7
557nm	19.6
558nm	19.5
559nm	18.9
560nm	19.5
561nm	19.4
562nm	19
563nm	18.8
564nm	18.7
565nm	19.5
566nm	19
567nm	18.7
568nm	18.5
569nm	18.8
570nm	18.8
571nm	18
572nm	18.6
573nm	18.7
574nm	18.2
575nm	18.1
576nm	18
577nm	18.1
578nm	18.2
579nm	18
580nm	18
581nm	17.8
582nm	17.9
583nm	17.8
584nm	17.8
585nm	17.6
586nm	17.7
587nm	17.5
588nm	17.4
589nm	17.4
590nm	17.4
591nm	17.2
592nm	17.2
593nm	17
594nm	17
595nm	16.8
596nm	16.8
597nm	16.7
598nm	16.3
599nm	16.3
600nm	16.2
601nm	16.1
602nm	16
603nm	16
604nm	15.7
605nm	15.5
606nm	15.3
607nm	15.1
608nm	15
609nm	15
610nm	14.8
611nm	14.7
612nm	14.7
613nm	14.7
614nm	14.7
615nm	14.5
616nm	14.4
617nm	14.3
618nm	14.2
619nm	14.1
620nm	14.1
621nm	14
622nm	14
623nm	13.9
624nm	13.8
625nm	13.8
626nm	13.7
627nm	13.6
628nm	13.7
629nm	13.7
630nm	13.7
631nm	13.6
632nm	13.5
633nm	13.5
634nm	13.5
635nm	13.5
636nm	13.3
637nm	13.4
638nm	13.1
639nm	13.2
640nm	13.3
641nm	13.1
642nm	13.2
643nm	12.9
644nm	12.7
645nm	13.1
646nm	12.7
647nm	12.7
648nm	12.6
649nm	12.7
650nm	12.6
651nm	12.7
652nm	12.8
653nm	12.8
654nm	12.7
655nm	12.5
656nm	12.5
657nm	12.5
658nm	12
659nm	12.2
660nm	12.4
661nm	12.2
662nm	12
663nm	12.1
664nm	12.3
665nm	12.5
666nm	12.5
667nm	12.2
668nm	12.6
669nm	12.7
670nm	12.4
671nm	12.1
672nm	12.4
673nm	12.7
674nm	11.8
675nm	12
676nm	12.3
677nm	12.2
678nm	12.8
679nm	12
680nm	12.3
681nm	12.1
682nm	12.7
683nm	12.3
684nm	12.2
685nm	12
686nm	11.9
687nm	12.2
688nm	12.1
689nm	12.1
690nm	12.6
691nm	12.4
692nm	12.4
693nm	12.4
694nm	12.5
695nm	11.6
696nm	13.6
697nm	12.2
698nm	11.7
699nm	13.2
700nm	12.3
701nm	10.9
702nm	11.2
703nm	12.7
704nm	12.6
705nm	12.7
706nm	12.6
707nm	12.7
708nm	13.1
709nm	12.9
710nm	13
711nm	13
712nm	12.9
713nm	13.3
714nm	13.3
715nm	13.1
716nm	14
717nm	12.9
718nm	12.3
719nm	15.4
720nm	16.2
721nm	12
722nm	20.3
723nm	13.1
724nm	10.1
725nm	11.4
726nm	10.3
727nm	14.7
728nm	0
729nm	9.67
730nm	1.25
731nm	15.7
732nm	18.9
733nm	21
734nm	32
735nm	7.67
736nm	9.81
737nm	0
738nm	12.3
739nm	13.3
740nm	9.8
741nm	12.3
742nm	16.6
743nm	9.15
744nm	24.8
745nm	24.2
746nm	9.65
747nm	26.5
748nm	17.6
749nm	12.6
750nm	22
751nm	14.2
752nm	36.2
753nm	30.9
754nm	1.61
755nm	0
756nm	32.2
757nm	37.1
758nm	21.1
759nm	0
760nm	0
761nm	0
762nm	49.5
763nm	32.6
764nm	15.3
765nm	24.6
766nm	35.6
767nm	18.4
768nm	0
769nm	0
770nm	54.7
771nm	39.2
772nm	11.2
773nm	33.8
774nm	10.8
775nm	60.8
776nm	68.1
777nm	49.1
778nm	0
779nm	32.1
780nm	150

## Sheet: Sheet5
380nm	6.78
381nm	20.8
382nm	29.6
383nm	15.9
384nm	16.8
385nm	31
386nm	16.9
387nm	15.4
388nm	33.3
389nm	25.7
390nm	14.7
391nm	23.1
392nm	15.7
393nm	14.5
394nm	15.9
395nm	12.6
396nm	20.6
397nm	17.8
398nm	20.5
399nm	21.4
400nm	20.1
401nm	21.4
402nm	21.1
403nm	21.8
404nm	21.5
405nm	21.7
406nm	21.6
407nm	21.8
408nm	21.7
409nm	21.5
410nm	21.2
411nm	21.8
412nm	22.3
413nm	22.9
414nm	22.5
415nm	22.5
416nm	22.4
417nm	22.4
418nm	22.9
419nm	22.3
420nm	22.5
421nm	22.7
422nm	22.5
423nm	22.9
424nm	23.1
425nm	22.8
426nm	23.2
427nm	22.8
428nm	23
429nm	23.1
430nm	23.2
431nm	23.1
432nm	23.2
433nm	23.2
434nm	23.3
435nm	23.3
436nm	23.3
437nm	23.2
438nm	23
439nm	23.3
440nm	23.3
441nm	23.4
442nm	23.4
443nm	23.4
444nm	23.2
445nm	23.6
446nm	23.5
447nm	23.6
448nm	23.5
449nm	23.6
450nm	23.7
451nm	23.6
452nm	23.5
453nm	24.1
454nm	23.8
455nm	23.8
456nm	24.1
457nm	23.8
458nm	23.9
459nm	24.3
460nm	24.2
461nm	24.4
462nm	24.3
463nm	24.5
464nm	24.6
465nm	24.4
466nm	24.8
467nm	24.8
468nm	24.7
469nm	25
470nm	25
471nm	25.1
472nm	25.4
473nm	25.1
474nm	25.5
475nm	25.7
476nm	25.9
477nm	26.1
478nm	26.2
479nm	26.3
480nm	26.6
481nm	26.6
482nm	26.8
483nm	27
484nm	27.2
485nm	27.4
486nm	27.6
487nm	27.7
488nm	27.8
489nm	27.9
490nm	28.2
491nm	28.2
492nm	28.5
493nm	28.9
494nm	28.9
495nm	29.2
496nm	29.2
497nm	29.4
498nm	29.6
499nm	29.6
500nm	29.5
501nm	30.1
502nm	30.1
503nm	30
504nm	29.8
505nm	30.1
506nm	30.3
507nm	31.1
508nm	29.9
509nm	30.5
510nm	30.5
511nm	30.3
512nm	30.7
513nm	30.9
514nm	30.9
515nm	30.7
516nm	30.8
517nm	30.9
518nm	30.5
519nm	31.1
520nm	31.4
521nm	30.8
522nm	31.2
523nm	31
524nm	30.6
525nm	30.7
526nm	31.1
527nm	30.7
528nm	31.2
529nm	30.3
530nm	30.2
531nm	30.6
532nm	31
533nm	30.5
534nm	30.8
535nm	30.8
536nm	30.7
537nm	30.6
538nm	30.7
539nm	30.6
540nm	30.5
541nm	30.5
542nm	30.4
543nm	30.5
544nm	30.4
545nm	30.4
546nm	30.4
547nm	30.3
548nm	30.3
549nm	30.3
550nm	30.3
551nm	30.4
552nm	30.1
553nm	29.9
554nm	29.8
555nm	30
556nm	30
557nm	30.2
558nm	29.9
559nm	29.7
560nm	29.8
561nm	29.8
562nm	29.7
563nm	29.7
564nm	29.6
565nm	30.2
566nm	28.8
567nm	28.8
568nm	29.6
569nm	29.2
570nm	29.9
571nm	27.3
572nm	28.8
573nm	29.5
574nm	29.1
575nm	28.2
576nm	28.4
577nm	28.5
578nm	28.5
579nm	28.3
580nm	28.3
581nm	28.2
582nm	28
583nm	27.9
584nm	27.9
585nm	27.8
586nm	27.7
587nm	27.6
588nm	27.6
589nm	27.4
590nm	27.2
591nm	26.8
592nm	27
593nm	27
594nm	26.8
595nm	26.7
596nm	26.5
597nm	26.3
598nm	26.2
599nm	26
600nm	26
601nm	25.8
602nm	25.2
603nm	25.4
604nm	25.2
605nm	25
606nm	24.7
607nm	24.6
608nm	24.5
609nm	24.3
610nm	24
611nm	24
612nm	24
613nm	24
614nm	24
615nm	23.8
616nm	23.6
617nm	23.3
618nm	23.2
619nm	23.1
620nm	23
621nm	22.7
622nm	22.7
623nm	22.5
624nm	22.5
625nm	22.5
626nm	22.4
627nm	22.1
628nm	22.3
629nm	22.1
630nm	22
631nm	22
632nm	21.8
633nm	21.9
634nm	21.8
635nm	22
636nm	21.3
637nm	21.8
638nm	21.8
639nm	21.1
640nm	21.7
641nm	21.9
642nm	21
643nm	21.2
644nm	21
645nm	20.9
646nm	21.4
647nm	20.8
648nm	20.5
649nm	20.4
650nm	20.2
651nm	20.1
652nm	20.2
653nm	20.5
654nm	20.4
655nm	20.4
656nm	20.2
657nm	20.1
658nm	19.9
659nm	20.1
660nm	19.9
661nm	19.8
662nm	19.7
663nm	19.8
664nm	19.8
665nm	20.1
666nm	19.3
667nm	20.4
668nm	20
669nm	19.9
670nm	20.7
671nm	19.7
672nm	19.3
673nm	19.3
674nm	19.7
675nm	19.9
676nm	19.3
677nm	19.6
678nm	20
679nm	19.8
680nm	20
681nm	18.9
682nm	20.3
683nm	19.4
684nm	19.6
685nm	19.7
686nm	19.9
687nm	20
688nm	19.9
689nm	19.9
690nm	19.9
691nm	20.4
692nm	20.6
693nm	20.4
694nm	20.7
695nm	19.9
696nm	20.1
697nm	18.9
698nm	18.1
699nm	21.9
700nm	19.9
701nm	21.7
702nm	20.3
703nm	20.7
704nm	21.2
705nm	20.3
706nm	20.4
707nm	20.9
708nm	20.7
709nm	20.8
710nm	20.8
711nm	21
712nm	20.6
713nm	20.9
714nm	21.1
715nm	22.3
716nm	23.3
717nm	17.8
718nm	11.1
719nm	25.2
720nm	26
721nm	29.3
722nm	20.8
723nm	14.4
724nm	18.9
725nm	15.1
726nm	16.3
727nm	22.8
728nm	17.5
729nm	26.8
730nm	12.5
731nm	16.2
732nm	30.9
733nm	29.1
734nm	26.8
735nm	27.4
736nm	23.4
737nm	27.7
738nm	44.6
739nm	28
740nm	6.7
741nm	18.3
742nm	12.7
743nm	18.9
744nm	5.3
745nm	1.04
746nm	14
747nm	25.9
748nm	25.8
749nm	29.8
750nm	14.7
751nm	2.17
752nm	43.7
753nm	50.6
754nm	20.4
755nm	0.271
756nm	0
757nm	21
758nm	51.8
759nm	0
760nm	68.5
761nm	33.6
762nm	0
763nm	11.8
764nm	7.27
765nm	29.3
766nm	50
767nm	32.8
768nm	93.9
769nm	82.7
770nm	312
771nm	0
772nm	20.4
773nm	57.5
774nm	48.2
775nm	245
776nm	58.4
777nm	41.7
778nm	59.2
779nm	149
780nm	0

## Sheet: Sheet6
380nm	13
381nm	25.4
382nm	13.3
383nm	13.6
384nm	14
385nm	51.1
386nm	26
387nm	23.5
388nm	0
389nm	0
390nm	23.5
391nm	8.67
392nm	5.61
393nm	45.3
394nm	12.4
395nm	21.1
396nm	21.9
397nm	28.8
398nm	26.3
399nm	26.3
400nm	25.7
401nm	26.6
402nm	26.2
403nm	26.2
404nm	26.2
405nm	26.3
406nm	26.2
407nm	26.7
408nm	27.3
409nm	27
410nm	28.1
411nm	28.3
412nm	27.9
413nm	27.9
414nm	28.3
415nm	29
416nm	28
417nm	28.4
418nm	29.2
419nm	28.3
420nm	28.9
421nm	29.1
422nm	28.8
423nm	29.9
424nm	29.8
425nm	29.6
426nm	29.8
427nm	30
428nm	30.5
429nm	30.4
430nm	30.8
431nm	30.7
432nm	30.8
433nm	31.3
434nm	31.4
435nm	31.7
436nm	31.5
437nm	31.6
438nm	31.5
439nm	31.8
440nm	32.3
441nm	32.5
442nm	32.5
443nm	32.6
444nm	32.7
445nm	33.3
446nm	33.3
447nm	33.5
448nm	33.7
449nm	33.6
450nm	34
451nm	34
452nm	34
453nm	34.5
454nm	34.6
455nm	34.6
456nm	34.7
457nm	34.6
458nm	35
459nm	35.2
460nm	35.3
461nm	35.7
462nm	35.6
463nm	35.9
464nm	35.9
465nm	36
466nm	36.1
467nm	36.3
468nm	36.5
469nm	36.7
470nm	37.1
471nm	36.7
472nm	37.3
473nm	37.1
474nm	37.6
475nm	37.2
476nm	37.9
477nm	37.7
478nm	38.1
479nm	38
480nm	38.3
481nm	38.1
482nm	38.3
483nm	38.7
484nm	38.5
485nm	38.7
486nm	38.8
487nm	38.8
488nm	38.8
489nm	39.1
490nm	39.2
491nm	39.1
492nm	39.6
493nm	39.6
494nm	39.7
495nm	39.8
496nm	39.6
497nm	40.1
498nm	39.9
499nm	39.5
500nm	39.8
501nm	40.3
502nm	40.4
503nm	40.9
504nm	40
505nm	40.3
506nm	40.8
507nm	40.8
508nm	40.7
509nm	41.1
510nm	40.9
511nm	40.6
512nm	40.9
513nm	41.9
514nm	41.6
515nm	41.1
516nm	41.5
517nm	41.7
518nm	41.1
519nm	41.5
520nm	41.9
521nm	41.5
522nm	42.2
523nm	42.3
524nm	41.5
525nm	42.6
526nm	42.5
527nm	41.9
528nm	42.8
529nm	42
530nm	42.2
531nm	42.5
532nm	42.8
533nm	42.9
534nm	42.8
535nm	42.8
536nm	42.7
537nm	42.7
538nm	42.9
539nm	42.9
540nm	42.8
541nm	42.9
542nm	42.9
543nm	43
544nm	42.9
545nm	42.9
546nm	42.8
547nm	42.7
548nm	42.8
549nm	42.9
550nm	43.1
551nm	43.1
552nm	43.1
553nm	42.8
554nm	42.9
555nm	43.2
556nm	42.8
557nm	43.4
558nm	42.8
559nm	42.9
560nm	43.5
561nm	43.3
562nm	43.5
563nm	43.8
564nm	43.3
565nm	43.9
566nm	43.4
567nm	42.7
568nm	43.2
569nm	42.6
570nm	43.3
571nm	41.8
572nm	42.4
573nm	44.1
574nm	43.8
575nm	43
576nm	42.7
577nm	42.5
578nm	42.5
579nm	42.3
580nm	42.3
581nm	42.1
582nm	41.8
583nm	41.6
584nm	41.5
585nm	41.3
586nm	41
587nm	40.6
588nm	40.4
589nm	39.9
590nm	39.6
591nm	39.1
592nm	38.9
593nm	38.5
594nm	38.3
595nm	37.7
596nm	37.2
597nm	36.8
598nm	36.6
599nm	36.1
600nm	35.9
601nm	35.4
602nm	34.7
603nm	34.5
604nm	33.9
605nm	33.7
606nm	33.3
607nm	33.2
608nm	32.9
609nm	32.4
610nm	32.3
611nm	32.3
612nm	32.2
613nm	32.1
614nm	32
615nm	31.9
616nm	31.7
617nm	31.3
618nm	31.2
619nm	31.1
620nm	30.8
621nm	30.8
622nm	30.7
623nm	30.5
624nm	30.4
625nm	30.3
626nm	30.2
627nm	30.2
628nm	30.3
629nm	30.1
630nm	29.9
631nm	30
632nm	29.6
633nm	29.7
634nm	30
635nm	29.9
636nm	29.7
637nm	29.3
638nm	30.1
639nm	29.2
640nm	28.9
641nm	29
642nm	28.8
643nm	28.7
644nm	28.4
645nm	28.8
646nm	29.1
647nm	28.8
648nm	28.9
649nm	28.5
650nm	28.7
651nm	28.7
652nm	28.6
653nm	28.6
654nm	28.8
655nm	28.8
656nm	28.5
657nm	28.9
658nm	28.7
659nm	28.3
660nm	28.1
661nm	28.6
662nm	28.9
663nm	29.1
664nm	28.8
665nm	29
666nm	29
667nm	29.6
668nm	29.5
669nm	29.2
670nm	28.9
671nm	29.7
672nm	29.3
673nm	29.6
674nm	30.9
675nm	30.7
676nm	30.2
677nm	30.6
678nm	31
679nm	31.8
680nm	30.2
681nm	31
682nm	31.2
683nm	31
684nm	30.8
685nm	31.5
686nm	32.1
687nm	30.9
688nm	31.2
689nm	33
690nm	32.3
691nm	31.9
692nm	31.9
693nm	33.5
694nm	33
695nm	31.8
696nm	31.6
697nm	33.2
698nm	33
699nm	34.2
700nm	30.4
701nm	32.5
702nm	30.3
703nm	32.3
704nm	32.6
705nm	33
706nm	33.2
707nm	33.1
708nm	33.6
709nm	33.6
710nm	33.7
711nm	33.7
712nm	32.9
713nm	33
714nm	33.9
715nm	34.1
716nm	33.2
717nm	30.7
718nm	36.6
719nm	28.7
720nm	28.9
721nm	32
722nm	36.3
723nm	21.6
724nm	21.1
725nm	28.8
726nm	31.5
727nm	23.8
728nm	34.8
729nm	41.8
730nm	34.6
731nm	42.6
732nm	39.7
733nm	40.5
734nm	27.9
735nm	60
736nm	56
737nm	22
738nm	36.8
739nm	46.8
740nm	23.2
741nm	29.9
742nm	43.6
743nm	38.9
744nm	68.5
745nm	36.2
746nm	29.2
747nm	51.7
748nm	72.6
749nm	45.1
750nm	15.4
751nm	40.4
752nm	16.7
753nm	6.6
754nm	22.6
755nm	35.4
756nm	42.6
757nm	30.2
758nm	0
759nm	59
760nm	74.5
761nm	54.1
762nm	47.6
763nm	44.9
764nm	24
765nm	28.3
766nm	31.3
767nm	112
768nm	50.2
769nm	74.4
770nm	187
771nm	3.99
772nm	27.6
773nm	30.8
774nm	0
775nm	177
776nm	169
777nm	53.8
778nm	46.5
779nm	47.5
780nm	106

## Sheet: Sheet7
380nm	15.6
381nm	41.9
382nm	7.37
383nm	18.4
384nm	26.8
385nm	9.1
386nm	43.3
387nm	19.3
388nm	10.9
389nm	24
390nm	18
391nm	11.6
392nm	36.8
393nm	38.2
394nm	17.5
395nm	33.8
396nm	34
397nm	35.4
398nm	33.8
399nm	33.5
400nm	35.2
401nm	33.4
402nm	34
403nm	35.1
404nm	34.5
405nm	35
406nm	34.9
407nm	35.4
408nm	36.3
409nm	36.9
410nm	38.3
411nm	38.8
412nm	38.8
413nm	38
414nm	40.5
415nm	39.4
416nm	39.7
417nm	41.3
418nm	40.6
419nm	40.4
420nm	40.2
421nm	40.5
422nm	40.6
423nm	40.6
424nm	41.7
425nm	41.8
426nm	41.9
427nm	41.1
428nm	42.3
429nm	42.4
430nm	42.9
431nm	42.7
432nm	42.8
433nm	43.1
434nm	43.2
435nm	43.3
436nm	43.2
437nm	43.3
438nm	43.2
439nm	43.5
440nm	43.9
441nm	44.1
442nm	44.4
443nm	44.5
444nm	44.3
445nm	45.1
446nm	45
447nm	45.4
448nm	45.1
449nm	45.8
450nm	45.9
451nm	45.9
452nm	46.2
453nm	47.1
454nm	46.8
455nm	47
456nm	47.2
457nm	47.3
458nm	47.7
459nm	48.2
460nm	48.6
461nm	49
462nm	48.8
463nm	49.6
464nm	49.9
465nm	50.1
466nm	50.8
467nm	50.9
468nm	51.4
469nm	51.4
470nm	52.2
471nm	52.8
472nm	53
473nm	53.1
474nm	53.8
475nm	54.4
476nm	54.7
477nm	55
478nm	55.5
479nm	56.1
480nm	56.8
481nm	56.6
482nm	57.2
483nm	57.9
484nm	57.9
485nm	58.1
486nm	58.5
487nm	58.5
488nm	58.7
489nm	59.1
490nm	59.5
491nm	59.4
492nm	59.8
493nm	60.1
494nm	59.9
495nm	60
496nm	60.2
497nm	60.7
498nm	60.4
499nm	60.3
500nm	60.6
501nm	61.6
502nm	61.5
503nm	61.9
504nm	60.7
505nm	61.1
506nm	60.9
507nm	61.9
508nm	60.9
509nm	61.3
510nm	60.7
511nm	60.4
512nm	61.1
513nm	60.9
514nm	61.1
515nm	60.2
516nm	61.4
517nm	62
518nm	61
519nm	60.9
520nm	60.2
521nm	61
522nm	61.5
523nm	60.4
524nm	59.5
525nm	60.4
526nm	60.7
527nm	60.1
528nm	60.2
529nm	60.2
530nm	60.5
531nm	60.7
532nm	60.3
533nm	60.5
534nm	59.8
535nm	60.4
536nm	59.7
537nm	59.7
538nm	59.7
539nm	59.7
540nm	59.6
541nm	59.6
542nm	59.6
543nm	59.6
544nm	59.5
545nm	59.5
546nm	59.3
547nm	59.2
548nm	59.3
549nm	59.3
550nm	59.3
551nm	59.3
552nm	59.1
553nm	59.2
554nm	59
555nm	59.3
556nm	58.3
557nm	59.4
558nm	58.7
559nm	58.6
560nm	59.1
561nm	58.5
562nm	58.1
563nm	58.2
564nm	58.3
565nm	59.4
566nm	58
567nm	57.5
568nm	58.5
569nm	59.5
570nm	58.6
571nm	56.2
572nm	58.5
573nm	58.4
574nm	57
575nm	56.7
576nm	56.3
577nm	56.3
578nm	56.1
579nm	56
580nm	56.2
581nm	55.9
582nm	55.7
583nm	55.6
584nm	55.8
585nm	55.5
586nm	55.3
587nm	55.1
588nm	55.2
589nm	54.8
590nm	54.6
591nm	54.3
592nm	54.4
593nm	54.1
594nm	54
595nm	53.9
596nm	53.4
597nm	53.2
598nm	52.7
599nm	52.6
600nm	52.2
601nm	52.2
602nm	51.4
603nm	51.2
604nm	51.2
605nm	50.2
606nm	49.6
607nm	49.6
608nm	49.3
609nm	48.8
610nm	48.6
611nm	48.4
612nm	48.3
613nm	48.2
614nm	48.1
615nm	47.9
616nm	47.5
617nm	47.3
618nm	47
619nm	46.4
620nm	46.3
621nm	46
622nm	46.1
623nm	45.7
624nm	45.6
625nm	45.4
626nm	45.3
627nm	45.4
628nm	44.9
629nm	44.8
630nm	44.6
631nm	44.5
632nm	44.3
633nm	44.6
634nm	44.5
635nm	44.5
636nm	44.2
637nm	43.5
638nm	44
639nm	43.1
640nm	43.3
641nm	43.2
642nm	43
643nm	43.3
644nm	42.6
645nm	44.3
646nm	43.5
647nm	43.7
648nm	42.8
649nm	42.5
650nm	41.8
651nm	42.1
652nm	42.3
653nm	42.6
654nm	42
655nm	42.1
656nm	41.8
657nm	41.6
658nm	41.4
659nm	41.7
660nm	41.2
661nm	41.5
662nm	41.4
663nm	41.6
664nm	40.4
665nm	41.7
666nm	41.8
667nm	42.3
668nm	41.6
669nm	41.5
670nm	41.6
671nm	41.8
672nm	40.3
673nm	40.6
674nm	41.8
675nm	42.9
676nm	41.6
677nm	41.2
678nm	41.4
679nm	40.4
680nm	42
681nm	41.8
682nm	43.4
683nm	42.3
684nm	41.3
685nm	41.4
686nm	42.5
687nm	41.1
688nm	42.2
689nm	43.2
690nm	42.9
691nm	42.4
692nm	42.5
693nm	43.1
694nm	44.1
695nm	42.8
696nm	44.8
697nm	43
698nm	40.7
699nm	43.5
700nm	44.3
701nm	43
702nm	40.9
703nm	46.4
704nm	44.6
705nm	43.5
706nm	43.9
707nm	44.1
708nm	44.1
709nm	44.3
710nm	45
711nm	44.5
712nm	43.9
713nm	44.7
714nm	45.8
715nm	44.9
716nm	43.6
717nm	47.2
718nm	43.7
719nm	38.8
720nm	44.9
721nm	51
722nm	55.8
723nm	37
724nm	43.9
725nm	38.6
726nm	30
727nm	39.6
728nm	42.2
729nm	63.5
730nm	31.9
731nm	52.8
732nm	45.7
733nm	45.2
734nm	77.9
735nm	107
736nm	62.9
737nm	31.2
738nm	71.7
739nm	38.7
740nm	26
741nm	46.5
742nm	59.7
743nm	41.7
744nm	58.3
745nm	53.3
746nm	35.8
747nm	54.7
748nm	62.5
749nm	65.5
750nm	39.2
751nm	43.7
752nm	59.1
753nm	45.4
754nm	47.9
755nm	0
756nm	28.2
757nm	11.4
758nm	44.2
759nm	83.5
760nm	212
761nm	81.1
762nm	77.5
763nm	23.9
764nm	19
765nm	61.1
766nm	70.4
767nm	30.6
768nm	0
769nm	50.1
770nm	0
771nm	49.4
772nm	34.9
773nm	17.3
774nm	9.26
775nm	186
776nm	74.2
777nm	63
778nm	41.8
779nm	88.5
780nm	118

## Sheet: Sheet8
380nm	25.2
381nm	10.6
382nm	30.5
383nm	37.6
384nm	25.2
385nm	2.84
386nm	20.5
387nm	42.7
388nm	13
389nm	11.9
390nm	40
391nm	15.3
392nm	25.5
393nm	13.7
394nm	17.2
395nm	38.8
396nm	33.4
397nm	35.9
398nm	34.9
399nm	33.1
400nm	32.5
401nm	33.4
402nm	33.2
403nm	34.1
404nm	33.4
405nm	34
406nm	34.1
407nm	33.9
408nm	34
409nm	35.4
410nm	35.2
411nm	36.4
412nm	35.7
413nm	36.3
414nm	37
415nm	36.6
416nm	37.5
417nm	38.1
418nm	37.4
419nm	36.5
420nm	37.8
421nm	37.8
422nm	37.5
423nm	37.9
424nm	38.5
425nm	38.6
426nm	38.8
427nm	38.4
428nm	38.7
429nm	38.7
430nm	38.6
431nm	38.7
432nm	38.5
433nm	38.8
434nm	39.1
435nm	39.4
436nm	39.3
437nm	39.3
438nm	39.1
439nm	39.4
440nm	39.5
441nm	40.2
442nm	39.8
443nm	40.1
444nm	40.1
445nm	40.8
446nm	40.3
447nm	40.4
448nm	40.8
449nm	40.6
450nm	41.1
451nm	40.9
452nm	41
453nm	41.7
454nm	41.4
455nm	41.8
456nm	42
457nm	41.6
458nm	42
459nm	42.4
460nm	42.7
461nm	43.2
462nm	43.1
463nm	44
464nm	44
465nm	44.3
466nm	44.6
467nm	45.1
468nm	46
469nm	46.4
470nm	46.4
471nm	47.1
472nm	47.8
473nm	47.9
474nm	48.6
475nm	49.5
476nm	50.1
477nm	50.8
478nm	51.4
479nm	52.6
480nm	53.1
481nm	53.5
482nm	54.1
483nm	55.1
484nm	55.6
485nm	56
486nm	56.4
487nm	56.8
488nm	57.3
489nm	58
490nm	58.4
491nm	58.6
492nm	59.3
493nm	60
494nm	60
495nm	60.6
496nm	60.5
497nm	61.2
498nm	61.4
499nm	61.4
500nm	61.4
501nm	62.3
502nm	62.7
503nm	62.6
504nm	62.1
505nm	62.3
506nm	63.2
507nm	63.1
508nm	62.6
509nm	63.1
510nm	63.1
511nm	62.4
512nm	62.9
513nm	63.3
514nm	63.2
515nm	63.2
516nm	63.3
517nm	64.2
518nm	63.3
519nm	63.4
520nm	63.8
521nm	63
522nm	64.2
523nm	63.6
524nm	63
525nm	63.9
526nm	63.5
527nm	63.1
528nm	63.6
529nm	63.1
530nm	63.2
531nm	64
532nm	63.5
533nm	63.5
534nm	63.1
535nm	63.3
536nm	63.1
537nm	62.9
538nm	62.8
539nm	63
540nm	63.1
541nm	63
542nm	62.9
543nm	62.8
544nm	62.5
545nm	62.4
546nm	62.3
547nm	62.1
548nm	62.1
549nm	62.2
550nm	61.9
551nm	62
552nm	61.7
553nm	61.6
554nm	61.3
555nm	61.6
556nm	61.3
557nm	61.3
558nm	60.3
559nm	60.3
560nm	61.1
561nm	59.9
562nm	59.7
563nm	59.4
564nm	58.8
565nm	60
566nm	59
567nm	57.8
568nm	57.7
569nm	58.1
570nm	57.8
571nm	56.4
572nm	56.7
573nm	57.3
574nm	56.4
575nm	56.3
576nm	55.8
577nm	55.7
578nm	55.5
579nm	55.3
580nm	55.3
581nm	55
582nm	54.6
583nm	54.1
584nm	54.1
585nm	53.6
586nm	53.7
587nm	53.1
588nm	52.7
589nm	52.3
590nm	51.9
591nm	51.2
592nm	51.2
593nm	50.8
594nm	50.5
595nm	50
596nm	49.3
597nm	49
598nm	48.3
599nm	48.2
600nm	47.2
601nm	47
602nm	46.3
603nm	46.1
604nm	45.4
605nm	44.3
606nm	43.3
607nm	43.2
608nm	42.9
609nm	42.1
610nm	42
611nm	41.8
612nm	41.7
613nm	41.5
614nm	41.3
615nm	40.9
616nm	40.8
617nm	40.1
618nm	39.8
619nm	39.4
620nm	39.3
621nm	38.7
622nm	38.6
623nm	38.4
624nm	38.2
625nm	38
626nm	37.9
627nm	37.6
628nm	37.5
629nm	37.3
630nm	37.3
631nm	37.2
632nm	36.9
633nm	37.2
634nm	36.6
635nm	36.7
636nm	35.9
637nm	35.7
638nm	36.3
639nm	35.6
640nm	36
641nm	35.8
642nm	35.1
643nm	35.3
644nm	34.8
645nm	35.7
646nm	35.9
647nm	35
648nm	34.7
649nm	34.4
650nm	34.2
651nm	34.3
652nm	33.6
653nm	34.4
654nm	33.8
655nm	34
656nm	33.2
657nm	34
658nm	33.6
659nm	33.7
660nm	33.4
661nm	33.8
662nm	33.9
663nm	33.3
664nm	33.3
665nm	34.4
666nm	33.6
667nm	34.1
668nm	34.1
669nm	33.2
670nm	34.5
671nm	33.5
672nm	33.4
673nm	33.6
674nm	34.3
675nm	34.1
676nm	32.5
677nm	32.7
678nm	35.2
679nm	33.9
680nm	34.3
681nm	34.1
682nm	35.6
683nm	34.6
684nm	34
685nm	34.7
686nm	35.8
687nm	35.1
688nm	35.1
689nm	35.9
690nm	36.1
691nm	36.3
692nm	36.1
693nm	35.8
694nm	36.1
695nm	35.9
696nm	35.6
697nm	37.5
698nm	35.3
699nm	33.4
700nm	36.2
701nm	37.7
702nm	38.1
703nm	37.9
704nm	37.9
705nm	38.2
706nm	37.6
707nm	38.3
708nm	38.2
709nm	37.9
710nm	39.1
711nm	38.9
712nm	38.4
713nm	38.2
714nm	39.1
715nm	39
716nm	35.7
717nm	33.1
718nm	35.2
719nm	28.4
720nm	25.9
721nm	45.8
722nm	51
723nm	31.3
724nm	49.5
725nm	38.7
726nm	35.9
727nm	39.7
728nm	33.3
729nm	38.4
730nm	30.6
731nm	52.3
732nm	38.3
733nm	33.5
734nm	40
735nm	46.3
736nm	38.3
737nm	14.9
738nm	59.8
739nm	44.6
740nm	28.2
741nm	44.7
742nm	39.8
743nm	43.3
744nm	58.6
745nm	41.1
746nm	32
747nm	50.1
748nm	25
749nm	41.5
750nm	35.5
751nm	43.6
752nm	39.5
753nm	63.1
754nm	13.1
755nm	15.5
756nm	0
757nm	27.2
758nm	43.4
759nm	217
760nm	162
761nm	114
762nm	43.3
763nm	22.6
764nm	29.2
765nm	42.1
766nm	0
767nm	17.5
768nm	128
769nm	114
770nm	20.7
771nm	2.42
772nm	61.1
773nm	72.7
774nm	33.7
775nm	47.4
776nm	32.5
777nm	25.4
778nm	24.3
779nm	0
780nm	0

## Sheet: Sheet9
380nm	11.2
381nm	19.7
382nm	16
383nm	14
384nm	13.7
385nm	1.84
386nm	49.2
387nm	33.9
388nm	9.79
389nm	38.9
390nm	12.4
391nm	34.8
392nm	33.3
393nm	20.6
394nm	19.7
395nm	18.5
396nm	25.6
397nm	24.4
398nm	21.5
399nm	23.6
400nm	22.9
401nm	24.2
402nm	24.2
403nm	23.6
404nm	23.8
405nm	23.8
406nm	24
407nm	24
408nm	24.6
409nm	24.2
410nm	25.1
411nm	25.4
412nm	25.1
413nm	26.7
414nm	25
415nm	25.9
416nm	24.5
417nm	25.7
418nm	25.8
419nm	25.2
420nm	26.3
421nm	25.4
422nm	25.5
423nm	26
424nm	26.5
425nm	26.1
426nm	26.2
427nm	25.6
428nm	26.2
429nm	26.2
430nm	26.3
431nm	26.1
432nm	26.4
433nm	26.2
434nm	26.5
435nm	26.6
436nm	26.7
437nm	26.6
438nm	26.4
439nm	26.6
440nm	27.2
441nm	27
442nm	27
443nm	27.2
444nm	27.2
445nm	27.7
446nm	27.5
447nm	27.6
448nm	28.1
449nm	27.9
450nm	28.2
451nm	28.2
452nm	28.3
453nm	28.9
454nm	28.9
455nm	28.9
456nm	29.2
457nm	29.3
458nm	29.8
459nm	29.9
460nm	30.2
461nm	30.6
462nm	30.7
463nm	30.8
464nm	31
465nm	31.6
466nm	31.7
467nm	31.8
468nm	32.3
469nm	32.7
470nm	32.8
471nm	33.5
472nm	33.6
473nm	33.9
474nm	34.4
475nm	34.9
476nm	35.2
477nm	35.7
478nm	35.9
479nm	36.5
480nm	36.9
481nm	37
482nm	37.3
483nm	38.2
484nm	38.3
485nm	38.6
486nm	39.1
487nm	39.2
488nm	39.4
489nm	39.9
490nm	40
491nm	40.3
492nm	40.9
493nm	41.2
494nm	41.6
495nm	41.6
496nm	42.2
497nm	42.6
498nm	42.5
499nm	42.6
500nm	43
501nm	43.6
502nm	43.2
503nm	44.3
504nm	43.8
505nm	44.3
506nm	44.4
507nm	44.8
508nm	44.4
509nm	45.2
510nm	45
511nm	44.2
512nm	45.5
513nm	45.8
514nm	46
515nm	45
516nm	45.5
517nm	46.5
518nm	45.5
519nm	45.4
520nm	45.5
521nm	45.7
522nm	46.2
523nm	46
524nm	45.2
525nm	45.9
526nm	45.4
527nm	45.5
528nm	46.1
529nm	44.9
530nm	44.9
531nm	45.5
532nm	45.8
533nm	45.8
534nm	45.6
535nm	45.7
536nm	45.3
537nm	45.2
538nm	45.3
539nm	45.3
540nm	45.2
541nm	45.1
542nm	45.2
543nm	45.1
544nm	44.8
545nm	44.6
546nm	44.6
547nm	44.5
548nm	44.4
549nm	44.4
550nm	44.4
551nm	44.3
552nm	44.2
553nm	43.9
554nm	43.7
555nm	43.7
556nm	43.4
557nm	43.8
558nm	43.5
559nm	43
560nm	43.7
561nm	42.7
562nm	42.4
563nm	42.6
564nm	41.3
565nm	43.3
566nm	41.7
567nm	41.1
568nm	41.5
569nm	41.2
570nm	41.4
571nm	40.1
572nm	41
573nm	40.3
574nm	39.9
575nm	39.8
576nm	39.6
577nm	39.6
578nm	39.5
579nm	39.3
580nm	39.2
581nm	38.7
582nm	38.8
583nm	38.4
584nm	38.3
585nm	38.1
586nm	37.9
587nm	37.5
588nm	37.4
589nm	37.1
590nm	36.8
591nm	36.3
592nm	36.2
593nm	35.9
594nm	35.5
595nm	35.3
596nm	35.1
597nm	34.3
598nm	34.3
599nm	33.8
600nm	33.7
601nm	33.5
602nm	33.1
603nm	32.5
604nm	32.5
605nm	31.4
606nm	31.1
607nm	30.9
608nm	30.7
609nm	30.3
610nm	30.1
611nm	30
612nm	29.9
613nm	29.7
614nm	29.6
615nm	29.5
616nm	29.2
617nm	28.7
618nm	28.5
619nm	28.2
620nm	28.3
621nm	27.8
622nm	27.7
623nm	27.3
624nm	27.3
625nm	27.2
626nm	26.9
627nm	26.9
628nm	26.8
629nm	26.3
630nm	26.3
631nm	26.2
632nm	26
633nm	26.1
634nm	26
635nm	25.8
636nm	25.7
637nm	25.3
638nm	24.7
639nm	25.5
640nm	24.6
641nm	24.8
642nm	24.4
643nm	24.6
644nm	23.9
645nm	24.3
646nm	24.3
647nm	23.7
648nm	24
649nm	23.7
650nm	23.6
651nm	23.1
652nm	23.5
653nm	23.5
654nm	23.3
655nm	23.1
656nm	22.7
657nm	22.2
658nm	22.2
659nm	22.6
660nm	22.7
661nm	22.7
662nm	22.5
663nm	22.5
664nm	22.4
665nm	22.3
666nm	22
667nm	22.8
668nm	22.5
669nm	22.2
670nm	22.2
671nm	22.1
672nm	21.1
673nm	21.8
674nm	22.7
675nm	21.7
676nm	21.7
677nm	22.4
678nm	22.9
679nm	21.9
680nm	21.5
681nm	21.3
682nm	22.1
683nm	22
684nm	21
685nm	21.9
686nm	22.1
687nm	21.6
688nm	21.6
689nm	22.3
690nm	21.9
691nm	22.4
692nm	22.5
693nm	21.1
694nm	22.9
695nm	21.3
696nm	23.8
697nm	23.4
698nm	22.1
699nm	24
700nm	22.5
701nm	23.3
702nm	20.9
703nm	23.1
704nm	23.7
705nm	23.5
706nm	23.1
707nm	23.5
708nm	23.5
709nm	23.5
710nm	23.8
711nm	23.5
712nm	23.6
713nm	23.7
714nm	24.2
715nm	24.4
716nm	23.2
717nm	18.2
718nm	24.2
719nm	21.7
720nm	24.5
721nm	30.1
722nm	26.8
723nm	25.5
724nm	28.4
725nm	27.1
726nm	16.9
727nm	35.9
728nm	23.2
729nm	20.8
730nm	17.5
731nm	21.1
732nm	26.9
733nm	28.5
734nm	36.6
735nm	21.8
736nm	27.4
737nm	33.8
738nm	27.6
739nm	12.5
740nm	27
741nm	37
742nm	24.6
743nm	17.5
744nm	30.2
745nm	33.9
746nm	31.8
747nm	18.3
748nm	18.7
749nm	2.97
750nm	24.1
751nm	27.8
752nm	19.6
753nm	26.6
754nm	0
755nm	0
756nm	23.8
757nm	37.9
758nm	43.8
759nm	65.9
760nm	0
761nm	0
762nm	37.2
763nm	24.7
764nm	11.2
765nm	2.05
766nm	19
767nm	26.2
768nm	50.7
769nm	70.9
770nm	0
771nm	65.9
772nm	50.3
773nm	39.5
774nm	67.4
775nm	19.2
776nm	0
777nm	54
778nm	0
779nm	0
780nm	9.16

## Sheet: Sheet10
380nm	24.4
381nm	18.1
382nm	13.3
383nm	3.95
384nm	9.7
385nm	0
386nm	0
387nm	28.2
388nm	34
389nm	4.32
390nm	0
391nm	13.5
392nm	36.5
393nm	13.5
394nm	8.11
395nm	15.7
396nm	22
397nm	17.3
398nm	17
399nm	15.8
400nm	17.3
401nm	15.9
402nm	17.5
403nm	17
404nm	16.6
405nm	16.6
406nm	16.6
407nm	16.7
408nm	16.7
409nm	17.2
410nm	17.1
411nm	17
412nm	16.5
413nm	17.7
414nm	16.5
415nm	17.1
416nm	17.3
417nm	17.2
418nm	17.1
419nm	17
420nm	17.4
421nm	17.6
422nm	16.9
423nm	17.8
424nm	17.5
425nm	17.6
426nm	17.6
427nm	17.2
428nm	17.7
429nm	18
430nm	17.8
431nm	17.9
432nm	18
433nm	18
434nm	17.9
435nm	18
436nm	18
437nm	17.9
438nm	17.8
439nm	18
440nm	18.1
441nm	18.1
442nm	18.1
443nm	18.2
444nm	18.1
445nm	18.6
446nm	18.4
447nm	18.6
448nm	18.5
449nm	19
450nm	18.9
451nm	18.9
452nm	18.9
453nm	19.3
454nm	19.4
455nm	19.6
456nm	19.7
457nm	19.6
458nm	19.9
459nm	20.3
460nm	20.4
461nm	21.2
462nm	21.2
463nm	21.3
464nm	21.6
465nm	22.1
466nm	22.6
467nm	22.9
468nm	23.4
469nm	23.7
470nm	24.3
471nm	24.9
472nm	25.1
473nm	25.6
474nm	26.3
475nm	26.9
476nm	27.6
477nm	28.1
478nm	28.4
479nm	29
480nm	29.6
481nm	30.1
482nm	30.6
483nm	31.1
484nm	31.1
485nm	31.7
486nm	32
487nm	32.1
488nm	32.2
489nm	32.5
490nm	32.7
491nm	33
492nm	33.3
493nm	33.5
494nm	33.4
495nm	33.5
496nm	33.7
497nm	34.2
498nm	33.6
499nm	33.7
500nm	33.9
501nm	34.5
502nm	34.4
503nm	34.2
504nm	33.7
505nm	34
506nm	34.2
507nm	34
508nm	33.9
509nm	34.2
510nm	34.1
511nm	33.5
512nm	34.4
513nm	34.1
514nm	34
515nm	33.6
516nm	34.4
517nm	33.8
518nm	33.9
519nm	33.9
520nm	34.2
521nm	34.1
522nm	34.5
523nm	33.9
524nm	33.4
525nm	34.2
526nm	34.2
527nm	33.9
528nm	34.4
529nm	33.7
530nm	33.5
531nm	33.7
532nm	33.8
533nm	34.4
534nm	33.5
535nm	34
536nm	33.7
537nm	33.7
538nm	33.7
539nm	33.7
540nm	33.4
541nm	33.5
542nm	33.5
543nm	33.5
544nm	33.3
545nm	33.3
546nm	33.1
547nm	33.1
548nm	33.1
549nm	33.1
550nm	33.1
551nm	33.1
552nm	32.9
553nm	32.7
554nm	32.6
555nm	32.5
556nm	32.5
557nm	32.7
558nm	32.4
559nm	31.8
560nm	32.7
561nm	31.7
562nm	31.6
563nm	31.1
564nm	30.8
565nm	31.5
566nm	31.2
567nm	30.8
568nm	31.1
569nm	30.8
570nm	30.5
571nm	29.8
572nm	29.5
573nm	30.2
574nm	29.7
575nm	29.3
576nm	29
577nm	29
578nm	28.8
579nm	28.6
580nm	28.5
581nm	28.3
582nm	28.2
583nm	28.1
584nm	27.8
585nm	27.5
586nm	27.3
587nm	27.1
588nm	26.8
589nm	26.6
590nm	26.3
591nm	25.9
592nm	25.8
593nm	25.6
594nm	25.3
595nm	25.1
596nm	24.8
597nm	24.2
598nm	24.1
599nm	23.5
600nm	23.4
601nm	23.3
602nm	22.7
603nm	22.2
604nm	22.2
605nm	21.8
606nm	21.5
607nm	21.1
608nm	20.9
609nm	20.7
610nm	20.4
611nm	20.3
612nm	20.3
613nm	20.3
614nm	20.2
615nm	20.1
616nm	19.6
617nm	19.5
618nm	19.3
619nm	19
620nm	18.9
621nm	19
622nm	18.8
623nm	18.6
624nm	18.5
625nm	18.4
626nm	18.4
627nm	18.2
628nm	18.1
629nm	18.2
630nm	18.1
631nm	18
632nm	17.8
633nm	18.1
634nm	17.9
635nm	17.8
636nm	17.8
637nm	17.7
638nm	17.9
639nm	17.7
640nm	17.7
641nm	17.1
642nm	16.8
643nm	17
644nm	16.9
645nm	18
646nm	17.1
647nm	16.9
648nm	16.9
649nm	16.6
650nm	16.8
651nm	16.7
652nm	16.8
653nm	16.4
654nm	16.3
655nm	16.6
656nm	16.5
657nm	16.8
658nm	16.7
659nm	15.9
660nm	16.1
661nm	16.3
662nm	16.6
663nm	16.5
664nm	16
665nm	16.8
666nm	16.5
667nm	16.9
668nm	17.3
669nm	17.3
670nm	16.9
671nm	16.6
672nm	17.2
673nm	17.7
674nm	17
675nm	17.5
676nm	16.7
677nm	17.1
678nm	17.6
679nm	17.2
680nm	18
681nm	17.6
682nm	17.5
683nm	18.1
684nm	17.8
685nm	17.6
686nm	17.7
687nm	17.6
688nm	18.1
689nm	18.7
690nm	18.7
691nm	19.1
692nm	17.7
693nm	18.6
694nm	18
695nm	17.9
696nm	19.2
697nm	21
698nm	21
699nm	18.2
700nm	20.9
701nm	21.7
702nm	18.3
703nm	17.9
704nm	19.2
705nm	19.4
706nm	19.3
707nm	19.4
708nm	19.8
709nm	19.4
710nm	19.8
711nm	19
712nm	19.4
713nm	19.8
714nm	19.9
715nm	19.7
716nm	19.6
717nm	15.8
718nm	19
719nm	22
720nm	19.7
721nm	27.7
722nm	24.8
723nm	19.5
724nm	22
725nm	9.54
726nm	18.8
727nm	17.4
728nm	25.5
729nm	11.9
730nm	28.8
731nm	18.7
732nm	8.53
733nm	16.1
734nm	35.1
735nm	25.2
736nm	23.9
737nm	22.9
738nm	18.7
739nm	25.2
740nm	24.9
741nm	13.5
742nm	11.8
743nm	27
744nm	26.4
745nm	23.2
746nm	18.8
747nm	31.5
748nm	24.8
749nm	21.4
750nm	21.8
751nm	22.9
752nm	33.5
753nm	21.9
754nm	17.7
755nm	24.9
756nm	37
757nm	32.2
758nm	1.85
759nm	40.4
760nm	64
761nm	87.5
762nm	33.5
763nm	28
764nm	6.56
765nm	0
766nm	4.05
767nm	52.9
768nm	0
769nm	172
770nm	82.2
771nm	114
772nm	13.3
773nm	13.1
774nm	22.5
775nm	0
776nm	32.9
777nm	27.8
778nm	36.8
779nm	159
780nm	171

[truncated: 11 more sheets: Sheet12, Sheet13, Sheet14, Sheet15, Sheet16, Sheet17, Sheet18, Sheet19, Sheet20, Sheet21, Sheet22]
