# Supplementary material for: Developing a New Method of Transformation for Obtaining XYZ Color Values from RGB Images for Agricultural Applications
Source: Sensors (Basel). 2024 Dec 3;24(23):7728. doi: 10.3390/s24237728 (PMC11644902; doi:10.3390/s24237728)
Supplement: Supplementary file 1 [file sensors-24-07728-s001.zip › supplementary materials/2.5GY.xlsx]

## Sheet: Sheet1
	Data Name	X	Y	Z	x	y	u'	v'	L*	a*	b*	C*	h	Instrument Name	Serial No.	Firmware Version	Measurement Type	Peak Wavelength	380nm	381nm	382nm	383nm	384nm	385nm	386nm	387nm	388nm	389nm	390nm	391nm	392nm	393nm	394nm	395nm	396nm	397nm	398nm	399nm	400nm	401nm	402nm	403nm	404nm	405nm	406nm	407nm	408nm	409nm	410nm
1	2.5 GY 8-2	56.1	60.21	50.94	0.3354	0.36	0.2018	0.4873	81.95	-7.13	17.79	19.17	111.84	CS-2000	1001551	1.10.0003	Reflectance	759	14.1	49.8	3.9	11.6	19.4	33.6	16	11.8	0.269	20.2	41.9	53	10.4	28.6	25.3	22.1	23.5	31.7	33.4	33	34	35.2	33.4	33.5	33.3	34	34.1	35	35.3	35.6	37
2	2.5 GY 7-2	40.83	43.87	37.74	0.3335	0.3583	0.2011	0.4862	72.14	-6.56	15.26	16.61	113.26	CS-2000	1001551	1.10.0003	Reflectance	758	21.8	36.3	10.6	16.7	35.2	9.37	13.1	16.1	23.8	17	13.3	0	16.3	19.7	38	32.5	30.5	24.1	27.6	28.6	26.7	27.6	27.6	27.5	27	27.4	27.4	28	28.9	29.2	28.6
3	2.5 GY 6-2	27.28	29.54	24.6	0.335	0.3628	0.2005	0.4885	61.25	-6.59	14.66	16.07	114.21	CS-2000	1001551	1.10.0003	Reflectance	776	0	18.1	14.7	15.6	5.26	12.2	14.6	19.6	0	39.1	18	13.5	9.55	16.9	2.18	7.58	13.3	14.4	16.9	18.7	16.1	16.7	17.8	17.5	17.4	17.8	17.4	17.8	17.7	17.5	18.4
4	2.5 GY 5-2	17.93	19.53	15.94	0.3359	0.3657	0.2	0.49	51.3	-6.27	13.47	14.86	114.96	CS-2000	1001551	1.10.0003	Reflectance	757	10.6	23.2	4.06	3.29	5.11	8.81	7.44	17.4	0	6.95	7.53	15.3	8.82	28.2	12.8	10.9	11.4	14.5	13.6	14.3	12.8	13.4	13.1	12.7	12.8	13	13	13.3	13.8	13.6	12.9
5	2.5 GY 5-4	17.06	19.6	10.52	0.3616	0.4154	0.1992	0.5149	51.38	-11.31	26.87	29.16	112.83	CS-2000	1001551	1.10.0003	Reflectance	759	0	6.34	20.4	17.5	19.4	0.844	11	1.87	12.2	20.1	9.29	7.21	23.8	0	0	5.94	10.2	7.06	9.9	7.69	7.16	7.42	8.31	8.04	7.94	8.05	8.04	8.09	8.51	8.36	8.42
6	2.5 GY 6-4	27.35	30.82	17.97	0.3592	0.4048	0.2013	0.5103	62.36	-11.06	28.35	30.43	111.31	CS-2000	1001551	1.10.0003	Reflectance	759	21.1	20.8	15.7	5.28	3.83	0	1.9	7.14	0	39.7	8.39	35.3	0	40.1	7.09	12.1	5.31	9.97	16.4	11.5	12.6	10.8	11.6	11	11.3	11.3	11.2	11.5	11.8	10.9	12.3
7	2.5 GY 7-4	38.36	42.77	26.77	0.3555	0.3964	0.2018	0.5063	71.4	-11.05	28.77	30.82	111.02	CS-2000	1001551	1.10.0003	Reflectance	771	11.1	25.9	13.3	6.34	44.4	0	17.3	18.8	16.4	29.3	23.4	8.99	25	9.51	3.85	14.5	15.1	20.2	19.4	17.6	17.2	17.9	18.2	17.4	17.3	17.8	17.7	18.2	17.7	18.3	18.3
8	2.5 GY 8-4	53.59	59.25	40.08	0.3504	0.3875	0.2017	0.5018	81.43	-11.16	28.5	30.61	111.39	CS-2000	1001551	1.10.0003	Reflectance	759	13.1	11.7	32.1	17.6	40.5	17	10.9	16.5	33.8	12	22	21.3	23.8	55.3	6.73	23.5	30.7	22.9	26	26.4	25.8	27	25	25.4	25.4	26.2	25.8	26.7	27.1	26.8	27.3
9	2.5 GY 8-6	51.94	59.82	28.51	0.3703	0.4265	0.2008	0.5203	81.74	-16.74	44.01	47.09	110.82	CS-2000	1001551	1.10.0003	Reflectance	759	15.2	25.2	15.1	6.57	2.98	15.3	43.4	16.2	18.7	19.1	13.2	9.87	0	42	22.4	25	15.6	13.8	19.3	16.9	17.5	17.8	17	17.1	17.2	17.4	17.2	17.8	17.5	17.7	17.3
10	2.5 GY 7-6	37.06	42.81	19.42	0.3733	0.4312	0.201	0.5225	71.42	-15.33	41.19	43.95	110.41	CS-2000	1001551	1.10.0003	Reflectance	755	0	7.65	30	20.9	18.8	13.7	0.37	0	2.89	0	9.16	23.6	1.58	42	8.12	3.41	13.5	10.3	14.3	11.2	11.7	10.9	12.5	11.7	11.6	11.8	11.5	12.1	12.1	12.4	12.7
11	2.5 GY 6-6	25.75	30.04	11.84	0.3807	0.4442	0.2012	0.5282	61.69	-14.68	41.05	43.59	109.68	CS-2000	1001551	1.10.0003	Reflectance	777	18.1	22.9	0	9.71	22.2	35.9	0	7.61	0	7.81	8.14	0	10.8	0	24	7.91	0	5.03	7.24	6.63	6.61	7.13	6.91	6.59	6.85	7.02	6.93	7.2	7.43	7.57	7.8
12	2.5 GY 5-6	17.52	20.95	6.93	0.3858	0.4614	0.1988	0.5348	52.89	-15.35	41.06	43.83	110.5	CS-2000	1001551	1.10.0003	Reflectance	757	0	26.2	19.7	9.02	23.5	0	9.41	0	2.74	0	13	0	0.153	0	10.7	6.35	8.06	3.98	7.16	4.65	5.54	4.16	5.08	5.2	5.04	5.14	5.15	5.36	5.56	5.88	6.32
13	2.5 GY 5-8	16.83	20.7	3.47	0.4105	0.505	0.1993	0.5516	52.62	-17.92	56.63	59.4	107.56	CS-2000	1001551	1.10.0003	Reflectance	759	0	6.4	0	0	26.5	0	0	13.4	22.5	12.3	5.97	11.7	0	9.7	19	13.8	0	4.85	2.63	2.13	2.61	2.01	2.37	2.06	2.15	2.2	2.15	2.53	3.45	2.93	2.24
14	2.5 GY 6-8	26.4	31.71	7.83	0.4004	0.4809	0.2009	0.543	63.11	-18.11	55.46	58.34	108.08	CS-2000	1001551	1.10.0003	Reflectance	777	4.91	20.4	15.3	41.7	23.2	3.03	18.4	8.98	3.05	16.5	0	28.4	0	21.5	21	7.06	0	4.95	6.84	4.41	5.23	6.4	6.18	5.69	5.83	5.68	5.75	6.09	6.3	5.75	6.24
15	2.5 GY 7-8	37.83	44.99	14.15	0.3901	0.464	0.2004	0.5362	72.88	-19.15	54.68	57.94	109.3	CS-2000	1001551	1.10.0003	Reflectance	757	0	21.5	8.57	0	11.6	0	26.5	0.253	0	10.6	11.9	18.2	10.4	12.8	24.1	1.12	6.04	7.36	8.3	9.63	8.79	8.69	8.59	8.16	8.09	8.16	8.37	8.46	9.41	9.1	8.84
16	2.5 GY 8-8	51.07	60.32	20.67	0.3867	0.4568	0.2007	0.5333	82.01	-20.19	57.13	60.59	109.46	CS-2000	1001551	1.10.0003	Reflectance	755	33.5	34.8	12.5	13.6	25.6	0	9.58	5.9	22.4	0	0	0	0	10.2	6.22	12.1	3.86	11	13.8	12.7	11.4	13.1	11.2	11.2	11.4	12	11.7	12.2	11.8	11.9	12.3
17	2.5 GY 8-10	51.84	62.09	14.55	0.4035	0.4833	0.2019	0.5442	82.96	-22.27	71.12	74.53	107.39	CS-2000	1001551	1.10.0003	Reflectance	759	16.1	1.48	0	0	28.8	23.5	29.8	17.6	0	18.7	0	0	15	14.7	17.2	23.7	7.88	9.28	11.1	9.84	9.47	9.42	8.43	8.81	8.47	9.07	9.27	9.47	10.2	9.69	8.36
18	2.5 GY 7-10	36.51	44.63	9.02	0.4049	0.495	0.1992	0.548	72.65	-22.39	67.99	71.58	108.23	CS-2000	1001551	1.10.0003	Reflectance	755	0	0	0	9.49	15.3	0	10.7	0	0	0	1.26	13.4	0	15.3	11.3	13.6	12.7	9.39	7.36	6.61	5.84	5	5.18	4.61	4.93	5	5.09	5.3	5.42	4.77	4.76
19	2.5 GY 6-10	24.95	30.95	4.12	0.4156	0.5157	0.1989	0.5554	62.47	-21.41	69.94	73.15	107.02	CS-2000	1001551	1.10.0003	Reflectance	759	2.94	9.2	4.72	0.531	32.2	0	5.88	13.1	0	0	11.9	10.7	1.14	0	0	7.97	0	3.78	0.275	3.72	2.82	2.68	1.91	2.5	2.59	2.58	2.55	2.57	3.05	2.82	0.978
20	2.5 GY 8-12	50.83	62.46	8.46	0.4175	0.5131	0.2007	0.5549	83.16	-25.78	87.92	91.62	106.34	CS-2000	1001551	1.10.0003	Reflectance	759	15.3	0	14.9	0	6.54	0	7.93	29.5	17.2	18.1	0	0	12.7	0	0	5.98	0	5.18	3.95	3.27	4.89	3.84	2.94	2.13	2.5	2.49	2.31	2.98	2.37	2.33	2.56
[truncated: 370 more columns]

## Sheet: Sheet2
380nm	14.1
381nm	49.8
382nm	3.9
383nm	11.6
384nm	19.4
385nm	33.6
386nm	16
387nm	11.8
388nm	0.269
389nm	20.2
390nm	41.9
391nm	53
392nm	10.4
393nm	28.6
394nm	25.3
395nm	22.1
396nm	23.5
397nm	31.7
398nm	33.4
399nm	33
400nm	34
401nm	35.2
402nm	33.4
403nm	33.5
404nm	33.3
405nm	34
406nm	34.1
407nm	35
408nm	35.3
409nm	35.6
410nm	37
411nm	36.6
412nm	36.6
413nm	37.3
414nm	37
415nm	37.1
416nm	36.9
417nm	37.3
418nm	38.2
419nm	38.4
420nm	38
421nm	38.6
422nm	38.1
423nm	38.6
424nm	37.8
425nm	38
426nm	38.5
427nm	38.4
428nm	38.6
429nm	38.7
430nm	38.4
431nm	39.4
432nm	39
433nm	38.9
434nm	38.8
435nm	39.2
436nm	38.9
437nm	39.1
438nm	39
439nm	39.4
440nm	39.8
441nm	39.9
442nm	39.8
443nm	40.2
444nm	40.2
445nm	40.1
446nm	40.2
447nm	40.3
448nm	40.6
449nm	40.5
450nm	41.3
451nm	41.2
452nm	41.1
453nm	41.3
454nm	41.2
455nm	41.4
456nm	41.9
457nm	42
458nm	42.6
459nm	42.5
460nm	42.7
461nm	42.9
462nm	43.1
463nm	43.5
464nm	43.9
465nm	43.6
466nm	43.9
467nm	44.8
468nm	44.6
469nm	44.5
470nm	45.8
471nm	45.5
472nm	46.2
473nm	46.5
474nm	46.4
475nm	47.6
476nm	47.3
477nm	47.8
478nm	48.5
479nm	48.7
480nm	49.7
481nm	49.9
482nm	49.9
483nm	50.3
484nm	50.8
485nm	51
486nm	51.4
487nm	51.5
488nm	51.7
489nm	52.5
490nm	52.8
491nm	53.2
492nm	53.6
493nm	54.1
494nm	54.3
495nm	55
496nm	55.8
497nm	55.6
498nm	56
499nm	56.4
500nm	57.4
501nm	57.7
502nm	58.3
503nm	57.9
504nm	59.1
505nm	59
506nm	59.2
507nm	60.6
508nm	59.6
509nm	60.6
510nm	60.1
511nm	61.4
512nm	61
513nm	61.4
514nm	61.9
515nm	61.4
516nm	62.2
517nm	61.6
518nm	62
519nm	61.7
520nm	63.3
521nm	62.7
522nm	62.2
523nm	62.2
524nm	60.9
525nm	61.7
526nm	62.5
527nm	61.7
528nm	61.7
529nm	62.8
530nm	63.6
531nm	62
532nm	61.5
533nm	61.1
534nm	61.2
535nm	61.7
536nm	61.8
537nm	60.9
538nm	61.2
539nm	61
540nm	60.7
541nm	61
542nm	61
543nm	61.1
544nm	61.1
545nm	61.3
546nm	61.2
547nm	61.3
548nm	61.3
549nm	61.4
550nm	61.1
551nm	61.3
552nm	61
553nm	61.1
554nm	61.1
555nm	60.8
556nm	60.9
557nm	61.4
558nm	61.7
559nm	61.5
560nm	60.9
561nm	60.8
562nm	60.6
563nm	60.1
564nm	60.5
565nm	61.1
566nm	60.7
567nm	62.5
568nm	61.6
569nm	60.3
570nm	61.2
571nm	60.6
572nm	60.6
573nm	60.8
574nm	59.9
575nm	60.7
576nm	60.9
577nm	60.6
578nm	60.9
579nm	60.8
580nm	60.8
581nm	60.8
582nm	60.7
583nm	60.9
584nm	60.9
585nm	60.8
586nm	60.8
587nm	61
588nm	61.2
589nm	61.4
590nm	61
591nm	61.7
592nm	61.3
593nm	61.4
594nm	61.5
595nm	61.5
596nm	61.4
597nm	61.6
598nm	61.2
599nm	61.7
600nm	61.8
601nm	61.9
602nm	61.7
603nm	61.9
604nm	61.9
605nm	60.7
606nm	61.1
607nm	61.2
608nm	61
609nm	60.9
610nm	61.2
611nm	61.4
612nm	61.4
613nm	61.5
614nm	61.4
615nm	61.2
616nm	61.3
617nm	61.2
618nm	61
619nm	61.1
620nm	61
621nm	61
622nm	60.8
623nm	61
624nm	61
625nm	60.9
626nm	61.1
627nm	60.8
628nm	60.5
629nm	60.7
630nm	60.9
631nm	61
632nm	61
633nm	61.1
634nm	60.8
635nm	60.8
636nm	61.1
637nm	61.5
638nm	61.9
639nm	61.3
640nm	60.5
641nm	60.5
642nm	61.2
643nm	61.2
644nm	61.8
645nm	61.6
646nm	59.9
647nm	61.2
648nm	62.1
649nm	61.9
650nm	61.5
651nm	61.6
652nm	61.6
653nm	62
654nm	61.1
655nm	61.2
656nm	61.6
657nm	61.2
658nm	61
659nm	61.2
660nm	62
661nm	61.4
662nm	60.9
663nm	61.6
664nm	62.2
665nm	61.3
666nm	61.6
667nm	60.7
668nm	60.7
669nm	60.7
670nm	60.6
671nm	62.9
672nm	60.8
673nm	62.9
674nm	62
675nm	62.3
676nm	61.9
677nm	62.3
678nm	63
679nm	60.7
680nm	62.2
681nm	60.3
682nm	61.8
683nm	61
684nm	62.5
685nm	62.5
686nm	61.7
687nm	61.8
688nm	62.4
689nm	62.7
690nm	62
691nm	62.1
692nm	61.6
693nm	61.7
694nm	63.5
695nm	59.7
696nm	60.5
697nm	62.6
698nm	63.8
699nm	61.8
700nm	66
701nm	63.4
702nm	64.2
703nm	60
704nm	62
705nm	61.1
706nm	61.8
707nm	61.4
708nm	60.8
709nm	60.5
710nm	61.8
711nm	61.1
712nm	61.6
713nm	62.5
714nm	62.6
715nm	62.1
716nm	63.2
717nm	62
718nm	64.4
719nm	66.3
720nm	66.1
721nm	64.8
722nm	67.6
723nm	71
724nm	54.4
725nm	64.1
726nm	86.7
727nm	42
728nm	45.8
729nm	85.9
730nm	55.5
731nm	75.2
732nm	81
733nm	59.7
734nm	54.6
735nm	72.7
736nm	87.6
737nm	158
738nm	89.8
739nm	33.5
740nm	72.9
741nm	80.8
742nm	67.3
743nm	62.9
744nm	48.7
745nm	73
746nm	73.3
747nm	77
748nm	122
749nm	73
750nm	80
751nm	74.2
752nm	52.9
753nm	30.9
754nm	58.4
755nm	288
756nm	217
757nm	298
758nm	85.2
759nm	531
760nm	7.8
761nm	27.1
762nm	27.2
763nm	31.7
764nm	55.4
765nm	45.8
766nm	49.7
767nm	44.9
768nm	26.8
769nm	103
770nm	86.5
771nm	285
772nm	57.5
773nm	145
774nm	172
775nm	76.7
776nm	219
777nm	174
778nm	33.7
779nm	2.04
780nm	0

## Sheet: Sheet3
380nm	21.8
381nm	36.3
382nm	10.6
383nm	16.7
384nm	35.2
385nm	9.37
386nm	13.1
387nm	16.1
388nm	23.8
389nm	17
390nm	13.3
391nm	0
392nm	16.3
393nm	19.7
394nm	38
395nm	32.5
396nm	30.5
397nm	24.1
398nm	27.6
399nm	28.6
400nm	26.7
401nm	27.6
402nm	27.6
403nm	27.5
404nm	27
405nm	27.4
406nm	27.4
407nm	28
408nm	28.9
409nm	29.2
410nm	28.6
411nm	27.9
412nm	28.7
413nm	29.2
414nm	28
415nm	28.3
416nm	28.8
417nm	28.5
418nm	29.4
419nm	28.8
420nm	29.1
421nm	29.4
422nm	29.3
423nm	29.4
424nm	28.9
425nm	28.8
426nm	28.8
427nm	29.2
428nm	29.4
429nm	29.5
430nm	29.5
431nm	29.6
432nm	29.3
433nm	29.3
434nm	29.4
435nm	29.8
436nm	29.6
437nm	29.5
438nm	29.6
439nm	29.9
440nm	29.8
441nm	29.9
442nm	30.1
443nm	29.9
444nm	30.3
445nm	30.4
446nm	30.4
447nm	30.2
448nm	30.5
449nm	30.3
450nm	30.8
451nm	30.9
452nm	30.7
453nm	31.1
454nm	30.9
455nm	31.1
456nm	31.4
457nm	31.3
458nm	31.6
459nm	31.6
460nm	31.8
461nm	31.8
462nm	32.1
463nm	32.1
464nm	32.4
465nm	32.5
466nm	32.3
467nm	32.9
468nm	32.8
469nm	33.1
470nm	33.5
471nm	33.7
472nm	33.5
473nm	33.6
474nm	34
475nm	34.4
476nm	34.7
477nm	34.4
478nm	34.9
479nm	35.3
480nm	35.6
481nm	35.4
482nm	35.7
483nm	35.7
484nm	36
485nm	36.1
486nm	36.3
487nm	36.5
488nm	36.7
489nm	37
490nm	36.9
491nm	37.1
492nm	37.4
493nm	37.6
494nm	37.8
495nm	37.9
496nm	38.3
497nm	38.4
498nm	38.5
499nm	39
500nm	39.4
501nm	39.4
502nm	39.9
503nm	39.7
504nm	40.1
505nm	40.6
506nm	40.3
507nm	41.6
508nm	41.3
509nm	41.7
510nm	42.2
511nm	42.6
512nm	42.9
513nm	43.1
514nm	44
515nm	43.5
516nm	44.6
517nm	44.6
518nm	45
519nm	44.1
520nm	45.7
521nm	45.4
522nm	45.2
523nm	45.6
524nm	45.4
525nm	45.9
526nm	46.1
527nm	45.3
528nm	45.5
529nm	45.8
530nm	45.8
531nm	46.1
532nm	45.1
533nm	45.4
534nm	45.5
535nm	45.7
536nm	45.9
537nm	45.5
538nm	45.6
539nm	45.3
540nm	45.2
541nm	45.6
542nm	45.6
543nm	45.6
544nm	45.5
545nm	45.7
546nm	45.6
547nm	45.6
548nm	45.7
549nm	45.7
550nm	45.6
551nm	45.5
552nm	45.5
553nm	45.2
554nm	45.3
555nm	45.4
556nm	45.4
557nm	45.9
558nm	45.4
559nm	45.7
560nm	45.1
561nm	45.1
562nm	45.3
563nm	44.9
564nm	44.7
565nm	45.4
566nm	45.3
567nm	46
568nm	44.9
569nm	44.7
570nm	45.6
571nm	44.2
572nm	44.5
573nm	44.7
574nm	44.5
575nm	44.7
576nm	44.9
577nm	44.8
578nm	45
579nm	44.8
580nm	44.8
581nm	44.8
582nm	44.6
583nm	44.5
584nm	44.8
585nm	44.5
586nm	44.5
587nm	44.6
588nm	44.5
589nm	44.5
590nm	44.3
591nm	44.5
592nm	44.3
593nm	44.5
594nm	44.5
595nm	44.4
596nm	44.5
597nm	44.7
598nm	44.2
599nm	44.3
600nm	44.3
601nm	44.1
602nm	44.2
603nm	44.5
604nm	44
605nm	43.6
606nm	44
607nm	43.8
608nm	44
609nm	43.4
610nm	43.7
611nm	43.9
612nm	43.9
613nm	44
614nm	44.1
615nm	43.9
616nm	44.2
617nm	43.8
618nm	43.5
619nm	43.6
620nm	43.6
621nm	43.5
622nm	43.5
623nm	43.5
624nm	43.7
625nm	43.5
626nm	43.5
627nm	43.3
628nm	43.2
629nm	43.1
630nm	43.5
631nm	43.4
632nm	43.5
633nm	43.5
634nm	43.6
635nm	43.1
636nm	43.3
637nm	43.2
638nm	43.4
639nm	43.4
640nm	44.1
641nm	42.6
642nm	43.2
643nm	42.6
644nm	43.8
645nm	42.6
646nm	42.3
647nm	43.1
648nm	43
649nm	42.8
650nm	43
651nm	43.3
652nm	43
653nm	42.9
654nm	42.8
655nm	43.3
656nm	43.4
657nm	42
658nm	42.2
659nm	42.3
660nm	42.3
661nm	42.1
662nm	41.6
663nm	42.8
664nm	42.4
665nm	41.7
666nm	42.8
667nm	42.8
668nm	41.4
669nm	42.1
670nm	41.9
671nm	42.3
672nm	42.6
673nm	43.9
674nm	42.9
675nm	42.9
676nm	41.8
677nm	41.7
678nm	42.5
679nm	41.6
680nm	41.9
681nm	42
682nm	42
683nm	42.7
684nm	41.8
685nm	41.2
686nm	42
687nm	42.5
688nm	41.4
689nm	41.6
690nm	40.7
691nm	42.4
692nm	42
693nm	41.6
694nm	41.9
695nm	41.5
696nm	42
697nm	42.8
698nm	43.3
699nm	43.3
700nm	40.7
701nm	43.6
702nm	42.1
703nm	40.1
704nm	41.1
705nm	41.2
706nm	41.7
707nm	41.3
708nm	41
709nm	40.8
710nm	41.7
711nm	40.8
712nm	42
713nm	41.3
714nm	41.7
715nm	43.6
716nm	41.4
717nm	40.7
718nm	43.8
719nm	49.5
720nm	48.6
721nm	48
722nm	42.1
723nm	45.6
724nm	37
725nm	53.5
726nm	49.5
727nm	38.8
728nm	34.2
729nm	48.8
730nm	29
731nm	40.3
732nm	57.7
733nm	54.2
734nm	42.7
735nm	15.8
736nm	37.8
737nm	105
738nm	55.3
739nm	31.2
740nm	62.8
741nm	63.2
742nm	47.1
743nm	30.8
744nm	31.1
745nm	26.3
746nm	27
747nm	44.3
748nm	62.7
749nm	49.3
750nm	69.9
751nm	65.5
752nm	29
753nm	18.3
754nm	74.5
755nm	147
756nm	117
757nm	158
758nm	339
759nm	97.3
760nm	26.5
761nm	0
762nm	8.28
763nm	33.6
764nm	0
765nm	0
766nm	17.6
767nm	29.2
768nm	17.8
769nm	99.1
770nm	36.4
771nm	67.4
772nm	73.9
773nm	33.5
774nm	35.8
775nm	95.6
776nm	161
777nm	101
778nm	0
779nm	54.5
780nm	105

## Sheet: Sheet4
380nm	0
381nm	18.1
382nm	14.7
383nm	15.6
384nm	5.26
385nm	12.2
386nm	14.6
387nm	19.6
388nm	0
389nm	39.1
390nm	18
391nm	13.5
392nm	9.55
393nm	16.9
394nm	2.18
395nm	7.58
396nm	13.3
397nm	14.4
398nm	16.9
399nm	18.7
400nm	16.1
401nm	16.7
402nm	17.8
403nm	17.5
404nm	17.4
405nm	17.8
406nm	17.4
407nm	17.8
408nm	17.7
409nm	17.5
410nm	18.4
411nm	17.1
412nm	18.2
413nm	17.6
414nm	19.3
415nm	18.3
416nm	18
417nm	17.6
418nm	18.9
419nm	18.1
420nm	18
421nm	17.9
422nm	18.2
423nm	17.9
424nm	18.5
425nm	18
426nm	18.1
427nm	18.6
428nm	18.4
429nm	18
430nm	18.6
431nm	18.2
432nm	18.4
433nm	18.7
434nm	18.5
435nm	18.7
436nm	18.7
437nm	18.6
438nm	18.7
439nm	19
440nm	19
441nm	19
442nm	19
443nm	19.1
444nm	19
445nm	19.1
446nm	19.2
447nm	19.2
448nm	19.2
449nm	19.6
450nm	19.8
451nm	19.7
452nm	19.7
453nm	19.9
454nm	19.8
455nm	19.9
456nm	20.1
457nm	20.3
458nm	20.3
459nm	20.7
460nm	20.5
461nm	20.8
462nm	21
463nm	20.8
464nm	21.2
465nm	21.3
466nm	21.2
467nm	21.7
468nm	21.8
469nm	21.6
470nm	22.2
471nm	22.2
472nm	22.5
473nm	22.5
474nm	22.9
475nm	23.4
476nm	23.3
477nm	23.6
478nm	23.9
479nm	24
480nm	24.3
481nm	24.4
482nm	24.5
483nm	24.7
484nm	24.9
485nm	25.1
486nm	25.2
487nm	25.4
488nm	25.5
489nm	26.1
490nm	26.1
491nm	26.3
492nm	26.5
493nm	26.9
494nm	26.8
495nm	27.1
496nm	27.5
497nm	27.5
498nm	27.7
499nm	27.8
500nm	28.2
501nm	28.4
502nm	28.8
503nm	28.6
504nm	29.3
505nm	29.1
506nm	29.6
507nm	29.8
508nm	29.2
509nm	29.7
510nm	29.6
511nm	29.7
512nm	29.6
513nm	30
514nm	30.5
515nm	30.8
516nm	30
517nm	30.3
518nm	30.9
519nm	30.2
520nm	31.2
521nm	31.4
522nm	30
523nm	30.3
524nm	30
525nm	31
526nm	30.4
527nm	29.9
528nm	30.6
529nm	30.8
530nm	30.7
531nm	29.9
532nm	30.2
533nm	30.3
534nm	30.4
535nm	30.1
536nm	30.2
537nm	30
538nm	30.2
539nm	30.1
540nm	29.7
541nm	30
542nm	30
543nm	30
544nm	30
545nm	30.1
546nm	30.2
547nm	30.2
548nm	30.2
549nm	30.2
550nm	30.2
551nm	30.2
552nm	29.9
553nm	29.9
554nm	30
555nm	29.9
556nm	30.1
557nm	30.4
558nm	30.4
559nm	30.3
560nm	30.9
561nm	29.4
562nm	29.7
563nm	30.3
564nm	30.2
565nm	29.6
566nm	30.1
567nm	30.1
568nm	30.7
569nm	29.9
570nm	30.3
571nm	30.2
572nm	30.1
573nm	30.5
574nm	30.1
575nm	30.2
576nm	30.3
577nm	30.4
578nm	30.5
579nm	30.3
580nm	30.2
581nm	30.1
582nm	30.1
583nm	30.2
584nm	30.2
585nm	30.1
586nm	30
587nm	30.1
588nm	30
589nm	30.1
590nm	30
591nm	30
592nm	29.8
593nm	30.1
594nm	30
595nm	30.1
596nm	29.9
597nm	29.7
598nm	29.8
599nm	29.8
600nm	30.1
601nm	29.9
602nm	30.1
603nm	29.6
604nm	30.4
605nm	29.5
606nm	29.8
607nm	29.4
608nm	29.6
609nm	29.5
610nm	29.3
611nm	29.6
612nm	29.6
613nm	29.6
614nm	29.7
615nm	29.7
616nm	29.7
617nm	29.4
618nm	29.4
619nm	29.5
620nm	29.3
621nm	29.2
622nm	29.4
623nm	29.6
624nm	29.6
625nm	29.3
626nm	29.5
627nm	29.4
628nm	29.2
629nm	29.3
630nm	29.3
631nm	29.1
632nm	29.4
633nm	29.2
634nm	29.3
635nm	29.4
636nm	30
637nm	29.9
638nm	28.6
639nm	28.7
640nm	29.3
641nm	28.8
642nm	29.2
643nm	28.5
644nm	29.7
645nm	28.6
646nm	28.7
647nm	29.2
648nm	28.9
649nm	29
650nm	28.7
651nm	29
652nm	28.5
653nm	29.2
654nm	28.7
655nm	28.5
656nm	28.9
657nm	28.3
658nm	28.2
659nm	29.1
660nm	28
661nm	27.9
662nm	28.3
663nm	28.8
664nm	28.8
665nm	28.8
666nm	28.9
667nm	28.6
668nm	28
669nm	28
670nm	27.9
671nm	28.7
672nm	27.8
673nm	28.5
674nm	28
675nm	28.6
676nm	28.3
677nm	29.6
678nm	28.8
679nm	26.9
680nm	27.7
681nm	29.3
682nm	28.3
683nm	26.9
684nm	28.9
685nm	28.3
686nm	27
687nm	28.7
688nm	27.9
689nm	27.8
690nm	27.9
691nm	28.2
692nm	28.3
693nm	28.4
694nm	28.2
695nm	26.8
696nm	29.3
697nm	30.3
698nm	31.7
699nm	28.3
700nm	27.6
701nm	26.8
702nm	27.8
703nm	29.7
704nm	27.9
705nm	28
706nm	28
707nm	27.6
708nm	27.2
709nm	27.8
710nm	27.5
711nm	27.6
712nm	28
713nm	27.8
714nm	28
715nm	29
716nm	29.1
717nm	29.4
718nm	32.2
719nm	27
720nm	27.9
721nm	21.7
722nm	30.5
723nm	39.3
724nm	27.1
725nm	24.4
726nm	34.1
727nm	12
728nm	14.2
729nm	34.3
730nm	16.5
731nm	21.4
732nm	32.1
733nm	42.4
734nm	41.6
735nm	50.4
736nm	22.5
737nm	63.3
738nm	50.4
739nm	37.5
740nm	23.7
741nm	18.2
742nm	31.9
743nm	28.1
744nm	27.8
745nm	32.1
746nm	34.3
747nm	28.4
748nm	33.9
749nm	27.2
750nm	21.3
751nm	0
752nm	14.1
753nm	48.8
754nm	103
755nm	246
756nm	140
757nm	176
758nm	65.6
759nm	0
760nm	0
761nm	0
762nm	16.1
763nm	20.5
764nm	0
765nm	0
766nm	27.2
767nm	13.5
768nm	32.2
769nm	138
770nm	47.4
771nm	98
772nm	14.9
773nm	48.8
774nm	51.7
775nm	66.5
776nm	291
777nm	160
778nm	46.8
779nm	93.7
780nm	48.3

## Sheet: Sheet5
380nm	10.6
381nm	23.2
382nm	4.06
383nm	3.29
384nm	5.11
385nm	8.81
386nm	7.44
387nm	17.4
388nm	0
389nm	6.95
390nm	7.53
391nm	15.3
392nm	8.82
393nm	28.2
394nm	12.8
395nm	10.9
396nm	11.4
397nm	14.5
398nm	13.6
399nm	14.3
400nm	12.8
401nm	13.4
402nm	13.1
403nm	12.7
404nm	12.8
405nm	13
406nm	13
407nm	13.3
408nm	13.8
409nm	13.6
410nm	12.9
411nm	12.8
412nm	12.9
413nm	12.8
414nm	13.9
415nm	13.5
416nm	12.7
417nm	13
418nm	12.9
419nm	12.9
420nm	12.9
421nm	12.9
422nm	13
423nm	13.2
424nm	13.2
425nm	12.9
426nm	13
427nm	12.9
428nm	13.1
429nm	13.1
430nm	13.2
431nm	13
432nm	13.2
433nm	13.1
434nm	13.1
435nm	13.2
436nm	13.1
437nm	13
438nm	13
439nm	13.2
440nm	13.3
441nm	13.1
442nm	13.2
443nm	13.3
444nm	13.2
445nm	13.3
446nm	13.2
447nm	13.2
448nm	13.2
449nm	13.3
450nm	13.4
451nm	13.5
452nm	13.1
453nm	13.6
454nm	13.4
455nm	13.4
456nm	13.4
457nm	13.4
458nm	13.5
459nm	13.5
460nm	13.4
461nm	13.4
462nm	13.3
463nm	13.5
464nm	13.5
465nm	13.5
466nm	13.5
467nm	13.6
468nm	13.4
469nm	13.4
470nm	13.6
471nm	13.6
472nm	13.5
473nm	13.4
474nm	13.5
475nm	13.7
476nm	13.6
477nm	13.5
478nm	13.6
479nm	13.8
480nm	13.8
481nm	13.7
482nm	13.6
483nm	13.5
484nm	13.6
485nm	13.6
486nm	13.6
487nm	13.6
488nm	13.6
489nm	13.7
490nm	13.6
491nm	13.6
492nm	13.8
493nm	13.7
494nm	13.8
495nm	13.8
496nm	14
497nm	14
498nm	13.8
499nm	14
500nm	14.2
501nm	14.4
502nm	14.5
503nm	14.7
504nm	15
505nm	15.2
506nm	15.7
507nm	16
508nm	16.1
509nm	16.3
510nm	16.7
511nm	17.2
512nm	17.8
513nm	17.9
514nm	18.6
515nm	18.4
516nm	18.8
517nm	19.1
518nm	19.5
519nm	19.5
520nm	20.5
521nm	20.1
522nm	20.5
523nm	20.8
524nm	21
525nm	21
526nm	21.2
527nm	21.1
528nm	20.6
529nm	21.6
530nm	21.2
531nm	21.4
532nm	21.2
533nm	21.4
534nm	21.2
535nm	21.4
536nm	21.4
537nm	21.2
538nm	21.4
539nm	21.4
540nm	21.3
541nm	21.3
542nm	21.3
543nm	21.3
544nm	21.3
545nm	21.3
546nm	21.3
547nm	21.4
548nm	21.5
549nm	21.5
550nm	21.5
551nm	21.2
552nm	21.2
553nm	21.1
554nm	21.3
555nm	21.2
556nm	21.1
557nm	21.3
558nm	21.2
559nm	21.2
560nm	21.5
561nm	21.2
562nm	21.4
563nm	20.7
564nm	20.7
565nm	21.2
566nm	20.9
567nm	21.4
568nm	21
569nm	21
570nm	20.9
571nm	20.5
572nm	20.4
573nm	20.8
574nm	20.1
575nm	20.1
576nm	20.5
577nm	20.5
578nm	20.6
579nm	20.5
580nm	20.3
581nm	20.3
582nm	20.2
583nm	20.3
584nm	20.3
585nm	20.2
586nm	20.1
587nm	20.1
588nm	20
589nm	20.1
590nm	20
591nm	20
592nm	19.9
593nm	19.9
594nm	19.9
595nm	19.9
596nm	19.8
597nm	19.9
598nm	19.5
599nm	19.6
600nm	19.6
601nm	19.6
602nm	19.5
603nm	19.4
604nm	19.2
605nm	19.1
606nm	19
607nm	18.8
608nm	18.9
609nm	18.8
610nm	18.7
611nm	18.7
612nm	18.8
613nm	18.8
614nm	18.8
615nm	18.7
616nm	18.7
617nm	18.4
618nm	18.3
619nm	18.4
620nm	18.3
621nm	18.2
622nm	18.2
623nm	18.2
624nm	18.2
625nm	18.1
626nm	18.2
627nm	17.9
628nm	18
629nm	17.9
630nm	18
631nm	18
632nm	18
633nm	17.8
634nm	17.9
635nm	18
636nm	17.7
637nm	17.5
638nm	17.7
639nm	16.9
640nm	17.8
641nm	17.4
642nm	17.2
643nm	16.9
644nm	17.5
645nm	17.5
646nm	17
647nm	17
648nm	17
649nm	17.1
650nm	17.2
651nm	17.1
652nm	17
653nm	17
654nm	16.4
655nm	17.1
656nm	17.1
657nm	16.7
658nm	16.7
659nm	16
660nm	16.7
661nm	16.5
662nm	16
663nm	16.8
664nm	16.4
665nm	16.8
666nm	16.6
667nm	16.4
668nm	16.2
669nm	16.6
670nm	16.6
671nm	16.7
672nm	17
673nm	16.9
674nm	16.4
675nm	16.5
676nm	16.7
677nm	16.1
678nm	16.8
679nm	15.8
680nm	17.2
681nm	16.5
682nm	16.6
683nm	16.3
684nm	16.8
685nm	16.8
686nm	16.4
687nm	16.5
688nm	16.3
689nm	16.3
690nm	16.7
691nm	17.2
692nm	16.5
693nm	16.7
694nm	16.7
695nm	16.4
696nm	17.4
697nm	17.1
698nm	16.7
699nm	17.6
700nm	16.9
701nm	18.1
702nm	18.3
703nm	16
704nm	16.3
705nm	16.2
706nm	16.6
707nm	16.4
708nm	16.6
709nm	16.4
710nm	16.8
711nm	16.4
712nm	16.7
713nm	16.4
714nm	16.5
715nm	17.2
716nm	18.5
717nm	19
718nm	18.9
719nm	26.1
720nm	21.5
721nm	19.2
722nm	23.1
723nm	16.5
724nm	9.89
725nm	12
726nm	15
727nm	20.2
728nm	10.6
729nm	17.1
730nm	13.9
731nm	3.9
732nm	7.15
733nm	9.62
734nm	9.96
735nm	17.2
736nm	40.8
737nm	38.5
738nm	22
739nm	12.9
740nm	24.7
741nm	15.1
742nm	17.2
743nm	13
744nm	12.7
745nm	42
746nm	13.7
747nm	36.1
748nm	16
749nm	17.3
750nm	29.6
751nm	7.19
752nm	15.5
753nm	2.88
754nm	18.5
755nm	97.2
756nm	22.9
757nm	181
758nm	0
759nm	36.5
760nm	0
761nm	0
762nm	7.12
763nm	24.1
764nm	33.2
765nm	8.77
766nm	17.5
767nm	0
768nm	49.7
769nm	21.7
770nm	18
771nm	45.7
772nm	54
773nm	59.9
774nm	70.1
775nm	66.7
776nm	69.3
777nm	21.5
778nm	0
779nm	0
780nm	0

## Sheet: Sheet6
380nm	0
381nm	6.34
382nm	20.4
383nm	17.5
384nm	19.4
385nm	0.844
386nm	11
387nm	1.87
388nm	12.2
389nm	20.1
390nm	9.29
391nm	7.21
392nm	23.8
393nm	0
394nm	0
395nm	5.94
396nm	10.2
397nm	7.06
398nm	9.9
399nm	7.69
400nm	7.16
401nm	7.42
402nm	8.31
403nm	8.04
404nm	7.94
405nm	8.05
406nm	8.04
407nm	8.09
408nm	8.51
409nm	8.36
410nm	8.42
411nm	8.36
412nm	8.06
413nm	7.89
414nm	8.01
415nm	7.81
416nm	7.95
417nm	7.76
418nm	8.04
419nm	8
420nm	7.85
421nm	7.95
422nm	7.61
423nm	8.2
424nm	8.01
425nm	7.94
426nm	7.92
427nm	7.99
428nm	8.15
429nm	8.11
430nm	7.87
431nm	7.96
432nm	7.95
433nm	7.93
434nm	7.94
435nm	8.01
436nm	7.97
437nm	7.92
438nm	7.94
439nm	8.14
440nm	8.09
441nm	7.93
442nm	7.96
443nm	8.09
444nm	8.05
445nm	7.97
446nm	8
447nm	8.02
448nm	7.93
449nm	7.94
450nm	8.12
451nm	8.16
452nm	8.01
453nm	8.02
454nm	8.07
455nm	8.08
456nm	8.05
457nm	8.24
458nm	8.19
459nm	8.26
460nm	8.26
461nm	8.24
462nm	8.15
463nm	8.23
464nm	8.3
465nm	8.46
466nm	8.42
467nm	8.44
468nm	8.45
469nm	8.41
470nm	8.57
471nm	8.56
472nm	8.59
473nm	8.66
474nm	8.88
475nm	8.96
476nm	8.99
477nm	9.02
478nm	9.2
479nm	9.58
480nm	9.72
481nm	9.88
482nm	10
483nm	10.1
484nm	10.3
485nm	10.6
486nm	10.8
487nm	10.9
488nm	11.2
489nm	11.6
490nm	11.8
491nm	12.2
492nm	12.3
493nm	12.8
494nm	13.2
495nm	13.5
496nm	14
497nm	14.3
498nm	14.7
499nm	15.2
500nm	15.7
501nm	16.1
502nm	16.7
503nm	16.8
504nm	17.4
505nm	17.5
506nm	18.2
507nm	18.6
508nm	18.7
509nm	19.3
510nm	19.5
511nm	19.7
512nm	20
513nm	20.4
514nm	20.8
515nm	20.9
516nm	20.5
517nm	21
518nm	21.2
519nm	21.2
520nm	21.7
521nm	21.7
522nm	21.4
523nm	21.3
524nm	21.5
525nm	21.6
526nm	21.9
527nm	21.7
528nm	21.6
529nm	21.8
530nm	22.1
531nm	21.7
532nm	21.4
533nm	21.4
534nm	21.6
535nm	21.5
536nm	21.4
537nm	21.4
538nm	21.5
539nm	21.5
540nm	21.2
541nm	21.3
542nm	21.3
543nm	21.3
544nm	21.2
545nm	21.3
546nm	21.3
547nm	21.3
548nm	21.3
549nm	21.3
550nm	21.3
551nm	21.1
552nm	21
553nm	20.8
554nm	20.9
555nm	20.9
556nm	20.8
557nm	21
558nm	20.9
559nm	20.7
560nm	20.8
561nm	20.6
562nm	20.7
563nm	20.6
564nm	20.6
565nm	20.4
566nm	20.6
567nm	21.1
568nm	20.8
569nm	20
570nm	20.5
571nm	20.6
572nm	20.3
573nm	20.3
574nm	20.4
575nm	20.3
576nm	20.6
577nm	20.6
578nm	20.6
579nm	20.5
580nm	20.5
581nm	20.6
582nm	20.6
583nm	20.7
584nm	20.8
585nm	20.7
586nm	20.8
587nm	20.7
588nm	20.7
589nm	20.7
590nm	20.6
591nm	20.8
592nm	20.6
593nm	20.7
594nm	20.6
595nm	20.6
596nm	20.6
597nm	20.5
598nm	20.1
599nm	20.2
600nm	20.3
601nm	20.2
602nm	20.2
603nm	19.9
604nm	19.7
605nm	19.5
606nm	19.6
607nm	19.3
608nm	19.3
609nm	19.2
610nm	19
611nm	19.1
612nm	19.1
613nm	19.2
614nm	19.2
615nm	19.1
616nm	18.9
617nm	18.7
618nm	18.6
619nm	18.5
620nm	18.4
621nm	18.3
622nm	18.4
623nm	18.3
624nm	18.3
625nm	18.1
626nm	18.2
627nm	18
628nm	17.8
629nm	17.9
630nm	17.8
631nm	17.8
632nm	17.9
633nm	17.7
634nm	18
635nm	17.7
636nm	17.4
637nm	17.6
638nm	17.7
639nm	16.8
640nm	16.9
641nm	17.2
642nm	17.3
643nm	17
644nm	17.4
645nm	17.3
646nm	16.6
647nm	16.8
648nm	16.7
649nm	16.9
650nm	16.6
651nm	17
652nm	16.5
653nm	16.6
654nm	16.6
655nm	16.5
656nm	16.9
657nm	16.2
658nm	16.3
659nm	16.1
660nm	15.9
661nm	16
662nm	15.9
663nm	16.3
664nm	16.1
665nm	16.3
666nm	16.3
667nm	16.2
668nm	16.2
669nm	16.4
670nm	16
671nm	16.1
672nm	16.4
673nm	16.4
674nm	16.6
675nm	16.7
676nm	16.3
677nm	16.1
678nm	16.5
679nm	15.9
680nm	16.7
681nm	16.3
682nm	16.7
683nm	16.4
684nm	16.7
685nm	16.6
686nm	15.8
687nm	16.3
688nm	16.1
689nm	16.3
690nm	16.1
691nm	16.5
692nm	16.6
693nm	17.2
694nm	16.4
695nm	15.6
696nm	17.2
697nm	16.1
698nm	16.7
699nm	15.5
700nm	17.8
701nm	17.1
702nm	20.7
703nm	16.3
704nm	17
705nm	16.6
706nm	16.7
707nm	16.9
708nm	16.9
709nm	16.7
710nm	17.2
711nm	16.9
712nm	17.3
713nm	17.4
714nm	17.6
715nm	18.4
716nm	18.5
717nm	18.4
718nm	16.4
719nm	19.7
720nm	18.1
721nm	21.2
722nm	17.2
723nm	19
724nm	17.5
725nm	23.8
726nm	27.2
727nm	9.52
728nm	17.4
729nm	19.5
730nm	16.1
731nm	26.4
732nm	31.7
733nm	18.8
734nm	9.93
735nm	13
736nm	20.8
737nm	52.9
738nm	12.4
739nm	16.9
740nm	7.38
741nm	11.3
742nm	14.5
743nm	15
744nm	13
745nm	18.4
746nm	6.66
747nm	10.6
748nm	44.4
749nm	39.7
750nm	38.5
751nm	19.3
752nm	17.4
753nm	7.52
754nm	19.9
755nm	160
756nm	133
757nm	0
758nm	266
759nm	448
760nm	0
761nm	39.5
762nm	15.7
763nm	9.6
764nm	0
765nm	18.4
766nm	29.5
767nm	24.9
768nm	0
769nm	4.79
770nm	8.24
771nm	91.5
772nm	0
773nm	28.8
774nm	43.6
775nm	10.3
776nm	46.7
777nm	101
778nm	0
779nm	35.3
780nm	0

## Sheet: Sheet7
380nm	21.1
381nm	20.8
382nm	15.7
383nm	5.28
384nm	3.83
385nm	0
386nm	1.9
387nm	7.14
388nm	0
389nm	39.7
390nm	8.39
391nm	35.3
392nm	0
393nm	40.1
394nm	7.09
395nm	12.1
396nm	5.31
397nm	9.97
398nm	16.4
399nm	11.5
400nm	12.6
401nm	10.8
402nm	11.6
403nm	11
404nm	11.3
405nm	11.3
406nm	11.2
407nm	11.5
408nm	11.8
409nm	10.9
410nm	12.3
411nm	12.5
412nm	11.2
413nm	11.8
414nm	11.6
415nm	10.4
416nm	11.5
417nm	11.6
418nm	11.7
419nm	11.2
420nm	12.1
421nm	12.1
422nm	11.8
423nm	11.9
424nm	11.9
425nm	11.7
426nm	11.7
427nm	12
428nm	12.4
429nm	12.1
430nm	12.2
431nm	12
432nm	12.1
433nm	12
434nm	12.2
435nm	12.2
436nm	12.2
437nm	12.2
438nm	12.2
439nm	12.3
440nm	12.4
441nm	12.3
442nm	12.4
443nm	12.5
444nm	12.3
445nm	12.6
446nm	12.7
447nm	12.6
448nm	12.6
449nm	12.7
450nm	12.8
451nm	12.9
452nm	12.9
453nm	12.8
454nm	12.9
455nm	13
456nm	13.2
457nm	13.4
458nm	13.4
459nm	13.5
460nm	13.5
461nm	13.6
462nm	13.8
463nm	13.8
464nm	14.2
465nm	14.6
466nm	14.9
467nm	14.9
468nm	15.4
469nm	15.6
470nm	16.1
471nm	16.5
472nm	16.8
473nm	17.2
474nm	17.5
475nm	18.2
476nm	18.5
477nm	19.1
478nm	19.8
479nm	20.2
480nm	21
481nm	21.7
482nm	22.1
483nm	22.6
484nm	23.1
485nm	23.6
486nm	24.2
487nm	24.5
488nm	25.1
489nm	25.6
490nm	25.9
491nm	26.4
492nm	27
493nm	27.3
494nm	27.7
495nm	28.1
496nm	28.8
497nm	29
498nm	29.3
499nm	29.6
500nm	29.5
501nm	29.9
502nm	30.5
503nm	30.5
504nm	30.5
505nm	30.6
506nm	31.2
507nm	30.5
508nm	31
509nm	31.4
510nm	31
511nm	31.8
512nm	31.7
513nm	31.7
514nm	32.1
515nm	31.5
516nm	31.7
517nm	31.7
518nm	32
519nm	32
520nm	32
521nm	32.5
522nm	32.2
523nm	32.1
524nm	31.9
525nm	32.7
526nm	31.9
527nm	31.7
528nm	32
529nm	32.4
530nm	32.7
531nm	32.1
532nm	31.7
533nm	31.8
534nm	31.9
535nm	32
536nm	32
537nm	31.6
538nm	31.9
539nm	31.9
540nm	31.6
541nm	31.8
542nm	31.9
543nm	31.9
544nm	31.9
545nm	31.9
546nm	31.9
547nm	32
548nm	32
549nm	32
550nm	32
551nm	32
552nm	31.8
553nm	31.8
554nm	31.9
555nm	31.9
556nm	31.6
557nm	32.1
558nm	32
559nm	31.9
560nm	32.3
561nm	31.5
562nm	31.8
563nm	32.2
564nm	31
565nm	31.6
566nm	32.2
567nm	32.3
568nm	32.1
569nm	30.7
570nm	30.6
571nm	30.6
572nm	31.7
573nm	31.4
574nm	30.3
575nm	31.4
576nm	31.6
577nm	31.7
578nm	31.9
579nm	31.6
580nm	31.6
581nm	31.4
582nm	31.5
583nm	31.6
584nm	31.5
585nm	31.5
586nm	31.5
587nm	31.7
588nm	31.6
589nm	31.4
590nm	31.4
591nm	31.7
592nm	31.4
593nm	31.5
594nm	31.6
595nm	31.5
596nm	31.3
597nm	31.7
598nm	31.3
599nm	31.2
600nm	31.5
601nm	31.7
602nm	31.7
603nm	31.3
604nm	31.7
605nm	31.2
606nm	31.3
607nm	31.2
608nm	31.3
609nm	31.1
610nm	31.1
611nm	31.3
612nm	31.4
613nm	31.4
614nm	31.5
615nm	31.4
616nm	31.6
617nm	31.2
618nm	31.1
619nm	31.3
620nm	31.1
621nm	31.3
622nm	31.2
623nm	31.2
624nm	31.4
625nm	31.3
626nm	31.4
627nm	31.2
628nm	31.3
629nm	31.2
630nm	31.2
631nm	31.2
632nm	31.1
633nm	31.4
634nm	31.2
635nm	31.2
636nm	31.2
637nm	31.5
638nm	31.9
639nm	30.7
640nm	31.2
641nm	31.4
642nm	30.9
643nm	31.4
644nm	32.6
645nm	31.4
646nm	30.5
647nm	31.2
648nm	31.1
649nm	31.4
650nm	30.6
651nm	31.1
652nm	30.8
653nm	30.8
654nm	31.1
655nm	31.1
656nm	31.2
657nm	30.2
658nm	31.4
659nm	30.1
660nm	30.6
661nm	30.2
662nm	30.1
663nm	30.4
664nm	30.8
665nm	31
666nm	31.4
667nm	30.9
668nm	29.9
669nm	30.6
670nm	31
671nm	30.6
672nm	31.3
673nm	32.1
674nm	31.2
675nm	30.8
676nm	30.6
677nm	30.3
678nm	32
679nm	30.3
680nm	30.6
681nm	30.5
682nm	31.2
683nm	30.6
684nm	31.9
685nm	31.1
686nm	29.7
687nm	31.5
688nm	29.7
689nm	30.2
690nm	30.8
691nm	30.8
692nm	30.6
693nm	30.8
694nm	30.9
695nm	29.8
696nm	30.6
697nm	31
698nm	30.6
699nm	30.5
700nm	27.9
701nm	31.1
702nm	29.9
703nm	30.4
704nm	30.1
705nm	30.1
706nm	30.5
707nm	30.5
708nm	30.1
709nm	30.1
710nm	30.7
711nm	30.7
712nm	30.6
713nm	31
714nm	31.7
715nm	32.3
716nm	31
717nm	32.3
718nm	41
719nm	40.4
720nm	37.6
721nm	31.9
722nm	25.1
723nm	30.9
724nm	36.3
725nm	37
726nm	33.5
727nm	40.8
728nm	28.4
729nm	33.2
730nm	20.7
731nm	34.3
732nm	31.7
733nm	43.2
734nm	38.2
735nm	26.8
736nm	29
737nm	57.1
738nm	31.5
739nm	23.1
740nm	42.8
741nm	39.4
742nm	37.5
743nm	38
744nm	26.3
745nm	37.4
746nm	42.6
747nm	61.2
748nm	33.8
749nm	28.4
750nm	19.4
751nm	6.46
752nm	37.2
753nm	30.7
754nm	58.5
755nm	0
756nm	117
757nm	79.1
758nm	109
759nm	1420
760nm	6.23
761nm	1.03
762nm	18.3
763nm	24.5
764nm	46.7
765nm	44.1
766nm	23.3
767nm	15.7
768nm	29.6
769nm	96.5
770nm	50.2
771nm	0
772nm	94.3
773nm	61.7
774nm	32.7
775nm	104
776nm	62.3
777nm	0
778nm	53.3
779nm	75.3
780nm	140

## Sheet: Sheet8
380nm	11.1
381nm	25.9
382nm	13.3
383nm	6.34
384nm	44.4
385nm	0
386nm	17.3
387nm	18.8
388nm	16.4
389nm	29.3
390nm	23.4
391nm	8.99
392nm	25
393nm	9.51
394nm	3.85
395nm	14.5
396nm	15.1
397nm	20.2
398nm	19.4
399nm	17.6
400nm	17.2
401nm	17.9
402nm	18.2
403nm	17.4
404nm	17.3
405nm	17.8
406nm	17.7
407nm	18.2
408nm	17.7
409nm	18.3
410nm	18.3
411nm	17.3
412nm	19.3
413nm	18.5
414nm	17.4
415nm	18.5
416nm	17.6
417nm	18
418nm	18
419nm	18
420nm	18.1
421nm	18.4
422nm	18.4
423nm	19
424nm	17.9
425nm	18.7
426nm	18.7
427nm	18.7
428nm	18.7
429nm	18.8
430nm	18.9
431nm	19
432nm	18.5
433nm	18.8
434nm	18.9
435nm	19
436nm	19
437nm	18.9
438nm	18.8
439nm	19.1
440nm	19.2
441nm	19.3
442nm	19.5
443nm	19.5
444nm	19.3
445nm	19.7
446nm	20
447nm	19.6
448nm	20
449nm	20.1
450nm	20.3
451nm	20.6
452nm	20.5
453nm	20.7
454nm	20.9
455nm	20.7
456nm	21.1
457nm	21.3
458nm	21.4
459nm	21.6
460nm	21.7
461nm	21.9
462nm	22
463nm	22.4
464nm	22.5
465nm	22.9
466nm	23
467nm	23.4
468nm	23.6
469nm	24
470nm	24.3
471nm	24.5
472nm	24.8
473nm	25
474nm	25.5
475nm	26.1
476nm	26.5
477nm	26.8
478nm	27.1
479nm	27.8
480nm	28.3
481nm	28.6
482nm	29
483nm	29.4
484nm	29.8
485nm	30.1
486nm	30.4
487nm	30.8
488nm	31.2
489nm	31.9
490nm	32.2
491nm	32.7
492nm	32.9
493nm	33.5
494nm	34.2
495nm	34.7
496nm	35.4
497nm	35.8
498nm	36
499nm	36.7
500nm	37.3
501nm	38.1
502nm	39
503nm	38.7
504nm	39.5
505nm	39.9
506nm	40.7
507nm	41.2
508nm	41.3
509nm	42.2
510nm	41.9
511nm	43.1
512nm	43.1
513nm	43.2
514nm	43.8
515nm	43.8
516nm	43.4
517nm	43.8
518nm	44.3
519nm	43.8
520nm	45.5
521nm	45.4
522nm	44.8
523nm	44.7
524nm	45.2
525nm	45.7
526nm	44.4
527nm	44.7
528nm	45
529nm	45.3
530nm	45.5
531nm	45.4
532nm	44.8
533nm	44.5
534nm	44.5
535nm	45.2
536nm	45
537nm	44.8
538nm	44.9
539nm	44.7
540nm	44.5
541nm	44.9
542nm	44.9
543nm	44.8
544nm	44.7
545nm	44.9
546nm	44.9
547nm	45
548nm	45.1
549nm	44.9
550nm	44.8
551nm	44.8
552nm	44.7
553nm	44.6
554nm	44.7
555nm	44.9
556nm	44.6
557nm	45.3
558nm	45.1
559nm	44.6
560nm	45
561nm	44.2
562nm	44
563nm	44.6
564nm	44.1
565nm	44.5
566nm	44.1
567nm	44.9
568nm	45.3
569nm	43.8
570nm	44.6
571nm	43.3
572nm	44.3
573nm	43.8
574nm	43.5
575nm	43.9
576nm	44.1
577nm	44.2
578nm	44.2
579nm	44.3
580nm	44.1
581nm	44.2
582nm	44
583nm	43.9
584nm	43.9
585nm	43.7
586nm	43.7
587nm	43.9
588nm	43.9
589nm	43.9
590nm	43.7
591nm	44.1
592nm	43.7
593nm	43.9
594nm	43.8
595nm	43.9
596nm	43.8
597nm	43.8
598nm	43.3
599nm	43.8
600nm	44
601nm	43.6
602nm	43.3
603nm	43.3
604nm	43.5
605nm	42.9
606nm	43.1
607nm	43.3
608nm	43.3
609nm	42.9
610nm	43.2
611nm	43.3
612nm	43.4
613nm	43.4
614nm	43.4
615nm	43.3
616nm	43.5
617nm	43.2
618nm	43
619nm	43.2
620nm	42.9
621nm	43
622nm	43.1
623nm	43
624nm	43.1
625nm	43
626nm	43
627nm	42.8
628nm	42.7
629nm	42.8
630nm	42.8
631nm	42.8
632nm	43
633nm	43.1
634nm	43.1
635nm	42.8
636nm	42.9
637nm	43.1
638nm	42.8
639nm	42.1
640nm	42.8
641nm	42.5
642nm	42
643nm	41.7
644nm	42.6
645nm	42.2
646nm	41.7
647nm	42.2
648nm	42.9
649nm	42.6
650nm	42.7
651nm	42.4
652nm	42.6
653nm	42.3
654nm	41.7
655nm	42.3
656nm	42.8
657nm	41.8
658nm	42.2
659nm	41.9
660nm	41.7
661nm	41.7
662nm	41.1
663nm	41.9
664nm	42.4
665nm	41.6
666nm	41.6
667nm	41.6
668nm	40.8
669nm	41.8
670nm	41.6
671nm	42
672nm	41.8
673nm	41.7
674nm	42.7
675nm	42.8
676nm	41.6
677nm	41.3
678nm	42.5
679nm	41.3
680nm	41.2
681nm	41
682nm	42.1
683nm	41.2
684nm	41.4
685nm	42.2
686nm	41.3
687nm	41.9
688nm	41.7
689nm	40.9
690nm	41.1
691nm	42.1
692nm	42.1
693nm	42
694nm	41.8
695nm	42.2
696nm	41.5
697nm	43.5
698nm	42.3
699nm	41.2
700nm	43.7
701nm	42.8
702nm	41.5
703nm	41.5
704nm	40.6
705nm	41.7
706nm	41.5
707nm	41.2
708nm	40.6
709nm	40.7
710nm	41.4
711nm	40.7
712nm	41.2
713nm	40.9
714nm	41.6
715nm	43.2
716nm	42.4
717nm	41.9
718nm	41.2
719nm	42.7
720nm	45.7
721nm	41.1
722nm	40.9
723nm	36.3
724nm	28.1
725nm	47.5
726nm	59.2
727nm	24.2
728nm	28.3
729nm	53.4
730nm	29.5
731nm	51.1
732nm	63.9
733nm	47.3
734nm	31.7
735nm	18.4
736nm	32.8
737nm	82.7
738nm	55.6
739nm	37.8
740nm	54.6
741nm	53.4
742nm	42.2
743nm	47.4
744nm	27.3
745nm	47.3
746nm	21.3
747nm	19.7
748nm	79.7
749nm	45.9
750nm	43.3
751nm	95.6
752nm	60.8
753nm	43.3
754nm	41.8
755nm	97.3
756nm	114
757nm	229
758nm	0
759nm	0
760nm	0
761nm	0
762nm	15.7
763nm	37.8
764nm	59.7
765nm	34.3
766nm	29.4
767nm	47.9
768nm	26.1
769nm	118
770nm	9.04
771nm	252
772nm	129
773nm	94.3
774nm	178
775nm	154
776nm	201
777nm	48.4
778nm	0
779nm	0
780nm	69.8

## Sheet: Sheet9
380nm	13.1
381nm	11.7
382nm	32.1
383nm	17.6
384nm	40.5
385nm	17
386nm	10.9
387nm	16.5
388nm	33.8
389nm	12
390nm	22
391nm	21.3
392nm	23.8
393nm	55.3
394nm	6.73
395nm	23.5
396nm	30.7
397nm	22.9
398nm	26
399nm	26.4
400nm	25.8
401nm	27
402nm	25
403nm	25.4
404nm	25.4
405nm	26.2
406nm	25.8
407nm	26.7
408nm	27.1
409nm	26.8
410nm	27.3
411nm	27.3
412nm	28.3
413nm	26.7
414nm	28.6
415nm	27.8
416nm	27.6
417nm	27.2
418nm	28.7
419nm	28
420nm	27.5
421nm	28.1
422nm	28.2
423nm	28.2
424nm	28.4
425nm	28.4
426nm	28.3
427nm	27.9
428nm	28.7
429nm	28.5
430nm	29
431nm	28.8
432nm	29.1
433nm	29
434nm	28.9
435nm	29.3
436nm	29.1
437nm	29.1
438nm	29.1
439nm	29.5
440nm	30
441nm	29.6
442nm	29.8
443nm	30.1
444nm	30.5
445nm	30.1
446nm	30.3
447nm	30.5
448nm	31
449nm	30.6
450nm	31.1
451nm	31.4
452nm	31.4
453nm	31.5
454nm	31.9
455nm	31.8
456nm	32.1
457nm	32.1
458nm	32.6
459nm	32.8
460nm	33.1
461nm	33.4
462nm	33.4
463nm	33.7
464nm	34.4
465nm	34.3
466nm	34.6
467nm	35.3
468nm	35.5
469nm	35.6
470nm	36.2
471nm	36.5
472nm	36.7
473nm	37.2
474nm	37.8
475nm	38.3
476nm	38.5
477nm	39
478nm	39.8
479nm	40.4
480nm	40.9
481nm	41.4
482nm	41.7
483nm	42.2
484nm	42.7
485nm	43.3
486nm	43.6
487nm	44.1
488nm	44.4
489nm	45.1
490nm	45.4
491nm	46
492nm	46.5
493nm	47.5
494nm	48.1
495nm	48.7
496nm	49.7
497nm	49.9
498nm	50.2
499nm	51.3
500nm	52.1
501nm	52.5
502nm	53.4
503nm	53.2
504nm	54.5
505nm	55.1
506nm	55.8
507nm	56.5
508nm	56.9
509nm	57.4
510nm	57.5
511nm	58.2
512nm	59
513nm	59.2
514nm	61
515nm	59
516nm	60.7
517nm	60.1
518nm	61.2
519nm	61.3
520nm	62
521nm	62.9
522nm	62.2
523nm	61.2
524nm	60.8
525nm	62.3
526nm	63.1
527nm	61.2
528nm	61.4
529nm	62.1
530nm	62.5
531nm	62.1
532nm	61.8
533nm	61.6
534nm	61.1
535nm	61.7
536nm	62
537nm	61.2
538nm	61.4
539nm	61.3
540nm	61.2
541nm	61.6
542nm	61.6
543nm	61.5
544nm	61.4
545nm	61.8
546nm	61.8
547nm	62
548nm	62
549nm	61.8
550nm	61.8
551nm	61.8
552nm	61.8
553nm	61.8
554nm	61.7
555nm	62
556nm	61.9
557nm	62.5
558nm	62.3
559nm	62.3
560nm	62.2
561nm	61.2
562nm	61.3
563nm	62.1
564nm	62.5
565nm	62.1
566nm	61.6
567nm	63.9
568nm	62.7
569nm	62.3
570nm	61.7
571nm	61.4
572nm	61.3
573nm	62.9
574nm	61.1
575nm	61
576nm	61.2
577nm	61.2
578nm	61.4
579nm	61.5
580nm	61.4
581nm	61.4
582nm	61
583nm	61.1
584nm	61
585nm	61.1
586nm	60.8
587nm	61.1
588nm	61.1
589nm	60.9
590nm	60.7
591nm	60.9
592nm	60.9
593nm	60.7
594nm	60.6
595nm	60.5
596nm	60.3
597nm	60.6
598nm	60.2
599nm	60.5
600nm	60.5
601nm	60.4
602nm	60.3
603nm	59.8
604nm	60.2
605nm	59.3
606nm	59.3
607nm	59.4
608nm	59.2
609nm	59
610nm	59.2
611nm	59.5
612nm	59.6
613nm	59.6
614nm	59.5
615nm	59.2
616nm	59.5
617nm	59.3
618nm	59.2
619nm	59.1
620nm	59
621nm	59.1
622nm	58.8
623nm	58.9
624nm	59
625nm	59
626nm	59.1
627nm	58.6
628nm	58.5
629nm	58.5
630nm	58.9
631nm	58.7
632nm	58.7
633nm	58.8
634nm	59.1
635nm	58.9
636nm	58.5
637nm	58.7
638nm	58.9
639nm	58.2
640nm	58.9
641nm	58.5
642nm	58.5
643nm	58.9
644nm	59.6
645nm	57.3
646nm	57.3
647nm	58.3
648nm	58.4
649nm	58.7
650nm	58.8
651nm	59
652nm	58.2
653nm	58.3
654nm	57.6
655nm	58.6
656nm	59
657nm	57.4
658nm	57.4
659nm	58
660nm	57.7
661nm	58
662nm	57.4
663nm	57.1
664nm	57.8
665nm	56.7
666nm	58.1
667nm	58.2
668nm	56.4
669nm	56.9
670nm	56.9
671nm	59.1
672nm	58.8
673nm	59.8
674nm	59
675nm	57.9
676nm	58
677nm	59.5
678nm	58.7
679nm	56.6
680nm	57.6
681nm	58.2
682nm	59.4
683nm	58.1
684nm	57.2
685nm	58.9
686nm	57.2
687nm	58.7
688nm	58.2
689nm	58.7
690nm	57
691nm	59.5
692nm	58.5
693nm	58.7
694nm	59.4
695nm	56.4
696nm	57.9
697nm	59
698nm	58.8
699nm	57.3
700nm	60.5
701nm	57.3
702nm	62.3
703nm	57.9
704nm	58.2
705nm	58.1
706nm	58.6
707nm	58.5
708nm	58.1
709nm	58.1
710nm	58.2
711nm	58.1
712nm	58.9
713nm	58.9
714nm	59.9
715nm	61.2
716nm	58
717nm	61.6
718nm	59.3
719nm	60.1
720nm	66
721nm	53.7
722nm	66.2
723nm	59.1
724nm	49.3
725nm	61.7
726nm	62.1
727nm	55.5
728nm	50.3
729nm	44.1
730nm	48.4
731nm	68.2
732nm	63.3
733nm	52.4
734nm	50.2
735nm	44.4
736nm	58.7
737nm	70.2
738nm	95.3
739nm	56
740nm	63.9
741nm	62
742nm	63.7
743nm	63.5
744nm	48.5
745nm	86.2
746nm	37.4
747nm	79.4
748nm	71.5
749nm	62.1
750nm	70.4
751nm	94.8
752nm	76.4
753nm	12.3
754nm	107
755nm	9.89
756nm	0
757nm	0
758nm	0
759nm	1800
760nm	0
761nm	7.98
762nm	16.8
763nm	20.8
764nm	28.2
765nm	25
766nm	69.3
767nm	51.5
768nm	0
769nm	60.7
770nm	65.3
771nm	149
772nm	149
773nm	77.8
774nm	66.3
775nm	108
776nm	171
777nm	55.8
778nm	31.5
779nm	7.78
780nm	120

## Sheet: Sheet10
380nm	15.2
381nm	25.2
382nm	15.1
383nm	6.57
384nm	2.98
385nm	15.3
386nm	43.4
387nm	16.2
388nm	18.7
389nm	19.1
390nm	13.2
391nm	9.87
392nm	0
393nm	42
394nm	22.4
395nm	25
396nm	15.6
397nm	13.8
398nm	19.3
399nm	16.9
400nm	17.5
401nm	17.8
402nm	17
403nm	17.1
404nm	17.2
405nm	17.4
406nm	17.2
407nm	17.8
408nm	17.5
409nm	17.7
410nm	17.3
411nm	17.8
412nm	18.6
413nm	17.8
414nm	17.5
415nm	16.8
416nm	19.3
417nm	19.2
418nm	18
419nm	17.8
420nm	18.1
421nm	18.7
422nm	18.5
423nm	18.5
424nm	18.2
425nm	18.4
426nm	18.7
427nm	18.8
428nm	19
429nm	18.8
430nm	19
431nm	18.8
432nm	18.9
433nm	18.9
434nm	18.8
435nm	19.1
436nm	18.9
437nm	18.9
438nm	19
439nm	19.4
440nm	19.6
441nm	19.7
442nm	19.4
443nm	19.8
444nm	19.9
445nm	19.7
446nm	20
447nm	20
448nm	20.4
449nm	20.3
450nm	20.5
451nm	20.7
452nm	20.7
453nm	20.9
454nm	21
455nm	21.3
456nm	21.4
457nm	21.6
458nm	21.9
459nm	22
460nm	22.4
461nm	22.7
462nm	22.9
463nm	23.1
464nm	23.3
465nm	23.6
466nm	23.8
467nm	24.8
468nm	24.6
469nm	24.8
470nm	25.6
471nm	25.4
472nm	26.1
473nm	26.3
474nm	26.9
475nm	27.6
476nm	28.2
477nm	28.5
478nm	29.2
479nm	29.9
480nm	30.6
481nm	31.2
482nm	31.6
483nm	32.4
484nm	33.2
485nm	33.8
486nm	34.4
487nm	35.2
488nm	35.8
489nm	36.5
490nm	37.4
491nm	38.5
492nm	39.4
493nm	40.2
494nm	41.3
495nm	42.5
496nm	43.7
497nm	44.6
498nm	45.6
499nm	46.7
500nm	47.9
501nm	49.1
502nm	50.7
503nm	50.8
504nm	52.7
505nm	54
506nm	55.2
507nm	57.2
508nm	57.2
509nm	57.8
510nm	59
511nm	60
512nm	61.3
513nm	61.8
514nm	63
515nm	63
516nm	63.4
517nm	63.1
518nm	64.7
519nm	65
520nm	65.4
521nm	66.4
522nm	65.1
523nm	65.2
524nm	65
525nm	65.2
526nm	66
527nm	64.5
528nm	65
529nm	66.4
530nm	66
531nm	64.3
532nm	64.4
533nm	64.7
534nm	64.3
535nm	64.4
536nm	64.3
537nm	63.6
538nm	63.8
539nm	63.6
540nm	63.4
541nm	63.8
542nm	63.9
543nm	63.9
544nm	63.8
545nm	64.1
546nm	64.1
547nm	64.3
548nm	64.3
549nm	64
550nm	64
551nm	64.3
552nm	64.1
553nm	63.7
554nm	64
555nm	64
556nm	63.2
557nm	64.2
558nm	63.5
559nm	63.5
560nm	63.5
561nm	63.3
562nm	62.7
563nm	62.4
564nm	61.8
565nm	62.5
566nm	61.5
567nm	62.9
568nm	62.6
569nm	61.3
570nm	62.8
571nm	62.3
572nm	62.4
573nm	62.1
574nm	61.8
575nm	61.6
576nm	62.2
577nm	62.2
578nm	62.2
579nm	62.3
580nm	62.6
581nm	62.7
582nm	62.6
583nm	62.9
584nm	63.1
585nm	63
586nm	63.2
587nm	63.8
588nm	63.8
589nm	64
590nm	63.8
591nm	63.8
592nm	63.7
593nm	64
594nm	63.9
595nm	64.1
596nm	63.7
597nm	63.6
598nm	63.4
599nm	63.3
600nm	63.7
601nm	63.7
602nm	63.1
603nm	63
604nm	62.5
605nm	61.7
606nm	61.2
607nm	60.7
608nm	60.2
609nm	59.7
610nm	59.9
611nm	59.9
612nm	59.8
613nm	59.8
614nm	59.6
615nm	59
616nm	59
617nm	58.5
618nm	57.7
619nm	57.4
620nm	57.1
621nm	57
622nm	56.6
623nm	56.3
624nm	56.4
625nm	56.3
626nm	56
627nm	55.6
628nm	55.4
629nm	55.1
630nm	55.3
631nm	55.1
632nm	55.1
633nm	55.4
634nm	54.7
635nm	55
636nm	54.6
637nm	55.2
638nm	55.1
639nm	54.9
640nm	55.6
641nm	54.6
642nm	54.4
643nm	54.2
644nm	56.1
645nm	54.4
646nm	53.7
647nm	54.2
648nm	53.7
649nm	54.8
650nm	54.4
651nm	54.7
652nm	54.9
653nm	55
654nm	54.1
655nm	54.8
656nm	54.6
657nm	53
658nm	52.9
659nm	54.2
660nm	53.4
661nm	54.1
662nm	53.8
663nm	53.8
664nm	54.5
665nm	53.4
666nm	54.6
667nm	54.4
668nm	53.6
669nm	53.2
670nm	52.2
671nm	54.2
672nm	52.9
673nm	55.4
674nm	52.9
675nm	54
676nm	55.2
677nm	54.9
678nm	54.8
679nm	52.9
680nm	55.1
681nm	54.4
682nm	54.7
683nm	54.9
684nm	55.1
685nm	54.8
686nm	54.5
687nm	55.9
688nm	54.5
689nm	54.6
690nm	55.6
691nm	56.5
692nm	54.6
693nm	55.4
694nm	54.9
695nm	53.5
696nm	56.5
697nm	55.1
698nm	54.9
699nm	58.2
700nm	61.2
701nm	59.5
702nm	61.2
703nm	57.8
704nm	57.3
705nm	57.8
706nm	57.2
707nm	57.6
708nm	57.7
709nm	57
710nm	58.4
711nm	58.3
712nm	58.7
713nm	58.9
714nm	60.6
715nm	60.5
716nm	59
717nm	60.9
718nm	59
719nm	67.9
720nm	71.8
721nm	47.8
722nm	55.2
723nm	68.7
724nm	57.7
725nm	75.4
726nm	75.5
727nm	58.6
728nm	41.4
729nm	80.2
730nm	34.3
731nm	68.8
732nm	75.3
733nm	53
734nm	43.5
735nm	53.9
736nm	76.6
737nm	121
738nm	71
739nm	34.8
740nm	63.3
741nm	78.6
742nm	72.2
743nm	68.3
744nm	63.2
745nm	127
746nm	54.8
747nm	92.7
748nm	97.2
749nm	63.4
750nm	65.3
751nm	33.4
752nm	27.1
753nm	21.8
754nm	51
755nm	216
756nm	107
757nm	64.3
758nm	99.8
759nm	842
760nm	42.7
761nm	0
762nm	19.2
763nm	76.1
764nm	68
765nm	52.8
766nm	52.2
767nm	80.9
768nm	5.17
769nm	30.5
770nm	46.2
771nm	258
772nm	80.3
773nm	76.6
774nm	92.8
775nm	176
776nm	268
777nm	245
778nm	147
779nm	99.5
780nm	172

[truncated: 12 more sheets: Sheet11, Sheet12, Sheet13, Sheet14, Sheet15, Sheet16, Sheet17, Sheet18, Sheet19, Sheet20, Sheet21, Sheet22]
