# Supplementary material for: Developing a New Method of Transformation for Obtaining XYZ Color Values from RGB Images for Agricultural Applications
Source: Sensors (Basel). 2024 Dec 3;24(23):7728. doi: 10.3390/s24237728 (PMC11644902; doi:10.3390/s24237728)
Supplement: Supplementary file 1 [file sensors-24-07728-s001.zip › supplementary materials/5BG.xlsx]

## Sheet: Sheet1
	Data Name	X	Y	Z	x	y	u'	v'	L*	a*	b*	C*	h	Instrument Name	Serial No.	Firmware Version	Measurement Type	Peak Wavelength	380nm	381nm	382nm	383nm	384nm	385nm	386nm	387nm	388nm	389nm	390nm	391nm	392nm	393nm	394nm	395nm	396nm	397nm	398nm	399nm	400nm	401nm	402nm	403nm	404nm	405nm	406nm	407nm	408nm	409nm	410nm
113	5BG3.6	4.06	6.45	9.25	0.2054	0.3265	0.1263	0.4516	30.52	-27.57	-5.35	28.08	190.97	CS-2000	1001551	1.10.0003	Reflectance	775	0	3.56	0	3.82	6.46	8.46	7.35	0	8.4	0	2.98	10.7	0	2.93	0	4.76	2.63	2.83	3.88	4.39	5.37	4.61	4.28	4.27	4.37	4.46	4.58	4.63	4.88	4.78	4.94
114	5BG4.6	7.68	11.4	15.56	0.2218	0.329	0.1364	0.4552	40.24	-28.48	-4.78	28.88	189.54	CS-2000	1001551	1.10.0003	Reflectance	775	11.4	4.91	9.1	9.07	7.94	0	12.2	10.5	12.4	4.95	16.4	5.28	21.7	0	2.32	5.52	9.78	8.93	8.68	6.92	8.69	7.89	8.08	7.9	7.73	8.08	8.04	8.26	8.77	8.24	8.17
115	5BG5.6	13.63	18.79	24.65	0.2389	0.3293	0.1476	0.4578	50.45	-27.38	-4.05	27.68	188.41	CS-2000	1001551	1.10.0003	Reflectance	776	6.83	23.6	6.06	15.7	10.3	16.8	11.7	26.2	0	11.3	12.6	23.8	18.3	6.06	6.62	15.9	12.3	16.2	12.5	13.7	13.7	13.8	13.6	13.9	13.7	14	14	14.3	14.6	14.5	15
116	5BG6.6	20.67	27.93	35.75	0.2451	0.3311	0.1512	0.4597	59.82	-29.24	-3.53	29.45	186.88	CS-2000	1001551	1.10.0003	Reflectance	770	10.9	18	8.58	0.793	9.64	9.89	20.6	0.737	10.5	34.8	21.6	25.3	23.6	23.1	14	21.6	21.8	17.7	21.4	21.1	22.4	23.3	22.5	21.6	21.7	22.2	22.5	22.7	22.8	22.9	23.2
117	5BG7.4	33.45	40.23	49.27	0.2721	0.3272	0.1705	0.4614	69.63	-19.75	-1.77	19.83	185.12	CS-2000	1001551	1.10.0003	Reflectance	775	50.1	41.8	14.5	17.1	6.46	5.92	41.6	50.3	19.4	34.9	55.3	21.6	31.2	19.4	31.9	26.9	30.5	36	30.3	33.1	32.9	31.9	32.3	32.3	32.2	32.4	32.4	32.9	34.4	34.6	33.8
118	5BG6.4	23.52	28.88	35.68	0.267	0.3278	0.1669	0.461	60.67	-19.83	-1.99	19.93	185.72	CS-2000	1001551	1.10.0003	Reflectance	770	16.6	12.3	9.13	10.7	17.8	8.55	27.3	29.5	34.5	17.8	41.6	34.1	26.5	37.5	24.1	15	19.8	23.7	21.7	22.6	22.3	24.8	22.7	22.6	22.8	22.7	22.8	23.2	23.9	24.2	24.3
119	5BG5.4	14.55	18.4	23.17	0.2592	0.3279	0.1616	0.4599	49.98	-19.72	-2.43	19.87	187.03	CS-2000	1001551	1.10.0003	Reflectance	768	0	1.77	32.6	18.8	2.77	23.1	12.7	27.7	18.2	16.6	23.7	19.1	8.51	11.7	13	9.81	11.7	13.3	15.4	16.3	15.3	16.1	15.6	15.6	15.6	15.9	15.6	15.9	16	16.8	16.2
120	5BG4.4	8.61	11.22	14.64	0.2497	0.3255	0.1559	0.4573	39.95	-18.97	-3.24	19.25	189.7	CS-2000	1001551	1.10.0003	Reflectance	775	6.37	0	5.28	13.4	3.63	14.6	4.74	12	18.9	0	18.4	11	21.9	13.5	10	4.02	6.89	9.32	8.77	8.15	9.55	9.1	9.34	9.05	8.95	9.18	9.2	9.3	9.45	9.54	9.46
121	5BG3.4	4.84	6.44	8.74	0.2415	0.3218	0.1514	0.4541	30.51	-17.1	-3.78	17.52	192.47	CS-2000	1001551	1.10.0003	Reflectance	779	0.63	9.08	2.17	1.01	6.41	0	0	0.735	5.96	0.39	3.29	2.6	2.13	9.28	4.93	4.66	5.21	5.61	5.23	5.07	5.55	5.19	5.2	5.15	5.11	5.16	5.25	5.41	5.51	5.54	5.53
122	5BG3.2	5.54	6.36	8.04	0.2781	0.3188	0.1774	0.4576	30.29	-7.62	-1.83	7.84	193.49	CS-2000	1001551	1.10.0003	Reflectance	760	0.976	23.5	3.8	5.39	7.01	11.7	5.88	0	8.89	0	0	0	10.8	5.8	3.6	6.43	3.96	7.32	5.59	6.29	6.09	6.34	6.21	6.09	5.95	6.26	6.16	6.37	6.55	6.74	6.29
123	5BG4.2	10.58	12.1	14.79	0.2824	0.3228	0.179	0.4605	41.37	-9.23	-1.14	9.3	187.02	CS-2000	1001551	1.10.0003	Reflectance	775	0	32.6	12.9	8.37	8.38	2.45	16.2	18.8	3.6	4.06	14.6	12.1	9.05	18	10.2	8.02	6.18	11.8	13.5	11.9	11.4	12.3	11.5	11.1	11.3	11.5	11.5	11.6	11.9	11.9	12
124	5BG5.2	16.55	18.61	22.95	0.2849	0.3203	0.1816	0.4595	50.23	-9.14	-1.62	9.29	190.06	CS-2000	1001551	1.10.0003	Reflectance	775	14.3	1.41	7.05	5.12	13.8	2.24	21.9	11.5	0	47.3	15.8	19.2	17	31.2	6.14	14.7	15.2	17.3	18.2	18.4	17.9	18.1	18.1	18.4	17.9	18.1	18.3	18.5	18.8	19.1	18.3
125	5BG6.2	25.08	28.01	33.85	0.2885	0.3222	0.1835	0.461	59.89	-9.74	-0.98	9.79	185.77	CS-2000	1001551	1.10.0003	Reflectance	780	34.4	16.6	24.6	9.86	19.9	21.7	25.4	16.6	27.5	27.2	30.3	13.9	39.8	9.75	20.3	22.3	18.7	30	24.9	24.7	26	27.4	25.4	25.9	25.6	25.9	26.2	26.1	26.5	26.2	26.9
126	5BG7.2	34.86	38.71	46.25	0.2909	0.3231	0.1848	0.4619	68.54	-10.22	-0.54	10.24	183.02	CS-2000	1001551	1.10.0003	Reflectance	775	22.3	15.5	23.6	16.5	14	30.7	23.3	46.6	11.8	20.7	45.7	36.2	15.3	30.9	15.1	32.7	35.8	37	29.6	35.3	33.1	35.3	33.7	33.8	33.4	33.8	34.1	34.4	35.3	35.7	36.4
[truncated: 370 more columns]

## Sheet: Sheet2
380nm	0
381nm	3.56
382nm	0
383nm	3.82
384nm	6.46
385nm	8.46
386nm	7.35
387nm	0
388nm	8.4
389nm	0
390nm	2.98
391nm	10.7
392nm	0
393nm	2.93
394nm	0
395nm	4.76
396nm	2.63
397nm	2.83
398nm	3.88
399nm	4.39
400nm	5.37
401nm	4.61
402nm	4.28
403nm	4.27
404nm	4.37
405nm	4.46
406nm	4.58
407nm	4.63
408nm	4.88
409nm	4.78
410nm	4.94
411nm	4.47
412nm	4.24
413nm	4.5
414nm	4.67
415nm	4.67
416nm	4.89
417nm	4.56
418nm	5.12
419nm	4.73
420nm	4.92
421nm	4.85
422nm	4.9
423nm	4.78
424nm	4.93
425nm	4.99
426nm	5.04
427nm	5.04
428nm	5.32
429nm	5.25
430nm	5.33
431nm	5.35
432nm	5.51
433nm	5.49
434nm	5.58
435nm	5.66
436nm	5.71
437nm	5.69
438nm	5.67
439nm	5.8
440nm	5.86
441nm	5.89
442nm	5.95
443nm	5.99
444nm	5.99
445nm	6.11
446nm	6.25
447nm	6.29
448nm	6.48
449nm	6.54
450nm	6.62
451nm	6.72
452nm	6.76
453nm	7.01
454nm	7.13
455nm	7.21
456nm	7.33
457nm	7.52
458nm	7.57
459nm	7.81
460nm	7.93
461nm	8.18
462nm	8.37
463nm	8.59
464nm	8.8
465nm	9
466nm	9.22
467nm	9.44
468nm	9.65
469nm	9.87
470nm	10.1
471nm	10.2
472nm	10.5
473nm	10.5
474nm	10.7
475nm	11
476nm	11.2
477nm	11.4
478nm	11.5
479nm	11.7
480nm	12
481nm	12
482nm	12.1
483nm	12.3
484nm	12.4
485nm	12.5
486nm	12.6
487nm	12.7
488nm	12.7
489nm	12.9
490nm	12.9
491nm	12.9
492nm	13.1
493nm	13.1
494nm	13
495nm	13
496nm	13
497nm	13.2
498nm	13.1
499nm	13
500nm	13
501nm	13.1
502nm	13
503nm	13.1
504nm	12.9
505nm	12.8
506nm	12.8
507nm	12.8
508nm	12.6
509nm	12.7
510nm	12.5
511nm	12.2
512nm	12.4
513nm	12.4
514nm	12.3
515nm	11.9
516nm	12.1
517nm	12
518nm	11.7
519nm	11.6
520nm	11.6
521nm	11.2
522nm	11.4
523nm	11.3
524nm	10.9
525nm	11
526nm	10.9
527nm	10.5
528nm	10.7
529nm	10.5
530nm	10.3
531nm	9.9
532nm	9.86
533nm	9.57
534nm	9.16
535nm	9.01
536nm	8.9
537nm	8.65
538nm	8.5
539nm	8.4
540nm	8.24
541nm	8.12
542nm	8.02
543nm	7.9
544nm	7.73
545nm	7.62
546nm	7.56
547nm	7.48
548nm	7.37
549nm	7.16
550nm	6.9
551nm	6.7
552nm	6.53
553nm	6.36
554nm	6.19
555nm	6.15
556nm	5.94
557nm	5.84
558nm	5.64
559nm	5.52
560nm	5.37
561nm	5.22
562nm	5.04
563nm	4.9
564nm	4.68
565nm	4.88
566nm	4.35
567nm	4.29
568nm	4.32
569nm	3.9
570nm	4.28
571nm	4.2
572nm	4.11
573nm	4
574nm	3.41
575nm	3.45
576nm	3.49
577nm	3.51
578nm	3.51
579nm	3.44
580nm	3.35
581nm	3.26
582nm	3.12
583nm	3.04
584nm	3.01
585nm	2.93
586nm	2.87
587nm	2.82
588nm	2.8
589nm	2.74
590nm	2.69
591nm	2.66
592nm	2.58
593nm	2.53
594nm	2.53
595nm	2.48
596nm	2.42
597nm	2.35
598nm	2.32
599nm	2.24
600nm	2.27
601nm	2.21
602nm	2.28
603nm	2.18
604nm	2.07
605nm	2.13
606nm	1.97
607nm	1.98
608nm	1.97
609nm	1.96
610nm	1.96
611nm	1.97
612nm	1.97
613nm	1.96
614nm	1.95
615nm	1.94
616nm	1.94
617nm	1.92
618nm	1.92
619nm	1.9
620nm	1.89
621nm	1.87
622nm	1.88
623nm	1.85
624nm	1.87
625nm	1.83
626nm	1.84
627nm	1.84
628nm	1.84
629nm	1.83
630nm	1.8
631nm	1.86
632nm	1.85
633nm	1.85
634nm	1.82
635nm	1.88
636nm	1.94
637nm	1.74
638nm	1.79
639nm	1.73
640nm	1.74
641nm	1.83
642nm	1.76
643nm	1.89
644nm	1.58
645nm	1.65
646nm	2.04
647nm	1.64
648nm	1.7
649nm	1.84
650nm	1.81
651nm	1.77
652nm	1.81
653nm	1.83
654nm	1.79
655nm	1.85
656nm	1.76
657nm	1.75
658nm	1.89
659nm	1.84
660nm	1.93
661nm	1.86
662nm	1.94
663nm	1.76
664nm	1.76
665nm	1.8
666nm	1.82
667nm	1.86
668nm	1.86
669nm	2.02
670nm	1.83
671nm	2.08
672nm	1.76
673nm	2.09
674nm	1.75
675nm	1.77
676nm	1.78
677nm	1.82
678nm	1.81
679nm	1.74
680nm	1.95
681nm	2.02
682nm	1.93
683nm	1.87
684nm	2.12
685nm	2
686nm	1.92
687nm	2.09
688nm	1.83
689nm	2.06
690nm	1.99
691nm	2.16
692nm	1.97
693nm	2.14
694nm	1.86
695nm	1.79
696nm	2.64
697nm	2.39
698nm	2.33
699nm	1.84
700nm	1.85
701nm	2.79
702nm	2.46
703nm	1.38
704nm	1.87
705nm	1.89
706nm	1.94
707nm	1.92
708nm	2.06
709nm	1.92
710nm	2.01
711nm	1.99
712nm	2.01
713nm	2.04
714nm	2
715nm	1.96
716nm	2.13
717nm	2.83
718nm	1.84
719nm	2.15
720nm	1.85
721nm	1.48
722nm	3.16
723nm	5.52
724nm	2.47
725nm	1.73
726nm	1.69
727nm	1.96
728nm	0.702
729nm	2.49
730nm	4.2
731nm	6.84
732nm	8.37
733nm	4.04
734nm	17.6
735nm	6.87
736nm	0
737nm	0
738nm	0.761
739nm	3.3
740nm	2.96
741nm	5.57
742nm	3.03
743nm	1.21
744nm	0
745nm	5.57
746nm	6.42
747nm	1.9
748nm	3.74
749nm	11.3
750nm	0.953
751nm	10.5
752nm	10.4
753nm	8.81
754nm	4.67
755nm	30.8
756nm	13.1
757nm	0
758nm	29
759nm	22.4
760nm	37.1
761nm	40.8
762nm	2.15
763nm	4.05
764nm	4.61
765nm	7.38
766nm	6.57
767nm	26.3
768nm	30.9
769nm	36
770nm	9.88
771nm	27.3
772nm	5.82
773nm	9.17
774nm	15.8
775nm	72.7
776nm	54.5
777nm	0
778nm	0
779nm	10.2
780nm	0

## Sheet: Sheet3
380nm	11.4
381nm	4.91
382nm	9.1
383nm	9.07
384nm	7.94
385nm	0
386nm	12.2
387nm	10.5
388nm	12.4
389nm	4.95
390nm	16.4
391nm	5.28
392nm	21.7
393nm	0
394nm	2.32
395nm	5.52
396nm	9.78
397nm	8.93
398nm	8.68
399nm	6.92
400nm	8.69
401nm	7.89
402nm	8.08
403nm	7.9
404nm	7.73
405nm	8.08
406nm	8.04
407nm	8.26
408nm	8.77
409nm	8.24
410nm	8.17
411nm	8.21
412nm	8.18
413nm	8.62
414nm	8.18
415nm	7.96
416nm	7.75
417nm	8.39
418nm	8.36
419nm	8.1
420nm	8.33
421nm	8.62
422nm	8.61
423nm	8.59
424nm	8.67
425nm	8.6
426nm	8.75
427nm	8.62
428nm	8.99
429nm	9.04
430nm	9.04
431nm	9.19
432nm	9.26
433nm	9.33
434nm	9.37
435nm	9.51
436nm	9.55
437nm	9.53
438nm	9.53
439nm	9.66
440nm	9.83
441nm	9.76
442nm	9.81
443nm	9.92
444nm	9.92
445nm	10.2
446nm	10.3
447nm	10.4
448nm	10.6
449nm	10.7
450nm	10.9
451nm	10.9
452nm	11.1
453nm	11.4
454nm	11.6
455nm	11.7
456nm	11.9
457nm	12.1
458nm	12.3
459nm	12.7
460nm	13
461nm	13.3
462nm	13.6
463nm	13.9
464nm	14.3
465nm	14.6
466nm	15
467nm	15.4
468nm	15.8
469nm	16.2
470nm	16.6
471nm	17
472nm	17.3
473nm	17.6
474nm	18.1
475nm	18.5
476nm	18.8
477nm	19.2
478nm	19.5
479nm	20
480nm	20.6
481nm	20.8
482nm	21.1
483nm	21.5
484nm	21.7
485nm	21.9
486nm	22.2
487nm	22.4
488nm	22.6
489nm	22.9
490nm	22.9
491nm	23.1
492nm	23.4
493nm	23.5
494nm	23.6
495nm	23.6
496nm	23.6
497nm	23.8
498nm	23.7
499nm	23.6
500nm	23.5
501nm	23.7
502nm	23.6
503nm	23.4
504nm	23.1
505nm	23
506nm	23
507nm	22.9
508nm	22.5
509nm	22.7
510nm	22.2
511nm	21.7
512nm	21.8
513nm	21.4
514nm	21.5
515nm	21.1
516nm	20.7
517nm	20.8
518nm	20.3
519nm	20.1
520nm	19.9
521nm	19.3
522nm	19.4
523nm	19.2
524nm	18.5
525nm	18.2
526nm	18
527nm	17.6
528nm	17.7
529nm	17
530nm	16.4
531nm	16.5
532nm	16.1
533nm	15.6
534nm	15.1
535nm	14.8
536nm	14.3
537nm	14
538nm	13.7
539nm	13.5
540nm	13.2
541nm	13
542nm	12.8
543nm	12.6
544nm	12.3
545nm	12.2
546nm	12.1
547nm	12
548nm	11.9
549nm	11.5
550nm	11.1
551nm	10.8
552nm	10.5
553nm	10.3
554nm	10.1
555nm	10
556nm	9.78
557nm	9.59
558nm	9.28
559nm	8.98
560nm	8.95
561nm	8.68
562nm	8.5
563nm	8.39
564nm	8.34
565nm	8.22
566nm	8.03
567nm	7.94
568nm	7.47
569nm	7.79
570nm	7.45
571nm	7.24
572nm	7.3
573nm	7.28
574nm	6.78
575nm	6.7
576nm	6.73
577nm	6.79
578nm	6.76
579nm	6.66
580nm	6.57
581nm	6.44
582nm	6.26
583nm	6.14
584nm	6.1
585nm	6.02
586nm	6.03
587nm	5.91
588nm	5.89
589nm	5.85
590nm	5.78
591nm	5.71
592nm	5.67
593nm	5.59
594nm	5.56
595nm	5.58
596nm	5.52
597nm	5.38
598nm	5.34
599nm	5.37
600nm	5.33
601nm	5.36
602nm	5.26
603nm	5.26
604nm	5.22
605nm	5.1
606nm	5.01
607nm	5.03
608nm	5.06
609nm	5.05
610nm	5.05
611nm	5.05
612nm	5.05
613nm	5.04
614nm	5.04
615nm	5.02
616nm	5.04
617nm	5.01
618nm	5
619nm	4.98
620nm	4.97
621nm	4.98
622nm	4.98
623nm	4.99
624nm	5
625nm	4.99
626nm	4.98
627nm	4.94
628nm	4.95
629nm	4.93
630nm	4.95
631nm	5
632nm	4.94
633nm	4.95
634nm	5.03
635nm	5.15
636nm	5.04
637nm	5
638nm	4.98
639nm	5.17
640nm	5.03
641nm	4.97
642nm	4.84
643nm	5.06
644nm	4.91
645nm	5.13
646nm	4.94
647nm	5.02
648nm	4.93
649nm	5.03
650nm	5.1
651nm	5.04
652nm	5
653nm	5.1
654nm	5.04
655nm	5.03
656nm	5.01
657nm	5.31
658nm	4.92
659nm	4.92
660nm	5.17
661nm	5.06
662nm	5.17
663nm	5.03
664nm	5.17
665nm	5.32
666nm	5.06
667nm	5.01
668nm	5.12
669nm	5.14
670nm	5.25
671nm	5.39
672nm	5.32
673nm	5.47
674nm	5.5
675nm	5.37
676nm	5.43
677nm	5.27
678nm	5.59
679nm	5.58
680nm	5.27
681nm	5.25
682nm	5.17
683nm	5.28
684nm	5.1
685nm	5.3
686nm	5.23
687nm	5.27
688nm	4.98
689nm	5.46
690nm	5.77
691nm	5.46
692nm	5.12
693nm	5.6
694nm	5.45
695nm	5.25
696nm	5.32
697nm	5.31
698nm	3.68
699nm	5.31
700nm	4.77
701nm	4.38
702nm	6.06
703nm	4.23
704nm	5.28
705nm	5.08
706nm	5.31
707nm	5.28
708nm	5.39
709nm	5.37
710nm	5.43
711nm	5.46
712nm	5.34
713nm	5.25
714nm	5.58
715nm	6.01
716nm	7.22
717nm	4.97
718nm	5.79
719nm	3.2
720nm	3.51
721nm	2.12
722nm	8.84
723nm	4.34
724nm	6.31
725nm	4.82
726nm	6.93
727nm	2.65
728nm	10.3
729nm	9.08
730nm	7.32
731nm	0.969
732nm	4.59
733nm	6.38
734nm	0
735nm	9.63
736nm	5.98
737nm	14.5
738nm	0.468
739nm	8.91
740nm	4.06
741nm	0
742nm	5.11
743nm	9.54
744nm	15.3
745nm	10.8
746nm	12.8
747nm	0
748nm	6.56
749nm	7.28
750nm	7.02
751nm	18
752nm	17.8
753nm	1.66
754nm	4.87
755nm	0
756nm	0
757nm	2.41
758nm	0.392
759nm	0
760nm	2.92
761nm	53.5
762nm	22.2
763nm	0
764nm	0
765nm	9.8
766nm	24
767nm	27.7
768nm	74.1
769nm	14.3
770nm	47.7
771nm	0
772nm	0
773nm	0
774nm	2.35
775nm	109
776nm	1.73
777nm	13.8
778nm	32.5
779nm	0
780nm	54.4

## Sheet: Sheet4
380nm	6.83
381nm	23.6
382nm	6.06
383nm	15.7
384nm	10.3
385nm	16.8
386nm	11.7
387nm	26.2
388nm	0
389nm	11.3
390nm	12.6
391nm	23.8
392nm	18.3
393nm	6.06
394nm	6.62
395nm	15.9
396nm	12.3
397nm	16.2
398nm	12.5
399nm	13.7
400nm	13.7
401nm	13.8
402nm	13.6
403nm	13.9
404nm	13.7
405nm	14
406nm	14
407nm	14.3
408nm	14.6
409nm	14.5
410nm	15
411nm	15.2
412nm	14.4
413nm	14.5
414nm	14.5
415nm	14.9
416nm	14.1
417nm	14.7
418nm	15.8
419nm	15
420nm	15.1
421nm	15.3
422nm	15
423nm	15.8
424nm	15.3
425nm	15.6
426nm	15.7
427nm	15.9
428nm	16.5
429nm	16.2
430nm	16.4
431nm	16.7
432nm	16.8
433nm	16.9
434nm	16.9
435nm	17.1
436nm	17.2
437nm	17.2
438nm	17.2
439nm	17.4
440nm	17.4
441nm	17.6
442nm	17.7
443nm	17.8
444nm	17.8
445nm	18.2
446nm	18.4
447nm	18.5
448nm	18.9
449nm	19.1
450nm	19.2
451nm	19.3
452nm	19.5
453nm	20.1
454nm	20
455nm	20.3
456nm	20.5
457nm	20.6
458nm	21
459nm	21.3
460nm	21.6
461nm	22
462nm	22.1
463nm	22.7
464nm	22.9
465nm	23.2
466nm	23.5
467nm	24
468nm	24.2
469nm	24.6
470nm	25
471nm	25.1
472nm	25.4
473nm	25.5
474nm	25.9
475nm	26.3
476nm	26.5
477nm	26.8
478nm	26.8
479nm	27
480nm	27.5
481nm	27.4
482nm	27.6
483nm	27.9
484nm	27.8
485nm	28
486nm	28
487nm	28.1
488nm	28.1
489nm	28.4
490nm	28.2
491nm	28.4
492nm	28.6
493nm	28.6
494nm	28.6
495nm	28.6
496nm	28.7
497nm	28.7
498nm	28.6
499nm	28.6
500nm	28.5
501nm	28.7
502nm	28.6
503nm	27.8
504nm	28.3
505nm	28.5
506nm	28.4
507nm	28.8
508nm	28
509nm	28.4
510nm	28.4
511nm	27.6
512nm	28.3
513nm	28.3
514nm	27.9
515nm	27.3
516nm	27.7
517nm	27.9
518nm	27.3
519nm	27.5
520nm	27.8
521nm	27.2
522nm	27.2
523nm	27.1
524nm	26.5
525nm	26.5
526nm	26.4
527nm	25.8
528nm	26.5
529nm	26
530nm	25.4
531nm	25.6
532nm	25.3
533nm	25.3
534nm	24.8
535nm	24.3
536nm	24.2
537nm	23.8
538nm	23.7
539nm	23.5
540nm	23.2
541nm	23
542nm	23
543nm	22.9
544nm	22.7
545nm	22.7
546nm	22.7
547nm	22.6
548nm	22.4
549nm	22.1
550nm	21.8
551nm	21.4
552nm	21
553nm	20.7
554nm	20.6
555nm	20.3
556nm	20.1
557nm	20
558nm	19.7
559nm	19.1
560nm	19.5
561nm	18.9
562nm	18.6
563nm	18.4
564nm	18.1
565nm	18.2
566nm	17.4
567nm	17.3
568nm	16.7
569nm	16.7
570nm	17.1
571nm	15.7
572nm	15.9
573nm	15.3
574nm	14.8
575nm	14.5
576nm	14.7
577nm	14.6
578nm	14.5
579nm	14.3
580nm	14
581nm	13.6
582nm	13.2
583nm	12.8
584nm	12.6
585nm	12.4
586nm	12.1
587nm	11.9
588nm	11.8
589nm	11.5
590nm	11.2
591nm	11
592nm	10.7
593nm	10.6
594nm	10.5
595nm	10.2
596nm	10
597nm	9.73
598nm	9.55
599nm	9.32
600nm	9.21
601nm	9.19
602nm	9.06
603nm	8.86
604nm	8.67
605nm	8.45
606nm	8.38
607nm	8.23
608nm	8.13
609nm	8.05
610nm	8.02
611nm	7.99
612nm	8.01
613nm	8
614nm	7.93
615nm	7.89
616nm	7.78
617nm	7.76
618nm	7.69
619nm	7.69
620nm	7.64
621nm	7.58
622nm	7.65
623nm	7.56
624nm	7.57
625nm	7.56
626nm	7.52
627nm	7.46
628nm	7.41
629nm	7.4
630nm	7.41
631nm	7.39
632nm	7.36
633nm	7.38
634nm	7.45
635nm	7.45
636nm	7.49
637nm	7.48
638nm	7.45
639nm	7.33
640nm	7.4
641nm	7.27
642nm	7.16
643nm	7.38
644nm	7.25
645nm	7.22
646nm	7.39
647nm	7.19
648nm	7.1
649nm	7.24
650nm	7.11
651nm	7.17
652nm	7.13
653nm	7.26
654nm	7.12
655nm	7.26
656nm	7.31
657nm	7.66
658nm	7.51
659nm	7.16
660nm	7.39
661nm	7.29
662nm	7.26
663nm	7.21
664nm	7.21
665nm	7.58
666nm	7.57
667nm	7.44
668nm	7.76
669nm	7.82
670nm	7.44
671nm	7.47
672nm	8.38
673nm	7.39
674nm	8.08
675nm	7.99
676nm	7.26
677nm	7.33
678nm	7.8
679nm	7.58
680nm	7.45
681nm	7.64
682nm	8.47
683nm	8.07
684nm	8.33
685nm	8.9
686nm	7.65
687nm	7.92
688nm	8.26
689nm	8.61
690nm	8.77
691nm	8.67
692nm	8.88
693nm	9
694nm	8.85
695nm	7.79
696nm	8.75
697nm	8.75
698nm	7.8
699nm	10.9
700nm	9.83
701nm	10.2
702nm	7.43
703nm	9.42
704nm	8.93
705nm	8.6
706nm	8.32
707nm	8.45
708nm	8.66
709nm	8.78
710nm	8.74
711nm	8.77
712nm	8.36
713nm	8.64
714nm	8.79
715nm	8.69
716nm	7.66
717nm	8.4
718nm	11.8
719nm	10.8
720nm	6.41
721nm	8.75
722nm	9.16
723nm	7.7
724nm	10.8
725nm	8.89
726nm	5.24
727nm	10.9
728nm	1.52
729nm	13.5
730nm	8.51
731nm	4.43
732nm	3.62
733nm	19.8
734nm	22.2
735nm	5.72
736nm	2.69
737nm	5.5
738nm	3.34
739nm	3.27
740nm	1.35
741nm	7.6
742nm	13.7
743nm	17.3
744nm	28.4
745nm	12.4
746nm	13.1
747nm	16.4
748nm	32.6
749nm	9.06
750nm	26.1
751nm	23.7
752nm	0
753nm	16.9
754nm	16.9
755nm	0
756nm	0
757nm	36.8
758nm	0
759nm	0
760nm	0
761nm	65.5
762nm	21.1
763nm	3.04
764nm	10.8
765nm	20.2
766nm	33.4
767nm	0
768nm	0
769nm	0
770nm	0
771nm	44
772nm	14
773nm	13.5
774nm	21
775nm	50
776nm	75.4
777nm	30.2
778nm	37.2
779nm	63.6
780nm	16

## Sheet: Sheet5
380nm	10.9
381nm	18
382nm	8.58
383nm	0.793
384nm	9.64
385nm	9.89
386nm	20.6
387nm	0.737
388nm	10.5
389nm	34.8
390nm	21.6
391nm	25.3
392nm	23.6
393nm	23.1
394nm	14
395nm	21.6
396nm	21.8
397nm	17.7
398nm	21.4
399nm	21.1
400nm	22.4
401nm	23.3
402nm	22.5
403nm	21.6
404nm	21.7
405nm	22.2
406nm	22.5
407nm	22.7
408nm	22.8
409nm	22.9
410nm	23.2
411nm	23.6
412nm	23.6
413nm	23.7
414nm	23.2
415nm	23.5
416nm	24.1
417nm	23.6
418nm	24
419nm	23.6
420nm	23.8
421nm	24.1
422nm	23.6
423nm	24.1
424nm	24.2
425nm	24.4
426nm	24.2
427nm	24.2
428nm	24.8
429nm	25
430nm	25
431nm	25.3
432nm	25.6
433nm	25.5
434nm	25.5
435nm	25.7
436nm	25.7
437nm	25.8
438nm	25.8
439nm	26
440nm	26
441nm	26.3
442nm	26.1
443nm	26.2
444nm	26.4
445nm	26.9
446nm	26.9
447nm	27
448nm	27.3
449nm	27.1
450nm	27.6
451nm	27.9
452nm	27.6
453nm	28.4
454nm	28.5
455nm	28.8
456nm	29
457nm	29
458nm	29.5
459nm	29.9
460nm	30.2
461nm	30.7
462nm	31.1
463nm	31.4
464nm	31.6
465nm	32.4
466nm	32.5
467nm	32.8
468nm	33.6
469nm	33.9
470nm	34.3
471nm	34.8
472nm	35.5
473nm	35.7
474nm	36.1
475nm	36.7
476nm	37.5
477nm	37.8
478nm	38.3
479nm	38.6
480nm	39.3
481nm	39.3
482nm	39.7
483nm	40.1
484nm	40.1
485nm	40.4
486nm	40.8
487nm	40.8
488nm	41.1
489nm	41.3
490nm	41.5
491nm	41.6
492nm	42
493nm	42.1
494nm	42.3
495nm	42.4
496nm	42.4
497nm	42.9
498nm	42.6
499nm	42.5
500nm	42.6
501nm	43.1
502nm	42.9
503nm	43.2
504nm	42.5
505nm	42.6
506nm	43
507nm	42.9
508nm	42.5
509nm	42.9
510nm	42.1
511nm	41.6
512nm	42.2
513nm	42.2
514nm	42.4
515nm	41.4
516nm	41.9
517nm	41.6
518nm	41.1
519nm	41.2
520nm	41
521nm	40.7
522nm	40.3
523nm	40.3
524nm	39
525nm	39.9
526nm	40
527nm	39.2
528nm	39.1
529nm	39
530nm	38.3
531nm	38.3
532nm	37.5
533nm	36.9
534nm	36.6
535nm	35.7
536nm	35.6
537nm	35.2
538nm	34.7
539nm	34.2
540nm	33.9
541nm	33.8
542nm	33.7
543nm	33.4
544nm	33.2
545nm	33.1
546nm	33
547nm	32.8
548nm	32.4
549nm	31.9
550nm	31.3
551nm	30.9
552nm	30.3
553nm	29.7
554nm	29.3
555nm	29.1
556nm	28.6
557nm	28.5
558nm	27.8
559nm	26.9
560nm	27.1
561nm	26.3
562nm	26.1
563nm	25.3
564nm	25.2
565nm	25.3
566nm	23.8
567nm	23.6
568nm	24.2
569nm	23.1
570nm	23.8
571nm	22.8
572nm	22.9
573nm	22
574nm	21.1
575nm	21.5
576nm	21.6
577nm	21.6
578nm	21.5
579nm	21.2
580nm	20.9
581nm	20.3
582nm	19.9
583nm	19.6
584nm	19.4
585nm	19.1
586nm	19
587nm	18.7
588nm	18.7
589nm	18.5
590nm	18.2
591nm	17.9
592nm	17.7
593nm	17.5
594nm	17.5
595nm	17.2
596nm	16.9
597nm	16.6
598nm	16.6
599nm	16.2
600nm	15.9
601nm	15.9
602nm	15.6
603nm	15.4
604nm	15.3
605nm	14.8
606nm	14.7
607nm	14.5
608nm	14.3
609nm	14.1
610nm	14
611nm	13.9
612nm	13.9
613nm	13.9
614nm	13.9
615nm	13.8
616nm	13.5
617nm	13.4
618nm	13.4
619nm	13.2
620nm	13
621nm	12.9
622nm	13
623nm	13
624nm	12.8
625nm	12.7
626nm	12.7
627nm	12.6
628nm	12.6
629nm	12.6
630nm	12.4
631nm	12.4
632nm	12.4
633nm	12.3
634nm	12.3
635nm	12.6
636nm	12.2
637nm	11.9
638nm	11.8
639nm	12
640nm	11.9
641nm	11.9
642nm	11.8
643nm	12.1
644nm	11.7
645nm	12
646nm	11.5
647nm	11.4
648nm	11.8
649nm	11.7
650nm	11.1
651nm	11.5
652nm	11.4
653nm	11.6
654nm	11.1
655nm	11.2
656nm	11.4
657nm	11.1
658nm	11.6
659nm	11.2
660nm	11.7
661nm	11.2
662nm	11
663nm	10.9
664nm	10.9
665nm	11.5
666nm	11.7
667nm	11.5
668nm	11.6
669nm	11.4
670nm	10.4
671nm	11.4
672nm	11.3
673nm	10.3
674nm	11.4
675nm	11
676nm	10.5
677nm	10.6
678nm	10.4
679nm	11.9
680nm	11.5
681nm	10.5
682nm	11.1
683nm	11.4
684nm	10.6
685nm	10.3
686nm	11.4
687nm	10.9
688nm	10.7
689nm	11.5
690nm	11.4
691nm	11
692nm	10.7
693nm	11.2
694nm	11.8
695nm	10.7
696nm	11.3
697nm	11.1
698nm	9.72
699nm	11.3
700nm	12.4
701nm	10.1
702nm	11.5
703nm	11.7
704nm	11.4
705nm	10.6
706nm	11
707nm	11.2
708nm	11.1
709nm	10.9
710nm	11.4
711nm	11
712nm	10.8
713nm	10.9
714nm	11.3
715nm	11.6
716nm	11.8
717nm	10.3
718nm	10.6
719nm	5.75
720nm	9.63
721nm	8.33
722nm	4.89
723nm	11.6
724nm	8.85
725nm	11.2
726nm	5.67
727nm	14.2
728nm	9.34
729nm	12.1
730nm	9.59
731nm	16.9
732nm	20.7
733nm	16.6
734nm	20.3
735nm	22.5
736nm	23.1
737nm	14.2
738nm	19.5
739nm	15.2
740nm	24.5
741nm	12.2
742nm	9.27
743nm	7.27
744nm	10.8
745nm	12.4
746nm	17.1
747nm	29.8
748nm	30.8
749nm	17.4
750nm	10.3
751nm	0
752nm	13.3
753nm	10.9
754nm	11.6
755nm	24.8
756nm	18.5
757nm	22.7
758nm	21.7
759nm	62.8
760nm	120
761nm	34.3
762nm	1.31
763nm	12
764nm	20.3
765nm	11.8
766nm	57
767nm	0
768nm	0
769nm	75.5
770nm	238
771nm	0
772nm	1.24
773nm	15
774nm	28.4
775nm	113
776nm	0
777nm	0
778nm	22.1
779nm	147
780nm	163

## Sheet: Sheet6
380nm	50.1
381nm	41.8
382nm	14.5
383nm	17.1
384nm	6.46
385nm	5.92
386nm	41.6
387nm	50.3
388nm	19.4
389nm	34.9
390nm	55.3
391nm	21.6
392nm	31.2
393nm	19.4
394nm	31.9
395nm	26.9
396nm	30.5
397nm	36
398nm	30.3
399nm	33.1
400nm	32.9
401nm	31.9
402nm	32.3
403nm	32.3
404nm	32.2
405nm	32.4
406nm	32.4
407nm	32.9
408nm	34.4
409nm	34.6
410nm	33.8
411nm	34
412nm	35.1
413nm	35.6
414nm	34.9
415nm	34.4
416nm	35
417nm	35.4
418nm	36.6
419nm	34.8
420nm	35.5
421nm	35.5
422nm	36.4
423nm	37.2
424nm	36.5
425nm	36.5
426nm	36.6
427nm	36.7
428nm	37.2
429nm	37.2
430nm	37.4
431nm	37.6
432nm	37.8
433nm	38.2
434nm	38.2
435nm	38.6
436nm	38.5
437nm	38.8
438nm	38.8
439nm	38.6
440nm	38.7
441nm	38.5
442nm	38.7
443nm	38.9
444nm	38.6
445nm	39.3
446nm	39.2
447nm	39.4
448nm	40.1
449nm	39.6
450nm	40
451nm	40.1
452nm	40.2
453nm	41
454nm	41.2
455nm	40.8
456nm	41.3
457nm	41.7
458nm	41.7
459nm	42.3
460nm	42.7
461nm	43.1
462nm	43.1
463nm	43.5
464nm	43.7
465nm	44.1
466nm	44.7
467nm	44.9
468nm	45.2
469nm	45.4
470nm	45.5
471nm	45.9
472nm	46.2
473nm	46.1
474nm	46.3
475nm	46.7
476nm	47.4
477nm	47.4
478nm	47.2
479nm	47.6
480nm	48
481nm	47.6
482nm	47.8
483nm	48
484nm	48
485nm	47.9
486nm	48.2
487nm	48.1
488nm	48.2
489nm	48.6
490nm	48.4
491nm	48.5
492nm	48.8
493nm	48.8
494nm	48.6
495nm	48.8
496nm	48.6
497nm	49.3
498nm	48.8
499nm	48.7
500nm	48.5
501nm	49.2
502nm	49
503nm	49.8
504nm	48.7
505nm	49
506nm	48.8
507nm	49.8
508nm	48.4
509nm	49.2
510nm	48.5
511nm	48.5
512nm	48.6
513nm	49
514nm	48.8
515nm	48.7
516nm	49.5
517nm	48.8
518nm	48.4
519nm	48.4
520nm	48.9
521nm	47.6
522nm	48.6
523nm	48.7
524nm	47.9
525nm	48.6
526nm	48.4
527nm	48.4
528nm	48.8
529nm	47.9
530nm	47.9
531nm	47.9
532nm	47.2
533nm	47.3
534nm	47
535nm	47
536nm	46.5
537nm	46.2
538nm	45.9
539nm	45.7
540nm	45.6
541nm	45.5
542nm	45.6
543nm	45.6
544nm	45.5
545nm	45.8
546nm	46
547nm	45.9
548nm	45.7
549nm	45
550nm	44.5
551nm	44.4
552nm	44
553nm	43.7
554nm	43.4
555nm	43.8
556nm	43.1
557nm	43.2
558nm	42.7
559nm	42.1
560nm	42.7
561nm	42.2
562nm	41.8
563nm	41.7
564nm	41.7
565nm	41.9
566nm	41.4
567nm	40.6
568nm	41.1
569nm	40
570nm	40.8
571nm	39.3
572nm	40.2
573nm	39.3
574nm	38.9
575nm	39.1
576nm	38.7
577nm	38.7
578nm	38.8
579nm	38.4
580nm	37.9
581nm	36.9
582nm	36
583nm	35.4
584nm	35
585nm	34.6
586nm	34.3
587nm	33.8
588nm	33.7
589nm	33.4
590nm	32.8
591nm	32.1
592nm	31.8
593nm	31.4
594nm	31.2
595nm	30.7
596nm	30.2
597nm	29.7
598nm	29.2
599nm	28.8
600nm	28.6
601nm	28.4
602nm	28
603nm	27.6
604nm	27.8
605nm	26.7
606nm	26.4
607nm	26.1
608nm	25.9
609nm	25.5
610nm	25.3
611nm	25.4
612nm	25.4
613nm	25.4
614nm	25.4
615nm	25.3
616nm	25
617nm	24.7
618nm	24.7
619nm	24.3
620nm	24.3
621nm	24.1
622nm	24
623nm	24
624nm	23.9
625nm	23.7
626nm	23.6
627nm	23.7
628nm	23.6
629nm	23.5
630nm	23.5
631nm	23.5
632nm	23.3
633nm	23.5
634nm	23.1
635nm	23.6
636nm	23
637nm	23.3
638nm	23
639nm	22.9
640nm	23
641nm	23.3
642nm	23.2
643nm	22.6
644nm	21.9
645nm	22.8
646nm	22.6
647nm	22.4
648nm	22.4
649nm	22
650nm	22
651nm	22.2
652nm	22
653nm	22.6
654nm	22
655nm	22.4
656nm	22.4
657nm	22.5
658nm	22.2
659nm	22.1
660nm	21.8
661nm	22
662nm	22.1
663nm	21.9
664nm	22.4
665nm	22.8
666nm	22.5
667nm	21.8
668nm	22.4
669nm	22.8
670nm	23.4
671nm	22.5
672nm	22.5
673nm	23.2
674nm	23.4
675nm	24.4
676nm	22.3
677nm	22.4
678nm	23.4
679nm	23.5
680nm	24.7
681nm	24.4
682nm	24.8
683nm	23.9
684nm	24.1
685nm	24.8
686nm	23.8
687nm	24.3
688nm	23.9
689nm	25
690nm	25.5
691nm	24.9
692nm	25.1
693nm	25.8
694nm	25.6
695nm	25
696nm	24.9
697nm	24.8
698nm	24.7
699nm	26.4
700nm	26.5
701nm	27.9
702nm	25.7
703nm	24.7
704nm	26.2
705nm	25.7
706nm	25.6
707nm	25.8
708nm	25.8
709nm	25.7
710nm	26.3
711nm	25.7
712nm	25
713nm	25.5
714nm	25.9
715nm	25.4
716nm	24.6
717nm	20.9
718nm	26.4
719nm	25.2
720nm	18.7
721nm	30.6
722nm	28.9
723nm	20.8
724nm	18.3
725nm	15.8
726nm	15.9
727nm	32.8
728nm	22.5
729nm	37.5
730nm	19.4
731nm	25.5
732nm	32.7
733nm	41.6
734nm	64.5
735nm	23.7
736nm	13
737nm	10
738nm	36.2
739nm	12.3
740nm	24.7
741nm	28.5
742nm	34.4
743nm	40.9
744nm	27.5
745nm	25.6
746nm	32
747nm	37.3
748nm	13.1
749nm	13.6
750nm	7.72
751nm	7.87
752nm	39.6
753nm	18.9
754nm	14.8
755nm	3.16
756nm	29.4
757nm	0
758nm	49.2
759nm	78.2
760nm	0
761nm	49.7
762nm	55.4
763nm	23.9
764nm	0
765nm	0
766nm	24.2
767nm	0
768nm	0
769nm	53.6
770nm	60.9
771nm	54.2
772nm	46.9
773nm	29
774nm	44.5
775nm	146
776nm	63.7
777nm	0
778nm	0
779nm	65.2
780nm	64.8

## Sheet: Sheet7
380nm	16.6
381nm	12.3
382nm	9.13
383nm	10.7
384nm	17.8
385nm	8.55
386nm	27.3
387nm	29.5
388nm	34.5
389nm	17.8
390nm	41.6
391nm	34.1
392nm	26.5
393nm	37.5
394nm	24.1
395nm	15
396nm	19.8
397nm	23.7
398nm	21.7
399nm	22.6
400nm	22.3
401nm	24.8
402nm	22.7
403nm	22.6
404nm	22.8
405nm	22.7
406nm	22.8
407nm	23.2
408nm	23.9
409nm	24.2
410nm	24.3
411nm	23.7
412nm	24.1
413nm	24.8
414nm	23
415nm	23.3
416nm	23.8
417nm	24.5
418nm	24.8
419nm	23.8
420nm	24.2
421nm	24.5
422nm	24.4
423nm	24.7
424nm	25.2
425nm	25.1
426nm	25.3
427nm	25.3
428nm	25.8
429nm	26.1
430nm	26.1
431nm	26.1
432nm	26.3
433nm	26.6
434nm	26.8
435nm	27
436nm	27.2
437nm	27.1
438nm	27
439nm	27.2
440nm	27.1
441nm	27.3
442nm	27.3
443nm	27.5
444nm	27.3
445nm	28
446nm	28.2
447nm	28.3
448nm	28.5
449nm	28.6
450nm	28.9
451nm	29
452nm	29
453nm	29.6
454nm	29.7
455nm	29.9
456nm	30.1
457nm	30.1
458nm	30.4
459nm	30.8
460nm	31.4
461nm	31.7
462nm	31.8
463nm	32.1
464nm	32.5
465nm	32.6
466nm	32.9
467nm	33
468nm	33.5
469nm	33.8
470nm	33.9
471nm	34.1
472nm	34.3
473nm	34.4
474nm	34.8
475nm	34.9
476nm	34.9
477nm	35.2
478nm	35.3
479nm	35.7
480nm	35.9
481nm	35.7
482nm	36
483nm	36.2
484nm	36.1
485nm	36.2
486nm	36.3
487nm	36.3
488nm	36.4
489nm	36.5
490nm	36.7
491nm	36.7
492nm	36.9
493nm	36.8
494nm	37
495nm	36.9
496nm	36.9
497nm	37.4
498nm	36.9
499nm	36.8
500nm	36.7
501nm	37
502nm	37.2
503nm	37.3
504nm	36.8
505nm	36.6
506nm	36.2
507nm	37
508nm	36.3
509nm	37.2
510nm	36.7
511nm	36.4
512nm	36.4
513nm	36.4
514nm	36.4
515nm	35.7
516nm	36.2
517nm	36.4
518nm	36.1
519nm	35.8
520nm	36.1
521nm	35.7
522nm	35.8
523nm	35.7
524nm	35.1
525nm	35.7
526nm	35.3
527nm	35.4
528nm	35.9
529nm	35.2
530nm	35.1
531nm	35.2
532nm	34.9
533nm	34.5
534nm	34.4
535nm	34.2
536nm	34.2
537nm	33.7
538nm	33.7
539nm	33.5
540nm	33.3
541nm	33.4
542nm	33.4
543nm	33.3
544nm	33.3
545nm	33.4
546nm	33.6
547nm	33.5
548nm	33.2
549nm	32.9
550nm	32.4
551nm	32.2
552nm	31.8
553nm	31.5
554nm	31.3
555nm	31.3
556nm	30.9
557nm	30.9
558nm	30.2
559nm	30.2
560nm	30.2
561nm	29.8
562nm	29.2
563nm	29.8
564nm	29.1
565nm	29.1
566nm	28.8
567nm	27.8
568nm	27.5
569nm	28.2
570nm	26.9
571nm	26.4
572nm	26.6
573nm	27.1
574nm	26.4
575nm	26.3
576nm	26.2
577nm	26.4
578nm	26.3
579nm	26.1
580nm	25.9
581nm	25.4
582nm	24.8
583nm	24.6
584nm	24.4
585nm	24.3
586nm	24
587nm	23.8
588nm	23.6
589nm	23.2
590nm	23
591nm	22.7
592nm	22.4
593nm	22.2
594nm	22
595nm	21.5
596nm	21.4
597nm	20.7
598nm	20.5
599nm	20.1
600nm	20
601nm	20
602nm	19.5
603nm	19.4
604nm	18.9
605nm	18.7
606nm	18.4
607nm	17.9
608nm	17.7
609nm	17.7
610nm	17.5
611nm	17.5
612nm	17.5
613nm	17.5
614nm	17.5
615nm	17.3
616nm	17.1
617nm	16.8
618nm	16.9
619nm	16.9
620nm	16.6
621nm	16.5
622nm	16.5
623nm	16.4
624nm	16.4
625nm	16.4
626nm	16.2
627nm	16.2
628nm	16.2
629nm	16.1
630nm	16
631nm	16
632nm	15.9
633nm	16
634nm	16.1
635nm	16.1
636nm	15.8
637nm	15.9
638nm	15.9
639nm	15.2
640nm	15.3
641nm	15.8
642nm	15.1
643nm	15.6
644nm	15.5
645nm	15.6
646nm	15.5
647nm	15.8
648nm	14.9
649nm	14.8
650nm	15
651nm	15.4
652nm	15.3
653nm	14.9
654nm	15
655nm	15.1
656nm	15.3
657nm	14.9
658nm	14.8
659nm	15.3
660nm	14.8
661nm	15.3
662nm	15.1
663nm	15.4
664nm	15.1
665nm	15.6
666nm	15.7
667nm	15.2
668nm	15.2
669nm	15.4
670nm	16
671nm	15.4
672nm	15.8
673nm	15.8
674nm	16.8
675nm	16.4
676nm	16.5
677nm	15.9
678nm	16.1
679nm	16.5
680nm	16.8
681nm	16.3
682nm	16.9
683nm	17.3
684nm	16.9
685nm	16.6
686nm	17.6
687nm	16.8
688nm	16.9
689nm	17.4
690nm	17.5
691nm	17.6
692nm	17.9
693nm	18.7
694nm	18.4
695nm	17.4
696nm	18.3
697nm	19.2
698nm	17.8
699nm	20.6
700nm	16.3
701nm	17.7
702nm	17.8
703nm	18.4
704nm	18.1
705nm	18.5
706nm	18.3
707nm	17.8
708nm	18.4
709nm	18.2
710nm	18.4
711nm	18.5
712nm	17.8
713nm	17.7
714nm	17.9
715nm	19.2
716nm	20
717nm	18.8
718nm	21
719nm	17.1
720nm	11.2
721nm	24.3
722nm	19.2
723nm	20.7
724nm	13.7
725nm	11.1
726nm	20.2
727nm	8.88
728nm	8.83
729nm	17.1
730nm	16.2
731nm	12.1
732nm	20.7
733nm	32.8
734nm	61.3
735nm	33.7
736nm	10.2
737nm	13.2
738nm	47.4
739nm	32.2
740nm	15.2
741nm	14.8
742nm	22.4
743nm	17.4
744nm	43.1
745nm	19.6
746nm	26.3
747nm	20.8
748nm	21.5
749nm	9.94
750nm	22.4
751nm	41.9
752nm	27
753nm	2.01
754nm	7.78
755nm	33.2
756nm	6.22
757nm	0
758nm	19.2
759nm	35.7
760nm	0
761nm	0
762nm	41.4
763nm	19.3
764nm	8.79
765nm	0
766nm	0
767nm	0
768nm	0
769nm	0
770nm	136
771nm	0
772nm	17.4
773nm	9.45
774nm	50.8
775nm	75.8
776nm	73.5
777nm	49.1
778nm	0
779nm	51.4
780nm	94.3

## Sheet: Sheet8
380nm	0
381nm	1.77
382nm	32.6
383nm	18.8
384nm	2.77
385nm	23.1
386nm	12.7
387nm	27.7
388nm	18.2
389nm	16.6
390nm	23.7
391nm	19.1
392nm	8.51
393nm	11.7
394nm	13
395nm	9.81
396nm	11.7
397nm	13.3
398nm	15.4
399nm	16.3
400nm	15.3
401nm	16.1
402nm	15.6
403nm	15.6
404nm	15.6
405nm	15.9
406nm	15.6
407nm	15.9
408nm	16
409nm	16.8
410nm	16.2
411nm	15.9
412nm	15.9
413nm	15.5
414nm	15.9
415nm	16.7
416nm	15.7
417nm	15.6
418nm	16.1
419nm	15.7
420nm	16.2
421nm	16.4
422nm	16.4
423nm	16.4
424nm	16.4
425nm	16.7
426nm	16.6
427nm	16.8
428nm	16.9
429nm	16.9
430nm	17.1
431nm	17.1
432nm	17.3
433nm	17.3
434nm	17.3
435nm	17.6
436nm	17.6
437nm	17.6
438nm	17.6
439nm	17.6
440nm	17.7
441nm	17.7
442nm	17.7
443nm	17.7
444nm	17.7
445nm	18.1
446nm	18.2
447nm	18.3
448nm	18.4
449nm	18.5
450nm	18.5
451nm	18.7
452nm	18.7
453nm	18.9
454nm	19
455nm	19.1
456nm	19.4
457nm	19.4
458nm	19.5
459nm	19.7
460nm	19.8
461nm	20.1
462nm	20.1
463nm	20.4
464nm	20.6
465nm	20.8
466nm	20.8
467nm	21.3
468nm	21.4
469nm	21.4
470nm	21.6
471nm	22
472nm	22.1
473nm	22.2
474nm	22.6
475nm	22.7
476nm	23
477nm	23.3
478nm	23.2
479nm	23.4
480nm	23.8
481nm	23.6
482nm	23.8
483nm	24
484nm	23.9
485nm	23.9
486nm	24.1
487nm	24.1
488nm	24.2
489nm	24.3
490nm	24.3
491nm	24.4
492nm	24.6
493nm	24.6
494nm	24.5
495nm	24.6
496nm	24.6
497nm	24.8
498nm	24.7
499nm	24.5
500nm	24.6
501nm	24.9
502nm	25
503nm	24.8
504nm	24.7
505nm	24.6
506nm	24.5
507nm	24.9
508nm	24.6
509nm	24.7
510nm	24.5
511nm	24.2
512nm	24.5
513nm	24.4
514nm	24.6
515nm	24.2
516nm	24.3
517nm	24.7
518nm	24.2
519nm	24.2
520nm	24.1
521nm	24.2
522nm	24.3
523nm	24.3
524nm	23.5
525nm	23.9
526nm	23.8
527nm	23.5
528nm	23.8
529nm	23.1
530nm	22.6
531nm	23.2
532nm	22.9
533nm	23.1
534nm	22.5
535nm	22.6
536nm	21.9
537nm	21.9
538nm	21.8
539nm	21.7
540nm	21.4
541nm	21.4
542nm	21.4
543nm	21.4
544nm	21.3
545nm	21.3
546nm	21.4
547nm	21.3
548nm	21.2
549nm	21.1
550nm	20.8
551nm	20.5
552nm	20.2
553nm	20
554nm	19.9
555nm	20
556nm	19.8
557nm	19.9
558nm	19.5
559nm	19.1
560nm	19.4
561nm	19
562nm	18.5
563nm	18.4
564nm	18.5
565nm	18.8
566nm	17.8
567nm	18.5
568nm	17.8
569nm	17.6
570nm	17.7
571nm	16.3
572nm	16.6
573nm	17
574nm	16.2
575nm	16.1
576nm	16.2
577nm	16.2
578nm	16.1
579nm	15.9
580nm	15.7
581nm	15.3
582nm	14.9
583nm	14.6
584nm	14.5
585nm	14.3
586nm	14.2
587nm	14.1
588nm	14
589nm	13.7
590nm	13.6
591nm	13.3
592nm	13.3
593nm	13.1
594nm	13
595nm	12.8
596nm	12.6
597nm	12.5
598nm	12.2
599nm	12.2
600nm	11.9
601nm	11.8
602nm	11.6
603nm	11.6
604nm	11.4
605nm	11.1
606nm	10.9
607nm	10.6
608nm	10.5
609nm	10.5
610nm	10.4
611nm	10.3
612nm	10.4
613nm	10.4
614nm	10.3
615nm	10.2
616nm	10.1
617nm	9.98
618nm	9.94
619nm	9.85
620nm	9.81
621nm	9.77
622nm	9.67
623nm	9.63
624nm	9.54
625nm	9.51
626nm	9.47
627nm	9.46
628nm	9.35
629nm	9.33
630nm	9.34
631nm	9.32
632nm	9.27
633nm	9.2
634nm	9.27
635nm	9.41
636nm	9.22
637nm	9.36
638nm	9.01
639nm	9.38
640nm	8.8
641nm	9.13
642nm	9.06
643nm	9.05
644nm	8.61
645nm	9.13
646nm	8.64
647nm	8.83
648nm	8.76
649nm	8.7
650nm	8.64
651nm	8.6
652nm	8.61
653nm	8.74
654nm	8.51
655nm	8.46
656nm	8.49
657nm	8.6
658nm	8.41
659nm	8.77
660nm	5.76
661nm	3.43
662nm	8.65
663nm	8.5
664nm	8.52
665nm	8.63
666nm	8.66
667nm	8.62
668nm	8.28
669nm	8.31
670nm	8.8
671nm	8.2
672nm	8.3
673nm	8.83
674nm	8.78
675nm	8.91
676nm	8.51
677nm	8.36
678nm	8.43
679nm	8.01
680nm	7.99
681nm	8.06
682nm	8.68
683nm	8.26
684nm	8.49
685nm	8.54
686nm	8.35
687nm	8.48
688nm	8.37
689nm	8.6
690nm	8.02
691nm	8.27
692nm	8.23
693nm	7.75
694nm	8.52
695nm	7.17
696nm	9.64
697nm	9.53
698nm	9.06
699nm	8.03
700nm	11.1
701nm	8.79
702nm	6.91
703nm	8.88
704nm	8.29
705nm	8.03
706nm	8.07
707nm	8.02
708nm	8.34
709nm	8.57
710nm	8.62
711nm	8.32
712nm	8.22
713nm	8.66
714nm	9.05
715nm	9.18
716nm	8.42
717nm	8.49
718nm	11.8
719nm	10.2
720nm	2.47
721nm	7.48
722nm	9.9
723nm	10.1
724nm	8.13
725nm	9.48
726nm	7.33
727nm	19
728nm	14.7
729nm	10.9
730nm	7.37
731nm	12.7
732nm	8.71
733nm	6.75
734nm	18
735nm	13.3
736nm	25.6
737nm	17
738nm	3.53
739nm	7.79
740nm	4.52
741nm	6.58
742nm	10.8
743nm	8.83
744nm	6.28
745nm	9.86
746nm	0
747nm	16.3
748nm	4.56
749nm	1.96
750nm	5.58
751nm	5.63
752nm	17.7
753nm	21.8
754nm	34.6
755nm	3.99
756nm	9.82
757nm	0
758nm	80.8
759nm	15.8
760nm	52.6
761nm	9.45
762nm	0
763nm	1.62
764nm	4.34
765nm	7.26
766nm	5.27
767nm	30.4
768nm	119
769nm	0
770nm	28.9
771nm	7.85
772nm	6.87
773nm	12.6
774nm	0.477
775nm	105
776nm	5.31
777nm	0
778nm	24.2
779nm	14.8
780nm	62.2

## Sheet: Sheet9
380nm	6.37
381nm	0
382nm	5.28
383nm	13.4
384nm	3.63
385nm	14.6
386nm	4.74
387nm	12
388nm	18.9
389nm	0
390nm	18.4
391nm	11
392nm	21.9
393nm	13.5
394nm	10
395nm	4.02
396nm	6.89
397nm	9.32
398nm	8.77
399nm	8.15
400nm	9.55
401nm	9.1
402nm	9.34
403nm	9.05
404nm	8.95
405nm	9.18
406nm	9.2
407nm	9.3
408nm	9.45
409nm	9.54
410nm	9.46
411nm	9.29
412nm	9.59
413nm	10.2
414nm	9.15
415nm	9.63
416nm	9.41
417nm	9.48
418nm	9.71
419nm	9.5
420nm	9.8
421nm	9.63
422nm	9.41
423nm	10
424nm	9.79
425nm	10
426nm	9.85
427nm	9.9
428nm	10
429nm	10.2
430nm	10.2
431nm	10.3
432nm	10.4
433nm	10.5
434nm	10.5
435nm	10.7
436nm	10.7
437nm	10.6
438nm	10.6
439nm	10.8
440nm	10.8
441nm	10.8
442nm	10.9
443nm	10.9
444nm	10.9
445nm	11
446nm	11.1
447nm	11.2
448nm	11.4
449nm	11.4
450nm	11.6
451nm	11.7
452nm	11.7
453nm	11.9
454nm	12
455nm	12.1
456nm	12.2
457nm	12.2
458nm	12.3
459nm	12.5
460nm	12.7
461nm	13
462nm	13
463nm	13.2
464nm	13.4
465nm	13.5
466nm	13.7
467nm	13.9
468nm	14.1
469nm	14.1
470nm	14.3
471nm	14.5
472nm	14.6
473nm	14.7
474nm	14.8
475nm	15
476nm	15.1
477nm	15.2
478nm	15.4
479nm	15.3
480nm	15.7
481nm	15.5
482nm	15.7
483nm	15.7
484nm	15.8
485nm	15.8
486nm	15.9
487nm	15.9
488nm	15.9
489nm	16.1
490nm	16
491nm	16.1
492nm	16.2
493nm	16.2
494nm	16.2
495nm	16.2
496nm	16.3
497nm	16.5
498nm	16.1
499nm	16.1
500nm	16.1
501nm	16.3
502nm	16.4
503nm	16.2
504nm	16.2
505nm	16.2
506nm	16.1
507nm	16.1
508nm	16.1
509nm	16.2
510nm	16.1
511nm	15.7
512nm	16
513nm	16
514nm	16.1
515nm	15.7
516nm	15.9
517nm	15.9
518nm	15.7
519nm	15.7
520nm	15.6
521nm	15.6
522nm	15.5
523nm	15.5
524nm	15
525nm	15.2
526nm	15.3
527nm	15.1
528nm	15.4
529nm	15.2
530nm	14.9
531nm	15
532nm	14.7
533nm	14.6
534nm	14.5
535nm	14.3
536nm	14.1
537nm	13.9
538nm	13.8
539nm	13.7
540nm	13.6
541nm	13.5
542nm	13.4
543nm	13.4
544nm	13.3
545nm	13.3
546nm	13.3
547nm	13.3
548nm	13.2
549nm	13
550nm	12.7
551nm	12.5
552nm	12.3
553nm	12.2
554nm	12
555nm	12
556nm	11.7
557nm	11.5
558nm	11.5
559nm	11.1
560nm	11.1
561nm	11.1
562nm	10.6
563nm	10.6
564nm	10.6
565nm	11
566nm	10.3
567nm	9.76
568nm	10.2
569nm	10.2
570nm	9.66
571nm	9.58
572nm	9.51
573nm	9.34
574nm	8.96
575nm	8.94
576nm	8.96
577nm	8.94
578nm	8.93
579nm	8.8
580nm	8.67
581nm	8.45
582nm	8.16
583nm	8.05
584nm	7.94
585nm	7.8
586nm	7.72
587nm	7.56
588nm	7.57
589nm	7.48
590nm	7.27
591nm	7.17
592nm	7.04
593nm	7.05
594nm	6.94
595nm	6.88
596nm	6.75
597nm	6.68
598nm	6.52
599nm	6.38
600nm	6.39
601nm	6.42
602nm	6.39
603nm	6.33
604nm	6.36
605nm	6.17
606nm	5.94
607nm	5.85
608nm	5.88
609nm	5.87
610nm	5.83
611nm	5.84
612nm	5.83
613nm	5.82
614nm	5.81
615nm	5.75
616nm	5.8
617nm	5.72
618nm	5.74
619nm	5.69
620nm	5.71
621nm	5.65
622nm	5.69
623nm	5.68
624nm	5.62
625nm	5.6
626nm	5.6
627nm	5.62
628nm	5.65
629nm	5.57
630nm	5.62
631nm	5.61
632nm	5.57
633nm	5.61
634nm	5.75
635nm	5.63
636nm	5.76
637nm	5.56
638nm	6.03
639nm	5.83
640nm	5.92
641nm	5.65
642nm	5.55
643nm	5.46
644nm	5.42
645nm	5.8
646nm	5.43
647nm	5.58
648nm	5.62
649nm	5.46
650nm	5.62
651nm	5.51
652nm	5.46
653nm	5.56
654nm	5.69
655nm	5.68
656nm	5.68
657nm	5.56
658nm	5.85
659nm	5.78
660nm	5.74
661nm	5.64
662nm	5.63
663nm	5.48
664nm	5.63
665nm	5.9
666nm	5.68
667nm	5.4
668nm	5.82
669nm	5.83
670nm	5.44
671nm	5.76
672nm	5.59
673nm	5.61
674nm	6.16
675nm	6.28
676nm	5.26
677nm	5.84
678nm	5.84
679nm	5.97
680nm	6
681nm	5.92
682nm	6.38
683nm	6.18
684nm	5.91
685nm	5.98
686nm	5.77
687nm	5.95
688nm	5.72
689nm	6.32
690nm	6.44
691nm	6.42
692nm	6.66
693nm	6.37
694nm	6.41
695nm	6.03
696nm	6.55
697nm	6.17
698nm	7.54
699nm	7.14
700nm	7.58
701nm	6.3
702nm	7.12
703nm	6.64
704nm	5.96
705nm	6.08
706nm	6.26
707nm	6.41
708nm	6.31
709nm	6.27
710nm	6.45
711nm	6.41
712nm	6.32
713nm	6.67
714nm	6.58
715nm	6.8
716nm	7.22
717nm	4.57
718nm	9.17
719nm	3.81
720nm	8.69
721nm	7.29
722nm	13.3
723nm	4.48
724nm	3.55
725nm	6.25
726nm	8.49
727nm	14
728nm	7.14
729nm	4.68
730nm	6.27
731nm	4.95
732nm	3.31
733nm	9.71
734nm	1.93
735nm	8.59
736nm	1.71
737nm	3.94
738nm	5.76
739nm	9.96
740nm	9.75
741nm	10.1
742nm	1.88
743nm	4.18
744nm	10.4
745nm	7.67
746nm	11.8
747nm	0
748nm	2.98
749nm	1.49
750nm	0.37
751nm	4.8
752nm	9
753nm	0
754nm	8.32
755nm	0
756nm	0
757nm	3.54
758nm	0
759nm	22.7
760nm	0
761nm	0
762nm	3.74
763nm	0.181
764nm	11.8
765nm	14.5
766nm	0
767nm	36.9
768nm	31.3
769nm	20.2
770nm	0
771nm	0
772nm	3.78
773nm	0
774nm	0
775nm	120
776nm	51.5
777nm	12.7
778nm	13.1
779nm	0
780nm	0

## Sheet: Sheet10
380nm	0.63
381nm	9.08
382nm	2.17
383nm	1.01
384nm	6.41
385nm	0
386nm	0
387nm	0.735
388nm	5.96
389nm	0.39
390nm	3.29
391nm	2.6
392nm	2.13
393nm	9.28
394nm	4.93
395nm	4.66
396nm	5.21
397nm	5.61
398nm	5.23
399nm	5.07
400nm	5.55
401nm	5.19
402nm	5.2
403nm	5.15
404nm	5.11
405nm	5.16
406nm	5.25
407nm	5.41
408nm	5.51
409nm	5.54
410nm	5.53
411nm	5.25
412nm	5.18
413nm	5.13
414nm	5.11
415nm	5.08
416nm	5
417nm	4.96
418nm	5.44
419nm	5.15
420nm	5.19
421nm	5.1
422nm	4.91
423nm	5.13
424nm	5.25
425nm	5.17
426nm	5.42
427nm	5.37
428nm	5.39
429nm	5.38
430nm	5.38
431nm	5.46
432nm	5.46
433nm	5.52
434nm	5.54
435nm	5.59
436nm	5.62
437nm	5.61
438nm	5.59
439nm	5.68
440nm	5.63
441nm	5.65
442nm	5.65
443nm	5.61
444nm	5.64
445nm	5.77
446nm	5.79
447nm	5.76
448nm	5.91
449nm	5.91
450nm	5.94
451nm	6.01
452nm	6.07
453nm	6.24
454nm	6.19
455nm	6.27
456nm	6.37
457nm	6.39
458nm	6.54
459nm	6.64
460nm	6.78
461nm	6.97
462nm	7.07
463nm	7.27
464nm	7.4
465nm	7.54
466nm	7.77
467nm	8
468nm	8.25
469nm	8.44
470nm	8.71
471nm	8.89
472nm	9.11
473nm	9.37
474nm	9.69
475nm	9.99
476nm	10.3
477nm	10.6
478nm	11
479nm	11.3
480nm	11.6
481nm	11.8
482nm	12.2
483nm	12.6
484nm	12.8
485nm	13.1
486nm	13.3
487nm	13.5
488nm	13.7
489nm	13.9
490nm	14.1
491nm	14.3
492nm	14.5
493nm	14.5
494nm	14.5
495nm	14.6
496nm	14.6
497nm	14.7
498nm	14.6
499nm	14.4
500nm	14.4
501nm	14.4
502nm	14.2
503nm	14.2
504nm	13.8
505nm	13.7
506nm	13.6
507nm	13.4
508nm	13.2
509nm	13
510nm	12.8
511nm	12.4
512nm	12.4
513nm	12
514nm	11.8
515nm	11.4
516nm	11.2
517nm	11.2
518nm	10.9
519nm	10.6
520nm	10.5
521nm	10.3
522nm	10
523nm	9.63
524nm	9.32
525nm	9.22
526nm	8.93
527nm	8.95
528nm	8.65
529nm	8.42
530nm	8.08
531nm	7.85
532nm	7.75
533nm	7.36
534nm	7.08
535nm	6.84
536nm	6.66
537nm	6.46
538nm	6.34
539nm	6.21
540nm	6.09
541nm	5.98
542nm	5.93
543nm	5.83
544nm	5.72
545nm	5.65
546nm	5.63
547nm	5.58
548nm	5.51
549nm	5.38
550nm	5.26
551nm	5.15
552nm	5.08
553nm	4.99
554nm	4.92
555nm	4.97
556nm	4.9
557nm	4.87
558nm	4.8
559nm	4.79
560nm	4.74
561nm	4.67
562nm	4.67
563nm	4.55
564nm	4.53
565nm	4.85
566nm	4.6
567nm	4.24
568nm	4.36
569nm	4.41
570nm	4.6
571nm	4.43
572nm	4.55
573nm	4.41
574nm	4.21
575nm	4.26
576nm	4.3
577nm	4.4
578nm	4.39
579nm	4.35
580nm	4.34
581nm	4.28
582nm	4.21
583nm	4.16
584nm	4.17
585nm	4.14
586nm	4.17
587nm	4.15
588nm	4.14
589nm	4.13
590nm	4.11
591nm	4.1
592nm	4.14
593nm	4.08
594nm	4.09
595nm	4.1
596nm	4.1
597nm	4.06
598nm	4.07
599nm	4.02
600nm	4.07
601nm	4.1
602nm	4.06
603nm	4.19
604nm	4.08
605nm	4.03
606nm	4
607nm	4.02
608nm	4.05
609nm	4.04
610nm	4.04
611nm	4.05
612nm	4.06
613nm	4.06
614nm	4.06
615nm	4.06
616nm	4.09
617nm	4.05
618nm	4.11
619nm	4.09
620nm	4.1
621nm	4.07
622nm	4.12
623nm	4.1
624nm	4.09
625nm	4.13
626nm	4.11
627nm	4.13
628nm	4.12
629nm	4.12
630nm	4.14
631nm	4.17
632nm	4.14
633nm	4.18
634nm	4.27
635nm	4.35
636nm	4.32
637nm	4.34
638nm	4.19
639nm	4.45
640nm	4.26
641nm	4.25
642nm	4.23
643nm	4.29
644nm	4.19
645nm	4.08
646nm	4.35
647nm	4.28
648nm	4.23
649nm	4.18
650nm	4.25
651nm	4.27
652nm	4.32
653nm	4.42
654nm	4.41
655nm	4.42
656nm	4.21
657nm	4.25
658nm	4.38
659nm	4.41
660nm	4.3
661nm	4.22
662nm	4.47
663nm	4.59
664nm	4.55
665nm	4.63
666nm	4.48
667nm	4.39
668nm	4.53
669nm	4.61
670nm	4.7
671nm	4.58
672nm	4.15
673nm	4.42
674nm	4.59
675nm	4.63
676nm	4.68
677nm	4.72
678nm	4.6
679nm	4.23
680nm	4.48
681nm	4.54
682nm	4.75
683nm	4.37
684nm	4.38
685nm	4.45
686nm	4.27
687nm	4.61
688nm	4.47
689nm	4.52
690nm	4.5
691nm	4.6
692nm	4.72
693nm	4.5
694nm	4.64
695nm	4.41
696nm	4.65
697nm	4.59
698nm	3.76
699nm	3.22
700nm	3.79
701nm	4.55
702nm	3.44
703nm	4.93
704nm	4.42
705nm	4.45
706nm	4.49
707nm	4.52
708nm	4.65
709nm	4.73
710nm	4.68
711nm	4.65
712nm	4.65
713nm	4.59
714nm	4.57
715nm	4.95
716nm	5.72
717nm	5.41
718nm	5.12
719nm	1.48
720nm	6.05
721nm	1.04
722nm	3.1
723nm	6.1
724nm	5.38
725nm	5.57
726nm	2.87
727nm	9.19
728nm	4.49
729nm	8.15
730nm	9.05
731nm	3.37
732nm	5.28
733nm	7.29
734nm	3.57
735nm	12.7
736nm	2.4
737nm	6.13
738nm	3.67
739nm	6.5
740nm	4.07
741nm	2.62
742nm	3.66
743nm	6.5
744nm	9.29
745nm	8.46
746nm	0
747nm	17
748nm	13
749nm	7.14
750nm	0
751nm	8.1
752nm	9.18
753nm	10.1
754nm	1.68
755nm	16.4
756nm	9.86
757nm	2.34
758nm	19.3
759nm	2.49
760nm	0
761nm	0
762nm	3.23
763nm	0
764nm	2.09
765nm	12.2
766nm	10.4
767nm	1.44
768nm	23.7
769nm	0
770nm	0
771nm	0
772nm	0.433
773nm	0.65
774nm	12.1
775nm	39.8
776nm	22.5
777nm	18.2
778nm	26.9
779nm	46.8
780nm	0

[truncated: 6 more sheets: Sheet11, Sheet12, Sheet13, Sheet14, Sheet15, Sheet16]
