# Supplementary material for: Developing a New Method of Transformation for Obtaining XYZ Color Values from RGB Images for Agricultural Applications
Source: Sensors (Basel). 2024 Dec 3;24(23):7728. doi: 10.3390/s24237728 (PMC11644902; doi:10.3390/s24237728)
Supplement: Supplementary file 1 [file sensors-24-07728-s001.zip › supplementary materials/5G.xlsx]

## Sheet: Sheet1
	Data Name	X	Y	Z	x	y	u'	v'	L*	a*	b*	C*	h	Instrument Name	Serial No.	Firmware Version	Measurement Type	Peak Wavelength	380nm	381nm	382nm	383nm	384nm	385nm	386nm	387nm	388nm	389nm	390nm	391nm	392nm	393nm	394nm	395nm	396nm	397nm	398nm	399nm	400nm	401nm	402nm	403nm	404nm	405nm	406nm	407nm	408nm	409nm	410nm
80	5G5.8	11.15	18.08	14.4	0.2556	0.4144	0.137	0.4998	49.59	-40.48	13.93	42.81	161.01	CS-2000	1001551	1.10.0003	Reflectance	761	1.65	27.6	14.4	7.2	12	27.6	0	2.34	2.32	3.16	10.5	5.55	17.3	20.7	11.1	3.83	4.24	8.33	8.37	8.63	8.83	8.2	8.06	8.19	8.36	8.35	8.42	8.47	8.45	9.02	8.92
81	5G5.6	12.35	17.8	15.47	0.2707	0.3901	0.1517	0.4917	49.25	-30.62	10.94	32.52	160.34	CS-2000	1001551	1.10.0003	Reflectance	768	0	28.7	15.9	11.4	14.5	0.793	0	7.33	12.2	0	20.8	16.1	9.04	16.7	11.8	7.11	10.5	13.7	8.98	9.78	10.1	9.87	9.42	9.56	9.46	9.75	9.7	9.94	9.92	9.35	9.83
82	5G6.6	19.54	27.09	24.04	0.2764	0.3833	0.1569	0.4896	59.06	-31.5	11.78	33.63	159.5	CS-2000	1001551	1.10.0003	Reflectance	761	31.9	25	8.6	9.16	15.9	19.3	33.7	7.56	15.5	11	0	4.59	11.1	11.7	4.22	12.2	15.2	14.9	14.9	13.4	13.7	14.7	14.6	14.7	14.4	14.6	14.7	14.8	15.5	14.7	14.7
83	5G7.6	29.48	39.16	35.39	0.2834	0.3764	0.1631	0.4874	68.87	-30.84	12.51	33.28	157.92	CS-2000	1001551	1.10.0003	Reflectance	779	27	30.1	28	12.2	17.1	5.98	16.9	23.4	7.8	35.5	0	0	18	36.3	23.2	14.5	19	24.9	21.3	21.7	21.2	21.1	22.1	22.1	22	22.4	22.3	22.6	23.6	23.2	23.1
84	5G8.6	42.2	55.05	51.27	0.2841	0.3706	0.1652	0.4849	79.07	-32.29	12.5	34.62	158.84	CS-2000	1001551	1.10.0003	Reflectance	776	37.4	14.3	15.3	6.48	5.82	11	27.3	17.6	5.84	41.2	33	37	52.7	35.5	27.5	22.2	32.5	32.2	31.1	30.6	32.4	32.6	30.8	31	31.1	31.1	31.7	31.8	32.4	33.4	32.6
85	5G8.4	45.52	54.97	54.6	0.2935	0.3544	0.1761	0.4785	79.02	-22.42	9.21	24.24	157.67	CS-2000	1001551	1.10.0003	Reflectance	780	22.6	25.3	19.2	10.7	0	11.6	54.8	22.9	28.9	0	0	22.1	33.3	35.6	19.9	25.4	21.9	34.4	33.8	32.9	35.1	34.6	34.6	34.7	34.3	34.9	35	35.5	37	37.2	36.2
86	5G7.4	32.16	39.32	38.46	0.2925	0.3576	0.1745	0.4799	68.98	-21.5	8.94	23.28	157.42	CS-2000	1001551	1.10.0003	Reflectance	780	13	17.7	13.1	13.6	25	13.9	1.02	0	17.2	0	44	26.4	18	47.9	16.8	21.3	28	22.5	25.2	24.8	25.5	25.8	25.5	26	25.6	25.8	26	26.1	26.5	27.2	27.3
87	5G6.4	21.82	27.3	26.39	0.289	0.3615	0.171	0.4813	59.25	-21.37	8.4	22.96	158.55	CS-2000	1001551	1.10.0003	Reflectance	775	13.2	53.1	15.6	19.3	14.1	0	0	0	13.4	5.69	27.2	13.6	15.9	28.1	19.1	13.5	20.3	18.7	15.5	17.6	17.4	17.4	17.6	17.7	17.5	17.5	17.3	17.7	17.8	17.6	17.2
88	5G5.4	13.75	17.66	16.47	0.2871	0.3689	0.1676	0.4845	49.09	-20.8	8.52	22.47	157.72	CS-2000	1001551	1.10.0003	Reflectance	769	29.8	42.3	0	6.98	11.4	3.86	0	4.12	16.8	0	26.6	8.96	13.1	5.39	16.1	8.26	7.91	13.2	11.8	10.5	11.8	10.6	11.6	11.2	11.2	11.3	11.2	11.5	11.6	11.5	11.9
89	5G4.4	8.15	10.86	10.19	0.279	0.372	0.1616	0.4848	39.34	-20.39	7.07	21.58	160.88	CS-2000	1001551	1.10.0003	Reflectance	769	10.8	5.54	1.66	7.63	8.5	24.2	18.3	20.4	13.7	37.1	20.2	6.84	7.11	14.8	3.63	6.07	7.75	9.84	7.49	5.8	7.98	6.67	7.29	7.05	7.19	7.08	7.2	7.33	7.65	7.64	7.36
90	5G3.4	4.86	6.45	6.19	0.2778	0.3687	0.1618	0.4831	30.53	-16.85	5.39	17.69	162.25	CS-2000	1001551	1.10.0003	Reflectance	767	0	2.13	0	0.362	0	4.79	20	0	8.54	0	8.35	8.5	2.75	0.517	0	2.23	5.78	2.41	3.91	5.01	4	4.48	4.2	4.21	4.23	4.33	4.33	4.49	4.63	4.78	4.51
91	5G3.2	5.55	6.42	6.78	0.2961	0.3424	0.1818	0.4729	30.46	-8.21	2.96	8.73	160.18	CS-2000	1001551	1.10.0003	Reflectance	768	4.55	15.1	7.67	0	0	8.82	11.3	1.87	9.4	0	16.8	8.53	0.688	1.62	2.68	4.42	5.24	5.05	4.93	4.66	5.08	5.06	4.78	4.87	4.88	5.02	5.03	5.16	5.31	5.02	5.32
92	5G4.2	10.28	11.84	12.53	0.2966	0.3418	0.1823	0.4727	40.96	-9.81	3.56	10.43	160.07	CS-2000	1001551	1.10.0003	Reflectance	768	0	22.7	11.4	1.32	10.2	1.53	11.2	1.69	4.75	6.94	8.07	14.2	18.5	6.24	10.5	7.28	8.5	9.21	8.53	9.35	9.64	9.19	8.76	8.76	9	9.02	9.08	9.1	9.02	9.1	9.66
93	5G5.2	16.47	18.61	19.74	0.3004	0.3395	0.1856	0.472	50.23	-9.61	4.03	10.43	157.25	CS-2000	1001551	1.10.0003	Reflectance	770	33	7.06	17.4	15.9	8.06	10.6	6.98	12.5	5.94	27.9	25.3	19.6	12.7	12.3	8.15	10.9	16	17.9	15.9	14.2	14.4	15.2	15.1	14.9	15	15	15.1	15.1	15.7	14.8	14.9
94	5G6.2	24.75	27.86	29.77	0.3005	0.3382	0.1861	0.4713	59.76	-10.57	4.31	11.41	157.82	CS-2000	1001551	1.10.0003	Reflectance	775	26.6	23.4	8.05	9.38	30.5	32.1	33.1	17.5	0	0.725	21.3	21.6	12.1	25	15.2	10.9	22.8	24.3	20.9	22.7	22.3	22.8	22.1	22.2	21.8	22.2	22.3	22.4	23.5	23.3	22.7
95	5G7.2	34.76	39.2	41.3	0.3016	0.3401	0.1862	0.4725	68.89	-12.05	5.48	13.24	155.54	CS-2000	1001551	1.10.0003	Reflectance	775	35.3	23.7	11.9	18.6	3.6	28.4	13.6	23	37.4	4.74	14.5	16.7	13.3	21.9	27	19.8	26.5	28.8	29.6	27.6	29	29.2	28.7	28.6	28.2	28.7	28.6	28.9	29.9	29.2	29.8
96	5G8.2	49.21	55.11	58.35	0.3025	0.3388	0.1873	0.472	79.1	-12.58	5.89	13.89	154.92	CS-2000	1001551	1.10.0003	Reflectance	775	9.73	30.9	34.8	15.8	27.1	28	18.4	34.2	22.9	16.5	61.8	35	46.7	5.47	21.4	29.1	29.1	40.8	34.4	36.5	37.5	38.3	38.7	38.7	38.8	39.6	39.5	40.1	42.3	43.1	41.5
[truncated: 370 more columns]

## Sheet: Sheet2
380nm	1.65
381nm	27.6
382nm	14.4
383nm	7.2
384nm	12
385nm	27.6
386nm	0
387nm	2.34
388nm	2.32
389nm	3.16
390nm	10.5
391nm	5.55
392nm	17.3
393nm	20.7
394nm	11.1
395nm	3.83
396nm	4.24
397nm	8.33
398nm	8.37
399nm	8.63
400nm	8.83
401nm	8.2
402nm	8.06
403nm	8.19
404nm	8.36
405nm	8.35
406nm	8.42
407nm	8.47
408nm	8.45
409nm	9.02
410nm	8.92
411nm	8.59
412nm	8.81
413nm	7.64
414nm	8.44
415nm	8.25
416nm	8.28
417nm	8.62
418nm	8.81
419nm	8.29
420nm	8.4
421nm	8.54
422nm	8.42
423nm	8.37
424nm	8.92
425nm	8.9
426nm	8.76
427nm	8.67
428nm	8.75
429nm	8.93
430nm	8.92
431nm	8.95
432nm	8.88
433nm	9.05
434nm	9.15
435nm	9.26
436nm	9.22
437nm	9.21
438nm	9.17
439nm	9.27
440nm	9.5
441nm	9.37
442nm	9.36
443nm	9.51
444nm	9.35
445nm	9.62
446nm	9.75
447nm	9.73
448nm	9.69
449nm	9.87
450nm	10
451nm	10.1
452nm	10.1
453nm	10.3
454nm	10.5
455nm	10.6
456nm	10.7
457nm	10.7
458nm	11
459nm	11
460nm	11.1
461nm	11.4
462nm	11.6
463nm	11.8
464nm	12
465nm	12.2
466nm	12.4
467nm	12.7
468nm	13.2
469nm	13.3
470nm	13.6
471nm	14
472nm	14.3
473nm	14.7
474nm	15.1
475nm	15.5
476nm	16.1
477nm	16.5
478nm	16.7
479nm	17.1
480nm	17.7
481nm	18.1
482nm	18.5
483nm	18.8
484nm	19.3
485nm	19.5
486nm	19.8
487nm	20.1
488nm	20.4
489nm	20.7
490nm	20.9
491nm	21.2
492nm	21.7
493nm	21.9
494nm	22.3
495nm	22.4
496nm	22.8
497nm	23.2
498nm	23.4
499nm	23.3
500nm	23.7
501nm	24.3
502nm	24.6
503nm	24.5
504nm	24.9
505nm	25.3
506nm	25.7
507nm	26.2
508nm	26.1
509nm	26.9
510nm	26.9
511nm	27.1
512nm	27.6
513nm	28.1
514nm	28.3
515nm	28.4
516nm	28.9
517nm	29.2
518nm	28.9
519nm	29.1
520nm	29.7
521nm	29.4
522nm	29.9
523nm	29.6
524nm	29.4
525nm	29.7
526nm	29.5
527nm	29.7
528nm	29.3
529nm	29
530nm	29.2
531nm	29.9
532nm	28.7
533nm	28.3
534nm	27.6
535nm	27.1
536nm	26.7
537nm	26.3
538nm	26.1
539nm	25.9
540nm	25.4
541nm	25.2
542nm	25.1
543nm	24.8
544nm	24.5
545nm	24.2
546nm	24.1
547nm	23.9
548nm	23.6
549nm	23.3
550nm	22.8
551nm	22.2
552nm	21.8
553nm	21.3
554nm	20.9
555nm	20.6
556nm	20.2
557nm	19.8
558nm	19.3
559nm	19
560nm	18.6
561nm	18.3
562nm	17.7
563nm	17.4
564nm	17.3
565nm	17.2
566nm	16.5
567nm	16.3
568nm	15.7
569nm	15.4
570nm	15.1
571nm	14.3
572nm	14.1
573nm	14.1
574nm	13.6
575nm	13.3
576nm	13.3
577nm	13.3
578nm	13.2
579nm	12.9
580nm	12.7
581nm	12.3
582nm	11.9
583nm	11.6
584nm	11.4
585nm	11.2
586nm	11
587nm	10.8
588nm	10.6
589nm	10.4
590nm	10.1
591nm	9.84
592nm	9.7
593nm	9.4
594nm	9.29
595nm	9.14
596nm	9.01
597nm	8.81
598nm	8.55
599nm	8.33
600nm	8.18
601nm	8.14
602nm	7.84
603nm	7.63
604nm	7.73
605nm	7.46
606nm	7.14
607nm	7.07
608nm	6.92
609nm	6.81
610nm	6.76
611nm	6.74
612nm	6.73
613nm	6.67
614nm	6.63
615nm	6.53
616nm	6.48
617nm	6.39
618nm	6.34
619nm	6.29
620nm	6.26
621nm	6.16
622nm	6.14
623nm	6.08
624nm	6.03
625nm	5.99
626nm	5.96
627nm	5.95
628nm	5.94
629nm	5.86
630nm	5.87
631nm	5.87
632nm	5.72
633nm	5.8
634nm	5.89
635nm	5.72
636nm	5.79
637nm	5.85
638nm	5.76
639nm	5.94
640nm	5.5
641nm	5.48
642nm	5.66
643nm	5.41
644nm	5.45
645nm	5.51
646nm	5.56
647nm	5.24
648nm	5.49
649nm	5.37
650nm	5.28
651nm	5.49
652nm	5.5
653nm	5.53
654nm	5.45
655nm	5.39
656nm	5.56
657nm	5.28
658nm	5.26
659nm	5.56
660nm	5.29
661nm	5.38
662nm	5.47
663nm	5.36
664nm	5.19
665nm	5.55
666nm	4.77
667nm	5.15
668nm	5.18
669nm	5.18
670nm	5.61
671nm	4.95
672nm	5.14
673nm	5.02
674nm	5.08
675nm	5.31
676nm	5.4
677nm	5.37
678nm	5.55
679nm	4.86
680nm	4.8
681nm	5
682nm	5.67
683nm	5.31
684nm	5.01
685nm	5.49
686nm	5.89
687nm	5.75
688nm	5.62
689nm	5.56
690nm	5.61
691nm	5.27
692nm	5.44
693nm	6.36
694nm	5.27
695nm	5.2
696nm	5.08
697nm	6.31
698nm	5.93
699nm	4.95
700nm	6.32
701nm	6.63
702nm	6.07
703nm	5.49
704nm	5.6
705nm	5.65
706nm	5.45
707nm	5.6
708nm	5.9
709nm	5.78
710nm	5.93
711nm	5.93
712nm	5.67
713nm	6.13
714nm	6.47
715nm	6.7
716nm	6.22
717nm	2.29
718nm	4.54
719nm	3.85
720nm	2.54
721nm	5.08
722nm	3.66
723nm	7.63
724nm	8.11
725nm	6.09
726nm	10.4
727nm	7.6
728nm	3.72
729nm	1.51
730nm	2.67
731nm	5.05
732nm	0
733nm	13.4
734nm	11.6
735nm	10.5
736nm	10.6
737nm	0
738nm	10.4
739nm	2.88
740nm	4.1
741nm	1.08
742nm	7.06
743nm	3.39
744nm	0
745nm	8.57
746nm	7.67
747nm	17.1
748nm	1.15
749nm	18.2
750nm	6.84
751nm	0
752nm	17.6
753nm	0
754nm	0
755nm	26
756nm	0
757nm	0.742
758nm	0
759nm	29.5
760nm	28.2
761nm	45
762nm	7.66
763nm	11.6
764nm	15
765nm	0
766nm	16.9
767nm	4.52
768nm	0
769nm	0
770nm	0
771nm	32.5
772nm	0
773nm	0
774nm	5.29
775nm	6.7
776nm	38.7
777nm	0
778nm	7.08
779nm	0
780nm	0

## Sheet: Sheet3
380nm	0
381nm	28.7
382nm	15.9
383nm	11.4
384nm	14.5
385nm	0.793
386nm	0
387nm	7.33
388nm	12.2
389nm	0
390nm	20.8
391nm	16.1
392nm	9.04
393nm	16.7
394nm	11.8
395nm	7.11
396nm	10.5
397nm	13.7
398nm	8.98
399nm	9.78
400nm	10.1
401nm	9.87
402nm	9.42
403nm	9.56
404nm	9.46
405nm	9.75
406nm	9.7
407nm	9.94
408nm	9.92
409nm	9.35
410nm	9.83
411nm	9.58
412nm	9.7
413nm	9.51
414nm	9.71
415nm	9.52
416nm	9.31
417nm	9.16
418nm	9.74
419nm	9.39
420nm	9.69
421nm	10
422nm	9.65
423nm	10.3
424nm	10
425nm	9.69
426nm	9.92
427nm	10.1
428nm	10
429nm	10.3
430nm	10.2
431nm	10.2
432nm	10.3
433nm	10.5
434nm	10.5
435nm	10.7
436nm	10.6
437nm	10.6
438nm	10.5
439nm	10.6
440nm	10.8
441nm	10.8
442nm	10.8
443nm	10.9
444nm	10.7
445nm	11
446nm	11
447nm	11.2
448nm	11.2
449nm	11.3
450nm	11.4
451nm	11.6
452nm	11.7
453nm	11.8
454nm	11.8
455nm	12
456nm	12.2
457nm	12.3
458nm	12.5
459nm	12.7
460nm	12.7
461nm	12.9
462nm	13.1
463nm	13.4
464nm	13.6
465nm	13.8
466nm	14
467nm	14.3
468nm	14.5
469nm	14.8
470nm	15
471nm	15.3
472nm	15.6
473nm	15.7
474nm	16.1
475nm	16.2
476nm	16.7
477nm	16.9
478nm	17.1
479nm	17.3
480nm	17.7
481nm	17.7
482nm	18
483nm	18.3
484nm	18.4
485nm	18.5
486nm	18.7
487nm	18.8
488nm	18.9
489nm	19.2
490nm	19.2
491nm	19.4
492nm	19.7
493nm	19.7
494nm	19.8
495nm	19.9
496nm	19.9
497nm	20.3
498nm	20.3
499nm	20.5
500nm	20.6
501nm	20.9
502nm	21.1
503nm	21.4
504nm	21.4
505nm	21.6
506nm	21.9
507nm	22.1
508nm	22.2
509nm	22.7
510nm	22.6
511nm	22.8
512nm	23.4
513nm	23.7
514nm	24.3
515nm	23.7
516nm	24.6
517nm	24.8
518nm	24.4
519nm	24.6
520nm	25.4
521nm	25
522nm	25.5
523nm	25.5
524nm	24.9
525nm	25.2
526nm	25.3
527nm	25
528nm	25.3
529nm	24.8
530nm	24.7
531nm	25.2
532nm	24.9
533nm	24.9
534nm	24.4
535nm	24.1
536nm	23.9
537nm	23.8
538nm	23.7
539nm	23.7
540nm	23.3
541nm	23.1
542nm	23.2
543nm	23.1
544nm	23
545nm	23
546nm	23
547nm	22.8
548nm	22.7
549nm	22.5
550nm	22.1
551nm	21.7
552nm	21.3
553nm	21.1
554nm	20.9
555nm	20.9
556nm	20.5
557nm	20.5
558nm	20.2
559nm	19.8
560nm	19.8
561nm	19.6
562nm	19.2
563nm	18.6
564nm	18.8
565nm	18.8
566nm	18.6
567nm	18.1
568nm	17.8
569nm	17.7
570nm	17.4
571nm	16.9
572nm	16.2
573nm	16.6
574nm	16.1
575nm	15.9
576nm	15.8
577nm	15.9
578nm	15.8
579nm	15.5
580nm	15.3
581nm	14.8
582nm	14.3
583nm	14
584nm	13.8
585nm	13.5
586nm	13.2
587nm	13
588nm	12.7
589nm	12.5
590nm	12.3
591nm	11.9
592nm	11.7
593nm	11.5
594nm	11.4
595nm	11.1
596nm	10.8
597nm	10.6
598nm	10.2
599nm	10
600nm	10
601nm	9.82
602nm	9.57
603nm	9.34
604nm	9.41
605nm	9.02
606nm	8.76
607nm	8.53
608nm	8.37
609nm	8.25
610nm	8.2
611nm	8.13
612nm	8.07
613nm	8.05
614nm	8
615nm	7.89
616nm	7.78
617nm	7.69
618nm	7.62
619nm	7.5
620nm	7.44
621nm	7.29
622nm	7.31
623nm	7.27
624nm	7.18
625nm	7.12
626nm	7.12
627nm	7.04
628nm	7.04
629nm	6.99
630nm	6.98
631nm	6.83
632nm	6.84
633nm	6.86
634nm	6.78
635nm	6.96
636nm	6.98
637nm	6.82
638nm	6.81
639nm	6.66
640nm	6.35
641nm	6.66
642nm	6.61
643nm	6.57
644nm	6.51
645nm	6.58
646nm	6.49
647nm	6.34
648nm	6.17
649nm	6.16
650nm	6.15
651nm	6.13
652nm	6.14
653nm	6.39
654nm	6.28
655nm	6.13
656nm	6.31
657nm	6.4
658nm	6.3
659nm	5.86
660nm	6.35
661nm	6.33
662nm	6.16
663nm	6.05
664nm	6.1
665nm	6.45
666nm	5.59
667nm	6.36
668nm	6.38
669nm	6.15
670nm	5.89
671nm	6.13
672nm	5.31
673nm	5.82
674nm	6.03
675nm	6.52
676nm	5.98
677nm	6.29
678nm	5.79
679nm	6.53
680nm	5.96
681nm	6.31
682nm	6.04
683nm	6.08
684nm	6.21
685nm	6.01
686nm	6.26
687nm	5.83
688nm	6.31
689nm	6.2
690nm	6.47
691nm	6.22
692nm	5.94
693nm	6.28
694nm	5.55
695nm	6.62
696nm	5.78
697nm	5.71
698nm	5.4
699nm	6.38
700nm	6.71
701nm	7.81
702nm	5.68
703nm	7.72
704nm	6.75
705nm	6.28
706nm	6.51
707nm	6.59
708nm	6.78
709nm	6.66
710nm	6.77
711nm	6.4
712nm	6.51
713nm	6.73
714nm	6.46
715nm	7.32
716nm	7.47
717nm	8.72
718nm	5.19
719nm	5.44
720nm	4.57
721nm	4.11
722nm	6.16
723nm	9.59
724nm	6.44
725nm	5.98
726nm	2.59
727nm	0.704
728nm	0
729nm	8.11
730nm	0
731nm	3.34
732nm	13.6
733nm	5.28
734nm	0
735nm	10.3
736nm	11.8
737nm	8.27
738nm	19.1
739nm	5.43
740nm	2.29
741nm	3.44
742nm	10.9
743nm	6.44
744nm	1.99
745nm	0
746nm	0
747nm	1.42
748nm	3.15
749nm	0
750nm	13.3
751nm	6.42
752nm	20.6
753nm	11.4
754nm	0
755nm	33.6
756nm	0
757nm	23.7
758nm	0
759nm	61.1
760nm	0
761nm	0
762nm	50.5
763nm	19.3
764nm	10.5
765nm	5.35
766nm	0
767nm	68.5
768nm	159
769nm	7.88
770nm	0
771nm	21.7
772nm	6.27
773nm	14.4
774nm	4.09
775nm	0
776nm	0
777nm	5.14
778nm	6.25
779nm	0
780nm	38.4

## Sheet: Sheet4
380nm	31.9
381nm	25
382nm	8.6
383nm	9.16
384nm	15.9
385nm	19.3
386nm	33.7
387nm	7.56
388nm	15.5
389nm	11
390nm	0
391nm	4.59
392nm	11.1
393nm	11.7
394nm	4.22
395nm	12.2
396nm	15.2
397nm	14.9
398nm	14.9
399nm	13.4
400nm	13.7
401nm	14.7
402nm	14.6
403nm	14.7
404nm	14.4
405nm	14.6
406nm	14.7
407nm	14.8
408nm	15.5
409nm	14.7
410nm	14.7
411nm	13.8
412nm	14.7
413nm	15.4
414nm	14.1
415nm	14.7
416nm	13.9
417nm	14.8
418nm	15.7
419nm	15
420nm	14.8
421nm	15.2
422nm	15.3
423nm	15.1
424nm	15.4
425nm	15.3
426nm	15.3
427nm	15.3
428nm	15.8
429nm	15.5
430nm	15.9
431nm	15.7
432nm	15.9
433nm	15.9
434nm	16.2
435nm	16.4
436nm	16.3
437nm	16.4
438nm	16.3
439nm	16.3
440nm	16.7
441nm	16.6
442nm	16.6
443nm	16.6
444nm	16.7
445nm	17.2
446nm	17.2
447nm	17.2
448nm	17.2
449nm	17.4
450nm	17.6
451nm	17.7
452nm	18.1
453nm	18.2
454nm	18.5
455nm	18.6
456nm	18.8
457nm	18.8
458nm	19.1
459nm	19.4
460nm	19.8
461nm	20.2
462nm	20.2
463nm	20.9
464nm	21.1
465nm	21.1
466nm	21.9
467nm	22
468nm	22.5
469nm	22.8
470nm	23.5
471nm	23.7
472nm	24.2
473nm	24.6
474nm	25
475nm	25.6
476nm	26
477nm	26.5
478nm	26.8
479nm	27.7
480nm	27.9
481nm	28.1
482nm	28.8
483nm	29.4
484nm	29.4
485nm	29.7
486nm	30.1
487nm	30.4
488nm	30.7
489nm	30.9
490nm	31.2
491nm	31.5
492nm	32
493nm	32.1
494nm	32.3
495nm	32.9
496nm	33.1
497nm	33.6
498nm	33.5
499nm	33.6
500nm	33.8
501nm	34.5
502nm	34.3
503nm	34.5
504nm	34.3
505nm	34.7
506nm	35.3
507nm	35.3
508nm	34.9
509nm	35
510nm	35
511nm	34.7
512nm	35
513nm	35.4
514nm	35.4
515nm	34.9
516nm	35.3
517nm	36
518nm	34.9
519nm	35.1
520nm	35.4
521nm	35
522nm	35.7
523nm	35.4
524nm	34.7
525nm	35.4
526nm	34.9
527nm	34.6
528nm	35.3
529nm	34.3
530nm	34.4
531nm	34.5
532nm	34.6
533nm	34.2
534nm	33.8
535nm	34.1
536nm	33.5
537nm	33.6
538nm	33.5
539nm	33.2
540nm	33
541nm	32.9
542nm	32.9
543nm	32.9
544nm	32.9
545nm	32.9
546nm	32.9
547nm	32.8
548nm	32.7
549nm	32.4
550nm	32.1
551nm	31.9
552nm	31.4
553nm	31.1
554nm	30.9
555nm	31.2
556nm	30.8
557nm	30.8
558nm	30.3
559nm	30.4
560nm	30.4
561nm	29.7
562nm	29.5
563nm	29.1
564nm	28.5
565nm	29.4
566nm	28.2
567nm	28.4
568nm	28
569nm	28.1
570nm	28
571nm	26.7
572nm	26.9
573nm	27.1
574nm	26.5
575nm	26.3
576nm	26.1
577nm	26
578nm	25.9
579nm	25.6
580nm	25.3
581nm	24.6
582nm	23.9
583nm	23.5
584nm	23.2
585nm	22.9
586nm	22.5
587nm	22.1
588nm	21.9
589nm	21.6
590nm	21
591nm	20.5
592nm	20.1
593nm	20
594nm	19.7
595nm	19.2
596nm	18.8
597nm	18.2
598nm	17.7
599nm	17.5
600nm	17.2
601nm	16.9
602nm	16.8
603nm	16.2
604nm	15.6
605nm	15.1
606nm	15
607nm	14.5
608nm	14.3
609nm	14
610nm	13.8
611nm	13.6
612nm	13.6
613nm	13.6
614nm	13.5
615nm	13.2
616nm	13
617nm	12.8
618nm	12.7
619nm	12.4
620nm	12.2
621nm	12.1
622nm	11.9
623nm	11.8
624nm	11.7
625nm	11.5
626nm	11.5
627nm	11.5
628nm	11.1
629nm	11.1
630nm	11.1
631nm	11
632nm	10.8
633nm	10.9
634nm	10.9
635nm	10.7
636nm	10.9
637nm	10.7
638nm	10.2
639nm	10.4
640nm	10.1
641nm	10.1
642nm	10.1
643nm	10.4
644nm	9.7
645nm	9.72
646nm	9.82
647nm	9.74
648nm	9.48
649nm	9.64
650nm	9.27
651nm	9.31
652nm	9.79
653nm	9.53
654nm	8.99
655nm	8.81
656nm	8.97
657nm	9.52
658nm	9.09
659nm	9.67
660nm	9.05
661nm	8.74
662nm	8.92
663nm	9.05
664nm	8.58
665nm	9.25
666nm	8.88
667nm	8.92
668nm	8.74
669nm	9
670nm	9.41
671nm	8.66
672nm	9.36
673nm	8.67
674nm	8.66
675nm	8.33
676nm	8.69
677nm	9.42
678nm	9.34
679nm	8.56
680nm	8.45
681nm	9.1
682nm	9.29
683nm	8.31
684nm	8.79
685nm	9.77
686nm	8.8
687nm	8.69
688nm	9.09
689nm	9.12
690nm	8.4
691nm	8.88
692nm	10
693nm	10.1
694nm	8.62
695nm	8.9
696nm	9.64
697nm	9.23
698nm	8.37
699nm	12.7
700nm	8.17
701nm	9.75
702nm	10
703nm	10.7
704nm	9.01
705nm	9.12
706nm	9.33
707nm	9.57
708nm	9.51
709nm	9.7
710nm	9.87
711nm	9.8
712nm	9.59
713nm	10
714nm	10.3
715nm	10.6
716nm	11.1
717nm	13.4
718nm	12.3
719nm	9.57
720nm	7.77
721nm	20.2
722nm	10.3
723nm	4.04
724nm	3.13
725nm	11.6
726nm	8.03
727nm	17.7
728nm	10.6
729nm	14.6
730nm	22.8
731nm	8.71
732nm	7.38
733nm	19.3
734nm	33.4
735nm	0
736nm	2.29
737nm	13
738nm	0
739nm	7.39
740nm	1.49
741nm	14.6
742nm	24.1
743nm	31.4
744nm	20.4
745nm	5.34
746nm	13.2
747nm	24.2
748nm	8.9
749nm	5.02
750nm	1.26
751nm	14.5
752nm	0
753nm	0
754nm	0
755nm	23.8
756nm	2.28
757nm	12.1
758nm	17.1
759nm	16.4
760nm	120
761nm	148
762nm	33
763nm	6.77
764nm	3.18
765nm	27.5
766nm	12.7
767nm	11.1
768nm	19.2
769nm	11.8
770nm	0
771nm	2.32
772nm	0
773nm	2.17
774nm	27.5
775nm	55.1
776nm	27
777nm	0
778nm	0
779nm	0
780nm	45.4

## Sheet: Sheet5
380nm	27
381nm	30.1
382nm	28
383nm	12.2
384nm	17.1
385nm	5.98
386nm	16.9
387nm	23.4
388nm	7.8
389nm	35.5
390nm	0
391nm	0
392nm	18
393nm	36.3
394nm	23.2
395nm	14.5
396nm	19
397nm	24.9
398nm	21.3
399nm	21.7
400nm	21.2
401nm	21.1
402nm	22.1
403nm	22.1
404nm	22
405nm	22.4
406nm	22.3
407nm	22.6
408nm	23.6
409nm	23.2
410nm	23.1
411nm	23.9
412nm	23.5
413nm	24
414nm	23.4
415nm	22.6
416nm	22.6
417nm	22.8
418nm	24.4
419nm	22.5
420nm	23.1
421nm	23.2
422nm	23.4
423nm	24
424nm	24.2
425nm	24.4
426nm	24
427nm	24
428nm	24.4
429nm	24.6
430nm	24.3
431nm	24.3
432nm	24.7
433nm	24.9
434nm	25
435nm	25.2
436nm	25.2
437nm	25.1
438nm	25
439nm	25.1
440nm	25.6
441nm	25.4
442nm	25.6
443nm	25.6
444nm	25.5
445nm	26
446nm	26
447nm	26.2
448nm	26.4
449nm	26.5
450nm	26.6
451nm	27
452nm	26.8
453nm	27.4
454nm	27.8
455nm	28
456nm	28
457nm	28.1
458nm	28.3
459nm	29
460nm	29
461nm	29.5
462nm	29.8
463nm	30.2
464nm	30.4
465nm	31
466nm	31.3
467nm	31.7
468nm	32.4
469nm	32.6
470nm	33
471nm	33.9
472nm	34.2
473nm	34.5
474nm	34.8
475nm	35.8
476nm	36.4
477nm	36.9
478nm	37.5
479nm	37.9
480nm	38.8
481nm	39.1
482nm	39.7
483nm	40.3
484nm	40.4
485nm	40.9
486nm	41.4
487nm	41.8
488nm	42.2
489nm	42.8
490nm	43.2
491nm	43.6
492nm	44.3
493nm	44.9
494nm	45.1
495nm	45.6
496nm	45.8
497nm	46.6
498nm	46.6
499nm	47
500nm	47.5
501nm	48.2
502nm	48.2
503nm	49
504nm	48.8
505nm	48.8
506nm	49.3
507nm	50.2
508nm	49.6
509nm	49.9
510nm	49.8
511nm	49.6
512nm	50.2
513nm	50.5
514nm	50.5
515nm	50.4
516nm	50.8
517nm	50.7
518nm	50.4
519nm	50.8
520nm	50.1
521nm	50
522nm	50.4
523nm	49.6
524nm	49.7
525nm	50.6
526nm	50.2
527nm	50.4
528nm	49.9
529nm	49.5
530nm	48.9
531nm	49.1
532nm	49.2
533nm	48.9
534nm	48.6
535nm	48.4
536nm	48
537nm	47.6
538nm	47.4
539nm	47.2
540nm	47.2
541nm	47
542nm	46.9
543nm	46.8
544nm	46.7
545nm	46.8
546nm	46.8
547nm	46.7
548nm	46.5
549nm	45.9
550nm	45.5
551nm	45.2
552nm	44.7
553nm	44.2
554nm	43.9
555nm	43.9
556nm	43.5
557nm	43.5
558nm	42.7
559nm	41.7
560nm	42.4
561nm	41.6
562nm	41.6
563nm	41.3
564nm	40.8
565nm	40.1
566nm	39.6
567nm	39.5
568nm	39.2
569nm	39.2
570nm	39.4
571nm	37.5
572nm	37.1
573nm	37.7
574nm	37.3
575nm	37.3
576nm	36.9
577nm	36.8
578nm	36.7
579nm	36.4
580nm	35.9
581nm	35.2
582nm	34.5
583nm	33.9
584nm	33.7
585nm	33.4
586nm	33.1
587nm	32.6
588nm	32.6
589nm	32
590nm	31.7
591nm	31.1
592nm	30.8
593nm	30.5
594nm	30.2
595nm	29.8
596nm	29.3
597nm	28.8
598nm	27.9
599nm	27.7
600nm	27.5
601nm	27.2
602nm	26.5
603nm	26.5
604nm	26
605nm	25.4
606nm	24.7
607nm	24.1
608nm	23.8
609nm	23.4
610nm	23.1
611nm	23.1
612nm	23
613nm	22.9
614nm	22.8
615nm	22.5
616nm	22.2
617nm	21.8
618nm	21.5
619nm	21.2
620nm	21.2
621nm	20.8
622nm	20.8
623nm	20.5
624nm	20.3
625nm	20.3
626nm	20
627nm	19.9
628nm	19.7
629nm	19.6
630nm	19.6
631nm	19.5
632nm	19.1
633nm	19.3
634nm	19.1
635nm	19.1
636nm	19.2
637nm	18.9
638nm	18.4
639nm	18.7
640nm	18.4
641nm	18.3
642nm	18.1
643nm	17.8
644nm	17.1
645nm	17.7
646nm	17.6
647nm	18.2
648nm	17.8
649nm	16.9
650nm	16.7
651nm	17
652nm	17
653nm	16.8
654nm	16.9
655nm	16.1
656nm	16.5
657nm	16.8
658nm	17
659nm	16.7
660nm	16
661nm	16
662nm	16
663nm	16.2
664nm	16.1
665nm	16.3
666nm	15.8
667nm	15.9
668nm	16.2
669nm	16.2
670nm	16
671nm	15.7
672nm	16.1
673nm	16.9
674nm	16.4
675nm	16
676nm	16.6
677nm	17.2
678nm	16.7
679nm	16.3
680nm	15.5
681nm	15.9
682nm	16.7
683nm	16.6
684nm	15.6
685nm	16.2
686nm	16.3
687nm	16.5
688nm	16.1
689nm	16.9
690nm	16.9
691nm	16.8
692nm	17.2
693nm	17.5
694nm	16.6
695nm	17.1
696nm	17
697nm	17
698nm	18.9
699nm	19.4
700nm	20.7
701nm	17.4
702nm	15
703nm	17.9
704nm	17.6
705nm	17.3
706nm	17.7
707nm	18
708nm	18.3
709nm	18.1
710nm	18.2
711nm	18.1
712nm	18.1
713nm	17.9
714nm	18.5
715nm	19.3
716nm	19.7
717nm	18.3
718nm	18.7
719nm	22
720nm	13.8
721nm	18.9
722nm	19.6
723nm	15.4
724nm	18.3
725nm	20.9
726nm	14.4
727nm	16.7
728nm	7.77
729nm	10.4
730nm	8.67
731nm	10.9
732nm	11.6
733nm	25.9
734nm	34.1
735nm	25.8
736nm	5.37
737nm	20.5
738nm	29.6
739nm	10.9
740nm	11.2
741nm	22.6
742nm	18.8
743nm	15.6
744nm	24.2
745nm	35.5
746nm	0
747nm	21.3
748nm	21.5
749nm	14.4
750nm	21.3
751nm	44.3
752nm	35.4
753nm	24.3
754nm	24.2
755nm	24.4
756nm	63.8
757nm	16.1
758nm	0
759nm	24.3
760nm	0
761nm	0
762nm	22.8
763nm	16.9
764nm	21.6
765nm	17.7
766nm	0
767nm	46.4
768nm	48.4
769nm	71.5
770nm	63.2
771nm	58.1
772nm	9.12
773nm	26.2
774nm	17.5
775nm	57.9
776nm	60.2
777nm	12
778nm	0
779nm	78
780nm	0

## Sheet: Sheet6
380nm	37.4
381nm	14.3
382nm	15.3
383nm	6.48
384nm	5.82
385nm	11
386nm	27.3
387nm	17.6
388nm	5.84
389nm	41.2
390nm	33
391nm	37
392nm	52.7
393nm	35.5
394nm	27.5
395nm	22.2
396nm	32.5
397nm	32.2
398nm	31.1
399nm	30.6
400nm	32.4
401nm	32.6
402nm	30.8
403nm	31
404nm	31.1
405nm	31.1
406nm	31.7
407nm	31.8
408nm	32.4
409nm	33.4
410nm	32.6
411nm	35
412nm	35.2
413nm	34.2
414nm	33.7
415nm	34.8
416nm	33.7
417nm	35.6
418nm	35
419nm	34.8
420nm	34.9
421nm	35.1
422nm	34.8
423nm	35.2
424nm	35.8
425nm	35.6
426nm	35.9
427nm	35.8
428nm	36.2
429nm	36
430nm	36.6
431nm	36.4
432nm	37
433nm	36.7
434nm	37.1
435nm	37.5
436nm	37.2
437nm	37.3
438nm	37.2
439nm	37.7
440nm	37.6
441nm	37.5
442nm	37.9
443nm	37.6
444nm	37.9
445nm	38.8
446nm	38.4
447nm	38.9
448nm	38.8
449nm	39
450nm	39.5
451nm	39.8
452nm	39.7
453nm	40.6
454nm	40.5
455nm	40.8
456nm	41.1
457nm	41.5
458nm	41.6
459nm	42.1
460nm	42.5
461nm	43
462nm	43.7
463nm	43.9
464nm	44.1
465nm	44.8
466nm	45
467nm	45.8
468nm	46.5
469nm	46.7
470nm	47.6
471nm	48.1
472nm	48.9
473nm	49
474nm	49.6
475nm	50.7
476nm	51.7
477nm	52.4
478nm	52.6
479nm	53.6
480nm	54.1
481nm	54.8
482nm	55.4
483nm	56.4
484nm	56.7
485nm	57.1
486nm	57.7
487nm	58
488nm	58.6
489nm	59.5
490nm	59.9
491nm	60.3
492nm	61.1
493nm	61.7
494nm	62.5
495nm	63
496nm	63.4
497nm	64.5
498nm	64.4
499nm	64.7
500nm	64.6
501nm	65.5
502nm	66.3
503nm	67
504nm	66.6
505nm	67
506nm	68.2
507nm	68.9
508nm	68
509nm	68.7
510nm	68.8
511nm	68.1
512nm	69.2
513nm	69.3
514nm	69.2
515nm	68.9
516nm	70.1
517nm	70.2
518nm	69
519nm	69
520nm	70
521nm	69.1
522nm	70.4
523nm	70
524nm	68.2
525nm	70.1
526nm	69.3
527nm	69.2
528nm	69.5
529nm	68.3
530nm	68.8
531nm	69.1
532nm	68.8
533nm	68.6
534nm	67.9
535nm	67.8
536nm	66.6
537nm	66.5
538nm	66.3
539nm	66
540nm	65.8
541nm	65.5
542nm	65.5
543nm	65.3
544nm	65.2
545nm	65.4
546nm	65.4
547nm	65.1
548nm	64.9
549nm	64.2
550nm	63.6
551nm	63.2
552nm	62.8
553nm	62.2
554nm	61.9
555nm	61.8
556nm	61.3
557nm	61
558nm	60
559nm	59.4
560nm	59.4
561nm	59.1
562nm	58.6
563nm	58.8
564nm	57.6
565nm	58
566nm	55.8
567nm	55.5
568nm	55.7
569nm	56
570nm	55.1
571nm	52.4
572nm	55.2
573nm	54.3
574nm	52.4
575nm	52.5
576nm	52.2
577nm	52.2
578nm	52
579nm	51.6
580nm	51
581nm	50.1
582nm	48.9
583nm	48
584nm	47.6
585nm	47.4
586nm	47
587nm	46.4
588nm	46
589nm	45.5
590nm	44.7
591nm	43.9
592nm	43.7
593nm	43.3
594nm	43.1
595nm	42.2
596nm	41.6
597nm	40.8
598nm	40.6
599nm	39.9
600nm	39.2
601nm	39.1
602nm	38.5
603nm	37.8
604nm	37
605nm	36.3
606nm	35.3
607nm	34.8
608nm	34.3
609nm	33.7
610nm	33.4
611nm	33.3
612nm	33.2
613nm	33.1
614nm	32.9
615nm	32.7
616nm	32.2
617nm	31.6
618nm	31.3
619nm	30.9
620nm	30.7
621nm	30.5
622nm	30.1
623nm	30
624nm	29.7
625nm	29.3
626nm	29.4
627nm	29
628nm	28.8
629nm	28.5
630nm	28.4
631nm	28.2
632nm	28.1
633nm	28.1
634nm	27.8
635nm	27.9
636nm	28
637nm	27.9
638nm	27.2
639nm	26.3
640nm	26.4
641nm	26.5
642nm	26.7
643nm	25.6
644nm	26.2
645nm	26.2
646nm	25.4
647nm	25.7
648nm	25.5
649nm	25.1
650nm	24.7
651nm	24.7
652nm	24.6
653nm	25.1
654nm	24.7
655nm	24.6
656nm	23.9
657nm	24.1
658nm	24.6
659nm	24.5
660nm	23.6
661nm	23.8
662nm	23.7
663nm	23.5
664nm	23.8
665nm	24.3
666nm	23.6
667nm	23.9
668nm	23.3
669nm	23.3
670nm	24.3
671nm	23.5
672nm	23.3
673nm	24.4
674nm	24.7
675nm	23.5
676nm	23.7
677nm	24.4
678nm	24.7
679nm	23.3
680nm	24
681nm	24.8
682nm	25
683nm	24.4
684nm	22.9
685nm	23.7
686nm	24.4
687nm	23.7
688nm	24.1
689nm	24.3
690nm	24.8
691nm	24.5
692nm	24.3
693nm	25.3
694nm	26.6
695nm	23.9
696nm	25.3
697nm	25
698nm	26.8
699nm	30.9
700nm	27.6
701nm	25.7
702nm	23.1
703nm	26.1
704nm	25.8
705nm	25.6
706nm	26.3
707nm	26.2
708nm	25.9
709nm	26.2
710nm	26.9
711nm	26.9
712nm	26.4
713nm	26
714nm	27.7
715nm	26.4
716nm	26.1
717nm	23.7
718nm	21.3
719nm	22.2
720nm	24.8
721nm	26.9
722nm	25.1
723nm	12.1
724nm	24
725nm	27.5
726nm	15.9
727nm	14.1
728nm	32.3
729nm	27.7
730nm	39.6
731nm	28.1
732nm	24.9
733nm	20.1
734nm	17.9
735nm	25.8
736nm	51.8
737nm	33.1
738nm	29.8
739nm	25.2
740nm	13.5
741nm	26.2
742nm	34.6
743nm	26.5
744nm	23.7
745nm	13.7
746nm	9.68
747nm	15.3
748nm	55.3
749nm	35.9
750nm	25
751nm	49.4
752nm	46.5
753nm	25.8
754nm	23.2
755nm	105
756nm	53.7
757nm	0
758nm	54.1
759nm	0
760nm	77.3
761nm	78.7
762nm	21.9
763nm	21.8
764nm	37.6
765nm	37.5
766nm	35.6
767nm	27.8
768nm	157
769nm	47.1
770nm	0
771nm	65.4
772nm	23
773nm	40.5
774nm	25.7
775nm	223
776nm	240
777nm	0
778nm	0
779nm	0
780nm	0

## Sheet: Sheet7
380nm	22.6
381nm	25.3
382nm	19.2
383nm	10.7
384nm	0
385nm	11.6
386nm	54.8
387nm	22.9
388nm	28.9
389nm	0
390nm	0
391nm	22.1
392nm	33.3
393nm	35.6
394nm	19.9
395nm	25.4
396nm	21.9
397nm	34.4
398nm	33.8
399nm	32.9
400nm	35.1
401nm	34.6
402nm	34.6
403nm	34.7
404nm	34.3
405nm	34.9
406nm	35
407nm	35.5
408nm	37
409nm	37.2
410nm	36.2
411nm	38.7
412nm	38.2
413nm	38.3
414nm	37.5
415nm	38.4
416nm	38.3
417nm	39.6
418nm	40.5
419nm	38.8
420nm	39.7
421nm	39.5
422nm	40
423nm	40.5
424nm	40.6
425nm	40.7
426nm	40.7
427nm	40.3
428nm	40.4
429nm	40.5
430nm	41
431nm	41.1
432nm	41.7
433nm	41.7
434nm	41.8
435nm	42
436nm	41.9
437nm	42.3
438nm	42.1
439nm	42.1
440nm	41.9
441nm	42.2
442nm	42.3
443nm	42.5
444nm	42.1
445nm	43.1
446nm	42.6
447nm	43.1
448nm	43.4
449nm	43.2
450nm	43.6
451nm	43.4
452nm	43.6
453nm	44.4
454nm	44.5
455nm	44.8
456nm	45.2
457nm	45.1
458nm	45.4
459nm	45.6
460nm	46
461nm	46.6
462nm	47
463nm	47.3
464nm	47.3
465nm	47.6
466nm	48.1
467nm	48.5
468nm	48.9
469nm	48.9
470nm	49.4
471nm	50
472nm	50.4
473nm	50.5
474nm	50.9
475nm	51.7
476nm	51.9
477nm	52.4
478nm	52.6
479nm	53.3
480nm	53.7
481nm	53.7
482nm	54.1
483nm	54.8
484nm	54.9
485nm	55.4
486nm	55.8
487nm	55.9
488nm	56.2
489nm	56.9
490nm	57.2
491nm	57.4
492nm	58.1
493nm	58.7
494nm	58.7
495nm	59.5
496nm	59.6
497nm	60.2
498nm	60.1
499nm	60.4
500nm	60.6
501nm	61.3
502nm	62
503nm	62.5
504nm	62.1
505nm	62.5
506nm	63.1
507nm	63.6
508nm	63.4
509nm	63.9
510nm	63.3
511nm	63.1
512nm	64.5
513nm	64.7
514nm	64.6
515nm	63.2
516nm	64.9
517nm	65.1
518nm	64.4
519nm	65.3
520nm	65.7
521nm	65.9
522nm	65.4
523nm	65.4
524nm	64.9
525nm	65.2
526nm	64.5
527nm	64.1
528nm	65.2
529nm	65
530nm	64.4
531nm	65.1
532nm	64.5
533nm	64.5
534nm	63.9
535nm	63.9
536nm	63.6
537nm	63.5
538nm	62.8
539nm	62.6
540nm	62.7
541nm	62.5
542nm	62.5
543nm	62.5
544nm	62.5
545nm	62.7
546nm	62.8
547nm	62.7
548nm	62.5
549nm	61.9
550nm	61.4
551nm	61
552nm	60.7
553nm	60.4
554nm	60.1
555nm	60.4
556nm	59.8
557nm	59.6
558nm	58.9
559nm	58.8
560nm	59.2
561nm	59.3
562nm	57.4
563nm	57.7
564nm	57.8
565nm	58.4
566nm	56.8
567nm	57.1
568nm	55.7
569nm	56.3
570nm	56.4
571nm	55.1
572nm	54.8
573nm	55.9
574nm	54.1
575nm	53.8
576nm	53.7
577nm	53.7
578nm	53.6
579nm	53.1
580nm	52.7
581nm	51.6
582nm	50.6
583nm	49.8
584nm	49.5
585nm	49.2
586nm	48.7
587nm	48.2
588nm	48.1
589nm	47.7
590nm	47
591nm	46.1
592nm	46.2
593nm	45.8
594nm	45.5
595nm	44.9
596nm	44.3
597nm	43.7
598nm	43.3
599nm	42.8
600nm	42.7
601nm	42.5
602nm	41.3
603nm	41.2
604nm	41
605nm	40.7
606nm	39.7
607nm	39.3
608nm	39.4
609nm	38.9
610nm	38.6
611nm	38.7
612nm	38.7
613nm	38.5
614nm	38.5
615nm	38.3
616nm	38.3
617nm	37.8
618nm	37.7
619nm	37.6
620nm	37.5
621nm	37.3
622nm	37.3
623nm	37.2
624nm	36.9
625nm	36.9
626nm	36.7
627nm	36.6
628nm	36.7
629nm	36.6
630nm	36.5
631nm	36.5
632nm	36
633nm	36
634nm	36.3
635nm	36.5
636nm	36.4
637nm	36.2
638nm	35.7
639nm	35.5
640nm	36.1
641nm	36.2
642nm	35.7
643nm	35.9
644nm	35.7
645nm	36.3
646nm	35.3
647nm	35.5
648nm	34.6
649nm	35.1
650nm	35.4
651nm	35.1
652nm	35.3
653nm	34.8
654nm	35.1
655nm	35.2
656nm	35.4
657nm	35.6
658nm	34.8
659nm	34.6
660nm	34.6
661nm	35.5
662nm	35.6
663nm	35.8
664nm	35.9
665nm	35.9
666nm	35.2
667nm	36.2
668nm	35.9
669nm	36.5
670nm	36.7
671nm	36.8
672nm	37.1
673nm	36.6
674nm	37
675nm	37.9
676nm	37.2
677nm	36.9
678nm	37.5
679nm	37.8
680nm	37.5
681nm	37.6
682nm	38.8
683nm	37.7
684nm	38.2
685nm	37.9
686nm	39
687nm	38.1
688nm	38.6
689nm	39.7
690nm	39.1
691nm	40.2
692nm	39.4
693nm	39.4
694nm	40.4
695nm	37.9
696nm	40.1
697nm	39.9
698nm	39.4
699nm	44.9
700nm	44
701nm	39.6
702nm	37.3
703nm	39.8
704nm	39.7
705nm	39.9
706nm	40.1
707nm	40.1
708nm	40.6
709nm	39.5
710nm	40.8
711nm	40.6
712nm	39.9
713nm	40.2
714nm	41
715nm	40.2
716nm	41
717nm	40.1
718nm	41.8
719nm	49.8
720nm	33.9
721nm	38.2
722nm	46
723nm	31.3
724nm	30.4
725nm	35.4
726nm	29.3
727nm	45
728nm	36.7
729nm	27.9
730nm	28.5
731nm	56
732nm	47.9
733nm	53.1
734nm	66
735nm	63
736nm	40.3
737nm	39.5
738nm	45.8
739nm	30.5
740nm	43.5
741nm	34.7
742nm	42.8
743nm	55.2
744nm	58.8
745nm	20
746nm	40.3
747nm	63.1
748nm	57
749nm	32.8
750nm	53.2
751nm	31
752nm	61.4
753nm	67.1
754nm	53.9
755nm	56.6
756nm	3.12
757nm	0
758nm	0
759nm	1.79
760nm	53.9
761nm	73.1
762nm	63.2
763nm	16.9
764nm	3.74
765nm	47.1
766nm	111
767nm	80.5
768nm	12.4
769nm	175
770nm	258
771nm	0
772nm	16.3
773nm	35
774nm	23.1
775nm	76.9
776nm	92.8
777nm	47.9
778nm	0
779nm	239
780nm	290

## Sheet: Sheet8
380nm	13
381nm	17.7
382nm	13.1
383nm	13.6
384nm	25
385nm	13.9
386nm	1.02
387nm	0
388nm	17.2
389nm	0
390nm	44
391nm	26.4
392nm	18
393nm	47.9
394nm	16.8
395nm	21.3
396nm	28
397nm	22.5
398nm	25.2
399nm	24.8
400nm	25.5
401nm	25.8
402nm	25.5
403nm	26
404nm	25.6
405nm	25.8
406nm	26
407nm	26.1
408nm	26.5
409nm	27.2
410nm	27.3
411nm	28.6
412nm	27.2
413nm	28
414nm	26.6
415nm	26.8
416nm	27
417nm	27
418nm	28
419nm	27.2
420nm	27
421nm	27
422nm	27.4
423nm	27.8
424nm	27.8
425nm	27.9
426nm	27.5
427nm	28.3
428nm	28.2
429nm	28
430nm	28.4
431nm	28.1
432nm	28.6
433nm	28.6
434nm	28.9
435nm	29.2
436nm	29
437nm	29.2
438nm	28.9
439nm	29.1
440nm	29.2
441nm	29.1
442nm	29
443nm	29.4
444nm	29.1
445nm	29.8
446nm	29.5
447nm	30
448nm	29.9
449nm	30
450nm	30.3
451nm	30.5
452nm	30.5
453nm	31.2
454nm	31.1
455nm	31.2
456nm	31.6
457nm	31.2
458nm	31.7
459nm	32
460nm	32.2
461nm	32.7
462nm	32.5
463nm	32.9
464nm	33.3
465nm	33.8
466nm	34
467nm	34.3
468nm	34.6
469nm	34.9
470nm	35.3
471nm	35.7
472nm	36
473nm	36.2
474nm	36.8
475nm	37.2
476nm	37.5
477nm	38.2
478nm	38.4
479nm	38.8
480nm	39.3
481nm	39.4
482nm	39.7
483nm	40.2
484nm	40.1
485nm	40.6
486nm	40.9
487nm	41.1
488nm	41.4
489nm	41.7
490nm	41.9
491nm	42.1
492nm	42.7
493nm	43
494nm	43.1
495nm	43
496nm	43.6
497nm	44.1
498nm	43.8
499nm	44
500nm	44.1
501nm	44.8
502nm	44.8
503nm	45.3
504nm	44.8
505nm	45.4
506nm	45.7
507nm	46.1
508nm	45.6
509nm	45.7
510nm	45.7
511nm	44.8
512nm	45.8
513nm	46.1
514nm	46.3
515nm	45.8
516nm	46.4
517nm	46.7
518nm	45.6
519nm	46.5
520nm	46.6
521nm	46
522nm	47.1
523nm	46.5
524nm	45.2
525nm	46.5
526nm	45.4
527nm	45.7
528nm	46.2
529nm	45.4
530nm	45.6
531nm	45.9
532nm	45.8
533nm	46.1
534nm	45.5
535nm	45.1
536nm	45.2
537nm	44.9
538nm	44.9
539nm	44.8
540nm	44.7
541nm	44.5
542nm	44.6
543nm	44.6
544nm	44.6
545nm	44.8
546nm	45
547nm	44.8
548nm	44.7
549nm	44.3
550nm	44.1
551nm	43.9
552nm	43.5
553nm	43.2
554nm	43
555nm	43.3
556nm	42.8
557nm	42.9
558nm	42.4
559nm	42.2
560nm	42.2
561nm	42.2
562nm	41.8
563nm	42.2
564nm	41.1
565nm	41.3
566nm	41.1
567nm	40.6
568nm	40.1
569nm	40.6
570nm	41.2
571nm	39.2
572nm	40
573nm	40.5
574nm	39.1
575nm	39.1
576nm	39.1
577nm	39.2
578nm	39.2
579nm	38.8
580nm	38.5
581nm	37.8
582nm	37.2
583nm	36.6
584nm	36.5
585nm	36.1
586nm	36
587nm	35.6
588nm	35.3
589nm	34.9
590nm	34.6
591nm	34.2
592nm	33.9
593nm	33.7
594nm	33.5
595nm	33.2
596nm	32.6
597nm	32.3
598nm	31.9
599nm	31.4
600nm	31.3
601nm	30.9
602nm	30.2
603nm	30.4
604nm	29.9
605nm	29.3
606nm	28.8
607nm	28.5
608nm	28
609nm	27.7
610nm	27.4
611nm	27.5
612nm	27.5
613nm	27.3
614nm	27.3
615nm	27
616nm	26.8
617nm	26.3
618nm	26.1
619nm	25.7
620nm	25.7
621nm	25.5
622nm	25.3
623nm	25
624nm	24.8
625nm	24.7
626nm	24.7
627nm	24.5
628nm	24.4
629nm	24.3
630nm	24.1
631nm	24
632nm	23.8
633nm	24
634nm	23.7
635nm	23.7
636nm	23.5
637nm	23.1
638nm	23
639nm	23.2
640nm	22.5
641nm	22.6
642nm	22.9
643nm	22.8
644nm	22.1
645nm	22.2
646nm	21.9
647nm	21.7
648nm	21.9
649nm	21.4
650nm	21.6
651nm	21.4
652nm	21.7
653nm	21
654nm	21
655nm	21.2
656nm	20.9
657nm	20.7
658nm	20.3
659nm	21.1
660nm	20.8
661nm	21
662nm	20.3
663nm	20.5
664nm	20.3
665nm	20.6
666nm	20.1
667nm	21.2
668nm	20.9
669nm	20.7
670nm	20.2
671nm	20.3
672nm	20.5
673nm	20.4
674nm	20.7
675nm	20.6
676nm	19.4
677nm	19.6
678nm	20.4
679nm	20.6
680nm	19.6
681nm	19.9
682nm	20.4
683nm	20.1
684nm	20
685nm	19.7
686nm	20.6
687nm	19.9
688nm	19.9
689nm	20.5
690nm	20.4
691nm	20.6
692nm	20.6
693nm	20.3
694nm	20.3
695nm	20.8
696nm	20.9
697nm	22.8
698nm	20.5
699nm	19.1
700nm	22.1
701nm	21.6
702nm	21.3
703nm	23.2
704nm	21.1
705nm	21
706nm	21.1
707nm	21.4
708nm	21.2
709nm	21.6
710nm	21.7
711nm	21.4
712nm	21.5
713nm	21.2
714nm	21.7
715nm	22.5
716nm	22.9
717nm	22.5
718nm	24.8
719nm	19.6
720nm	24.8
721nm	29.9
722nm	23.1
723nm	25.3
724nm	23.8
725nm	25.7
726nm	18
727nm	23.7
728nm	33.7
729nm	23
730nm	22
731nm	30.7
732nm	21.5
733nm	45.3
734nm	67.8
735nm	25.8
736nm	27.3
737nm	20.1
738nm	30
739nm	22.1
740nm	16.6
741nm	17.4
742nm	25.2
743nm	29.7
744nm	33
745nm	17.3
746nm	10.5
747nm	16.9
748nm	46.7
749nm	6.69
750nm	22.5
751nm	14.6
752nm	17.9
753nm	16.9
754nm	31.3
755nm	25.7
756nm	0
757nm	14.9
758nm	10.3
759nm	24.1
760nm	46.2
761nm	14.3
762nm	10.8
763nm	19.3
764nm	14.6
765nm	0
766nm	0
767nm	70.8
768nm	5.21
769nm	0
770nm	100
771nm	0.268
772nm	45.8
773nm	24.5
774nm	19.9
775nm	93.9
776nm	0
777nm	0
778nm	0
779nm	78.2
780nm	154

## Sheet: Sheet9
380nm	13.2
381nm	53.1
382nm	15.6
383nm	19.3
384nm	14.1
385nm	0
386nm	0
387nm	0
388nm	13.4
389nm	5.69
390nm	27.2
391nm	13.6
392nm	15.9
393nm	28.1
394nm	19.1
395nm	13.5
396nm	20.3
397nm	18.7
398nm	15.5
399nm	17.6
400nm	17.4
401nm	17.4
402nm	17.6
403nm	17.7
404nm	17.5
405nm	17.5
406nm	17.3
407nm	17.7
408nm	17.8
409nm	17.6
410nm	17.2
411nm	17
412nm	18.2
413nm	18.4
414nm	17.5
415nm	17.8
416nm	17.4
417nm	17.9
418nm	18.2
419nm	17.1
420nm	18.2
421nm	18.2
422nm	17.8
423nm	18.6
424nm	18.3
425nm	18.5
426nm	19
427nm	18.4
428nm	18.9
429nm	18.7
430nm	18.7
431nm	19.1
432nm	19
433nm	19.3
434nm	19.4
435nm	19.6
436nm	19.5
437nm	19.5
438nm	19.5
439nm	19.7
440nm	19.6
441nm	19.8
442nm	19.7
443nm	19.7
444nm	19.8
445nm	20.2
446nm	20.1
447nm	20.3
448nm	20.4
449nm	20.4
450nm	20.6
451nm	20.6
452nm	20.6
453nm	21.2
454nm	21.3
455nm	21.3
456nm	21.6
457nm	21.4
458nm	22
459nm	22.1
460nm	22.2
461nm	22.7
462nm	22.7
463nm	22.9
464nm	23.1
465nm	23.4
466nm	23.7
467nm	24
468nm	24.1
469nm	24.4
470nm	24.6
471nm	25
472nm	25
473nm	25.3
474nm	25.7
475nm	26
476nm	26.2
477nm	26.5
478nm	26.6
479nm	26.9
480nm	27.5
481nm	27.4
482nm	27.7
483nm	28.1
484nm	28.2
485nm	28.4
486nm	28.7
487nm	29.1
488nm	29.1
489nm	29.4
490nm	29.6
491nm	29.9
492nm	30.3
493nm	30.4
494nm	30.6
495nm	30.7
496nm	30.9
497nm	31
498nm	31.2
499nm	31.5
500nm	31.2
501nm	31.9
502nm	32.2
503nm	32.2
504nm	32
505nm	32.3
506nm	32.5
507nm	32.7
508nm	32.1
509nm	32.7
510nm	32.2
511nm	32.1
512nm	32.4
513nm	32.7
514nm	32.7
515nm	32.5
516nm	32.5
517nm	32.2
518nm	32.2
519nm	32.6
520nm	32.6
521nm	32.4
522nm	32.7
523nm	32.6
524nm	32.1
525nm	32.8
526nm	32.3
527nm	32
528nm	32.7
529nm	31.7
530nm	31.9
531nm	32.8
532nm	32
533nm	32.3
534nm	31.8
535nm	31.5
536nm	31.8
537nm	31.4
538nm	31.4
539nm	31.3
540nm	31.1
541nm	31.1
542nm	31.1
543nm	31.1
544nm	31.1
545nm	31.2
546nm	31.4
547nm	31.3
548nm	31.2
549nm	31
550nm	30.8
551nm	30.8
552nm	30.4
553nm	30.2
554nm	29.9
555nm	30.1
556nm	29.9
557nm	30
558nm	29.8
559nm	29.9
560nm	29.9
561nm	29.9
562nm	29.4
563nm	29
564nm	29.3
565nm	30.1
566nm	30.2
567nm	28.6
568nm	29.7
569nm	28.8
570nm	28.2
571nm	27
572nm	28.9
573nm	28.2
574nm	28.5
575nm	27.9
576nm	27.6
577nm	27.9
578nm	27.8
579nm	27.4
580nm	27.1
581nm	26.6
582nm	26.1
583nm	25.6
584nm	25.4
585nm	25.1
586nm	24.7
587nm	24.4
588nm	24.1
589nm	23.8
590nm	23.4
591nm	22.8
592nm	22.6
593nm	22.2
594nm	22.1
595nm	21.7
596nm	21.5
597nm	20.8
598nm	20.6
599nm	20.2
600nm	19.8
601nm	19.6
602nm	19.1
603nm	19.1
604nm	18.8
605nm	18.1
606nm	17.8
607nm	17.6
608nm	17.4
609nm	17.3
610nm	17.1
611nm	17.1
612nm	17.1
613nm	17.1
614nm	17.1
615nm	16.8
616nm	16.7
617nm	16.5
618nm	16.4
619nm	16.3
620nm	16.3
621nm	16
622nm	16.1
623nm	15.9
624nm	15.8
625nm	15.8
626nm	15.7
627nm	15.8
628nm	15.6
629nm	15.5
630nm	15.5
631nm	15.4
632nm	15.5
633nm	15.4
634nm	15.4
635nm	15.4
636nm	15.4
637nm	15.6
638nm	15.1
639nm	14.8
640nm	14.8
641nm	14.9
642nm	15
643nm	15.2
644nm	14.8
645nm	15.1
646nm	14.6
647nm	14.6
648nm	14.8
649nm	14.5
650nm	14.4
651nm	14.7
652nm	14.7
653nm	14.7
654nm	14.7
655nm	14.6
656nm	15
657nm	14.5
658nm	14.4
659nm	15
660nm	14.8
661nm	14.9
662nm	14.7
663nm	14.8
664nm	14.6
665nm	15.1
666nm	16
667nm	15.1
668nm	15.5
669nm	15.5
670nm	15.7
671nm	15.6
672nm	16.3
673nm	15.4
674nm	15.8
675nm	16.1
676nm	15.6
677nm	16.1
678nm	16.1
679nm	15.6
680nm	16.7
681nm	16.8
682nm	17.5
683nm	17.3
684nm	17.1
685nm	17.1
686nm	17.3
687nm	17
688nm	17
689nm	18.7
690nm	18.1
691nm	17.8
692nm	18
693nm	16.7
694nm	18.1
695nm	17.5
696nm	19.7
697nm	18.4
698nm	19.1
699nm	19.9
700nm	18.6
701nm	18
702nm	17.3
703nm	18
704nm	18.6
705nm	18.4
706nm	18.2
707nm	18.2
708nm	18.4
709nm	18.4
710nm	18.6
711nm	18.4
712nm	18.3
713nm	18.8
714nm	18.6
715nm	17.9
716nm	19.5
717nm	19.2
718nm	18.9
719nm	11.4
720nm	16.4
721nm	19.3
722nm	12.9
723nm	14.5
724nm	22.4
725nm	11.2
726nm	9.22
727nm	11
728nm	9.86
729nm	18.2
730nm	22.6
731nm	16.2
732nm	23.6
733nm	9.3
734nm	14.1
735nm	24.5
736nm	24.9
737nm	12.2
738nm	24.9
739nm	32.7
740nm	19.7
741nm	21.1
742nm	16.3
743nm	7.09
744nm	17.7
745nm	10.9
746nm	27.4
747nm	23.4
748nm	32.5
749nm	38.3
750nm	17.2
751nm	27.9
752nm	9.24
753nm	0
754nm	6.95
755nm	9.72
756nm	28.5
757nm	38.7
758nm	12.7
759nm	0
760nm	127
761nm	101
762nm	46.5
763nm	20.9
764nm	20.9
765nm	0.419
766nm	0
767nm	0
768nm	0
769nm	51.5
770nm	82.5
771nm	7.16
772nm	10.3
773nm	31.6
774nm	30.8
775nm	156
776nm	7.91
777nm	27.1
778nm	0.816
779nm	112
780nm	0

## Sheet: Sheet10
380nm	29.8
381nm	42.3
382nm	0
383nm	6.98
384nm	11.4
385nm	3.86
386nm	0
387nm	4.12
388nm	16.8
389nm	0
390nm	26.6
391nm	8.96
392nm	13.1
393nm	5.39
394nm	16.1
395nm	8.26
396nm	7.91
397nm	13.2
398nm	11.8
399nm	10.5
400nm	11.8
401nm	10.6
402nm	11.6
403nm	11.2
404nm	11.2
405nm	11.3
406nm	11.2
407nm	11.5
408nm	11.6
409nm	11.5
410nm	11.9
411nm	11.6
412nm	11.6
413nm	11.4
414nm	10.4
415nm	10.5
416nm	10.8
417nm	11.1
418nm	11.2
419nm	11
420nm	11
421nm	11.3
422nm	10.8
423nm	11.5
424nm	11.3
425nm	11.3
426nm	11.5
427nm	11.4
428nm	11.5
429nm	11.6
430nm	11.5
431nm	11.6
432nm	11.7
433nm	11.7
434nm	12
435nm	12.1
436nm	12
437nm	12.1
438nm	12
439nm	12
440nm	11.8
441nm	12
442nm	12
443nm	12.1
444nm	12.1
445nm	12.3
446nm	12.3
447nm	12.4
448nm	12.5
449nm	12.4
450nm	12.5
451nm	12.7
452nm	12.6
453nm	13
454nm	13
455nm	13
456nm	13.2
457nm	13.2
458nm	13.2
459nm	13.6
460nm	13.8
461nm	13.9
462nm	13.8
463nm	14.1
464nm	14.2
465nm	14.4
466nm	14.7
467nm	14.8
468nm	15
469nm	14.9
470nm	15.5
471nm	15.7
472nm	15.8
473nm	15.7
474nm	16.1
475nm	16.5
476nm	16.7
477nm	16.9
478nm	17.1
479nm	17.4
480nm	17.7
481nm	17.8
482nm	17.9
483nm	18.3
484nm	18.4
485nm	18.6
486nm	18.8
487nm	18.9
488nm	19.1
489nm	19.3
490nm	19.5
491nm	19.8
492nm	20.1
493nm	20.1
494nm	20.3
495nm	20.5
496nm	20.6
497nm	20.8
498nm	21
499nm	20.8
500nm	21
501nm	21.4
502nm	21.5
503nm	21.5
504nm	21.5
505nm	21.7
506nm	22
507nm	21.7
508nm	21.6
509nm	21.8
510nm	22
511nm	21.4
512nm	22
513nm	22.2
514nm	22.1
515nm	21.4
516nm	22.4
517nm	22.4
518nm	21.8
519nm	21.9
520nm	22.1
521nm	22
522nm	21.8
523nm	21.9
524nm	21.6
525nm	21.9
526nm	21.7
527nm	21.5
528nm	21.8
529nm	21.3
530nm	21.5
531nm	21.6
532nm	21.5
533nm	21.7
534nm	21.4
535nm	21.2
536nm	21
537nm	20.9
538nm	20.8
539nm	20.9
540nm	20.7
541nm	20.5
542nm	20.6
543nm	20.6
544nm	20.6
545nm	20.8
546nm	20.8
547nm	20.7
548nm	20.7
549nm	20.5
550nm	20.2
551nm	20
552nm	19.7
553nm	19.6
554nm	19.5
555nm	19.5
556nm	19.4
557nm	19.4
558nm	18.9
559nm	18.8
560nm	19
561nm	18.7
562nm	18.6
563nm	18.4
564nm	17.6
565nm	18.7
566nm	18.3
567nm	18.4
568nm	18.4
569nm	18
570nm	17.3
571nm	18
572nm	17.4
573nm	17.4
574nm	17.2
575nm	17
576nm	17.2
577nm	17.2
578nm	17.1
579nm	16.9
580nm	16.7
581nm	16.3
582nm	15.9
583nm	15.6
584nm	15.6
585nm	15.4
586nm	15.3
587nm	15.1
588nm	15
589nm	14.9
590nm	14.6
591nm	14.5
592nm	14.3
593nm	14.2
594nm	14.1
595nm	14
596nm	13.7
597nm	13.5
598nm	13.4
599nm	13.3
600nm	13.1
601nm	12.9
602nm	12.6
603nm	12.5
604nm	12.4
605nm	12
606nm	11.7
607nm	11.6
608nm	11.4
609nm	11.3
610nm	11.2
611nm	11.1
612nm	11.1
613nm	11.1
614nm	11.1
615nm	10.9
616nm	10.8
617nm	10.6
618nm	10.5
619nm	10.4
620nm	10.2
621nm	10.2
622nm	10.1
623nm	10.1
624nm	9.98
625nm	9.89
626nm	9.81
627nm	9.77
628nm	9.7
629nm	9.67
630nm	9.58
631nm	9.56
632nm	9.58
633nm	9.48
634nm	9.64
635nm	9.5
636nm	9.46
637nm	9.32
638nm	9.53
639nm	9.49
640nm	9.25
641nm	9.04
642nm	8.88
643nm	9.07
644nm	9.61
645nm	9.16
646nm	10.2
647nm	10.1
648nm	8.43
649nm	8.39
650nm	8.45
651nm	8.43
652nm	8.75
653nm	8.57
654nm	8.49
655nm	8.33
656nm	8.37
657nm	8.35
658nm	8.2
659nm	8.66
660nm	8.08
661nm	8.07
662nm	8.18
663nm	8.26
664nm	8.35
665nm	8.32
666nm	8.19
667nm	8.16
668nm	8.48
669nm	8.14
670nm	7.78
671nm	7.73
672nm	7.8
673nm	8.18
674nm	8.2
675nm	8.42
676nm	8.05
677nm	8.73
678nm	8.63
679nm	8.47
680nm	7.93
681nm	7.89
682nm	8.25
683nm	8.21
684nm	8.44
685nm	8.37
686nm	8.37
687nm	8.17
688nm	8.43
689nm	8.48
690nm	8.41
691nm	8.27
692nm	8.83
693nm	8.63
694nm	8.01
695nm	8.12
696nm	9.71
697nm	9.7
698nm	8.05
699nm	7.32
700nm	7.31
701nm	7.87
702nm	8.63
703nm	8.74
704nm	8.4
705nm	8.38
706nm	8.61
707nm	8.67
708nm	8.98
709nm	8.99
710nm	8.97
711nm	9.2
712nm	9.36
713nm	8.79
714nm	8.93
715nm	9.66
716nm	9.81
717nm	9.66
718nm	5.75
719nm	8.47
720nm	6.3
721nm	16.4
722nm	15.2
723nm	12.5
724nm	11.4
725nm	16.1
726nm	11.2
727nm	20.8
728nm	15.4
729nm	11.3
730nm	5.27
731nm	2.39
732nm	8.4
733nm	17.8
734nm	15.2
735nm	12.5
736nm	13.5
737nm	6.67
738nm	0
739nm	12.1
740nm	6.65
741nm	7.57
742nm	13.6
743nm	6.61
744nm	16.6
745nm	15.9
746nm	6.37
747nm	3.09
748nm	17
749nm	7.44
750nm	8.6
751nm	7.5
752nm	0
753nm	0
754nm	0
755nm	26.7
756nm	2.08
757nm	0
758nm	0
759nm	0
760nm	0
761nm	59.6
762nm	0
763nm	0
764nm	0
765nm	5.21
766nm	0
767nm	7.29
768nm	16.8
769nm	159
770nm	60.3
771nm	0
772nm	2.36
773nm	24.5
774nm	17.1
775nm	2.89
776nm	27.7
777nm	40.7
778nm	32.6
779nm	149
780nm	0

[truncated: 14 more sheets: Sheet11, Sheet12, Sheet13, Sheet14, Sheet15, Sheet16, Sheet17, Sheet18, Sheet19, Sheet20, Sheet21, Sheet22, Sheet23, Sheet24]
