# Supplementary material for: Developing a New Method of Transformation for Obtaining XYZ Color Values from RGB Images for Agricultural Applications
Source: Sensors (Basel). 2024 Dec 3;24(23):7728. doi: 10.3390/s24237728 (PMC11644902; doi:10.3390/s24237728)
Supplement: Supplementary file 1 [file sensors-24-07728-s001.zip › supplementary materials/5GY.xlsx]

## Sheet: Sheet1
	Data Name	X	Y	Z	x	y	u'	v'	L*	a*	b*	C*	h	Instrument Name	Serial No.	Firmware Version	Measurement Type	Peak Wavelength	380nm	381nm	382nm	383nm	384nm	385nm	386nm	387nm	388nm	389nm	390nm	391nm	392nm	393nm	394nm	395nm	396nm	397nm	398nm	399nm	400nm	401nm	402nm	403nm	404nm	405nm	406nm	407nm	408nm	409nm	410nm
21	5 GY 7-10	34.35	44.92	9.73	0.386	0.5047	0.1864	0.5483	72.84	-30.45	66.17	72.84	114.72	CS-2000	1001551	1.10.0003	Reflectance	780	0.171	0	19	0	22.5	17.7	10.1	0	0	0	11.4	22.6	16.1	14.6	1.39	0	2.38	3.22	6.26	1.9	5.18	5.02	4.53	4.72	4.49	4.78	4.64	4.9	4.95	3.68	5.41
22	5 GY 6-10	24.22	32.62	5.78	0.3867	0.521	0.1825	0.553	63.85	-30.5	64.53	71.38	115.3	CS-2000	1001551	1.10.0003	Reflectance	759	3.97	20.6	0	0	7.07	7.8	0	6.52	30.6	0	12.6	0	0	45.8	0	3.05	5.22	8.65	3.47	4.39	4.07	3.19	3.84	3.55	3.68	3.76	3.69	3.8	4.13	4.65	3.78
23	5 GY 5-10	15.76	21.75	2.7	0.3921	0.5409	0.1801	0.5591	53.76	-28.8	63.54	69.76	114.38	CS-2000	1001551	1.10.0003	Reflectance	777	9.07	26.3	0	0	13.8	0	0.113	9.45	0	0	0	0	0	0.125	0	8.31	0	4.82	1.92	1.36	1.86	1.41	1.76	1.62	1.6	1.53	1.62	1.81	1.15	1.22	1.36
24	5 GY 4-8	9.5	12.84	2.25	0.3863	0.5222	0.1819	0.5533	42.52	-22.62	47.48	52.59	115.47	CS-2000	1001551	1.10.0003	Reflectance	755	5.36	3.52	10.7	0	0	0	1.1	3.15	0	3.53	0	0	0	0	4.94	4.08	0	1.94	1.47	1.4	2.4	1.42	1.25	1.24	1.24	1.3	1.37	1.44	1.58	1.1	1.26
25	5 GY 5-8	16.13	20.97	6.63	0.3689	0.4796	0.184	0.5384	52.92	-23.1	42.27	48.17	118.66	CS-2000	1001551	1.10.0003	Reflectance	759	7.16	0	0	0	0	0	4.76	0	19.6	3.33	0	0	0	20	0	4.56	6.67	3.34	4.6	5.26	5.81	4.75	4.83	4.72	4.75	4.68	4.61	5.01	5.2	4.87	5.12
26	5 GY 6-8	24.77	31.8	8.98	0.3778	0.4852	0.1874	0.5413	63.18	-25.24	51.81	57.64	115.97	CS-2000	1001551	1.10.0003	Reflectance	759	9.8	22.8	7.39	0	19.6	20.4	0	0	20	7.33	0	5.7	12.4	9.32	0	3.61	5.42	8.63	6.35	6.96	7.61	6.41	6.93	6.47	6.39	6.59	6.79	7.16	6.75	6.99	6.27
27	5 GY 7-8	35.58	44.53	14.58	0.3758	0.4703	0.1905	0.5363	72.58	-25.19	53.16	58.82	115.35	CS-2000	1001551	1.10.0003	Reflectance	759	3.31	1.16	18.5	17.1	12.5	13.8	11.4	4.42	0	0	0	0	6	12.1	0	5.41	10.3	6.88	6.19	7.77	7.59	7.11	7.43	7.75	7.78	7.9	7.56	8.15	8.47	7.97	8.15
28	5 GY 7-6	37.83	45.06	22.29	0.3596	0.4284	0.1938	0.5195	72.93	-19.35	38.63	43.2	116.61	CS-2000	1001551	1.10.0003	Reflectance	759	0	22.4	31.2	38.5	37.6	0	9.86	14.8	0	22.1	0	10.2	5.39	36.8	5.21	7.8	3.96	8.91	16.2	14.5	13	13	12.9	13.1	13	13.3	13.3	13.5	13.5	13.7	14
29	5 GY 6-6	24.91	30.14	13.22	0.3649	0.4415	0.1928	0.525	61.77	-18.57	37.71	42.04	116.22	CS-2000	1001551	1.10.0003	Reflectance	755	7.95	22.6	15.7	0	0	18.6	15.1	16.3	32.6	12.6	4.67	4.4	34.5	0	0	13.9	10.4	4.85	12.2	10.8	8.63	11	8.99	9.41	9.67	9.9	9.82	10	10.2	9.88	10.1
30	5 GY 5-6	16.34	20.46	7.42	0.3695	0.4626	0.1892	0.5329	52.35	-19.46	38.33	42.99	116.92	CS-2000	1001551	1.10.0003	Reflectance	759	0	2.39	6.29	0	1.57	0	0	0	3.11	16.4	13.8	0	1.62	15	0.736	7.02	7.93	5.25	8.09	5.87	5.61	5.84	5.37	5.5	5.52	5.58	5.42	5.57	5.8	5.49	5.98
31	5 GY 4-6	9.54	12.33	3.5	0.376	0.4861	0.1862	0.5414	41.73	-18.9	37.67	42.15	116.65	CS-2000	1001551	1.10.0003	Reflectance	755	0	0	3.75	0	11.5	0	4.64	4.37	5.13	10.6	2.14	4.93	0	7.31	0.602	0	1.51	2.67	1.29	2.56	1.82	2.18	2.47	2.23	2.28	2.26	2.36	2.49	2.41	2.53	2.49
32	5 GY 3-4	5.7	7	3.2	0.3583	0.4405	0.1893	0.5238	31.81	-12.45	22.39	25.62	119.08	CS-2000	1001551	1.10.0003	Reflectance	755	0	0	0	2.69	0	0	0	0	6.66	4.5	3.59	0	0	3.57	3.79	1.4	0.843	4.46	2.49	2.64	2.49	2.22	1.98	2.11	2.25	2.26	2.2	2.41	2.35	2.1	2.71
33	5 GY 4-4	10.52	12.54	6.56	0.3552	0.4233	0.1928	0.517	42.06	-12.66	23.8	26.96	118	CS-2000	1001551	1.10.0003	Reflectance	759	0	19	0.971	0	0	8.63	3.32	0	7.52	0	5.43	0	3.91	0.263	4.58	7.37	5.09	3.87	4.08	4.25	6.24	4.85	4.78	4.87	4.9	4.99	5.02	5.18	5.39	5.15	4.85
34	5 GY 5-4	25.52	29.48	17.65	0.3512	0.4058	0.196	0.5096	61.2	-13.56	27	30.21	116.68	CS-2000	1001551	1.10.0003	Reflectance	759	19.5	0	17.7	9.79	21.5	11.3	5.11	0	0.632	7.7	12.7	29.4	8.37	30	21.1	11.6	6.8	13.5	15.3	12.1	13.2	12.4	12.8	13	12.9	13.4	12.8	13.1	13.3	13.8	14
35	5 GY 6-4	38.38	43.84	28.55	0.3465	0.3958	0.1964	0.5048	72.12	-14.11	27.37	30.79	117.26	CS-2000	1001551	1.10.0003	Reflectance	759	24.9	18.1	8.29	26.5	12.7	11.3	0	5.43	16.9	24.9	1.57	35.6	5.82	47.2	10.3	16.1	14.1	22.8	17.6	18.5	19.8	19	18.4	18.2	18.1	18.4	18.1	18.5	18.5	18.3	19.5
36	5 GY 7-4	38.53	44.03	28.72	0.3463	0.3956	0.1963	0.5047	72.25	-14.15	27.34	30.78	117.36	CS-2000	1001551	1.10.0003	Reflectance	759	13.3	0	21.8	28.2	4.71	9.36	0	0.128	0.00446	56.5	0	15.5	2.68	9.28	8.05	23.9	22.6	14.8	21.1	19.2	18.7	18.7	17.3	18.1	18.3	18.4	17.9	18.6	18.6	19.5	19.6
[truncated: 370 more columns]

## Sheet: Sheet2
380nm	0.171
381nm	0
382nm	19
383nm	0
384nm	22.5
385nm	17.7
386nm	10.1
387nm	0
388nm	0
389nm	0
390nm	11.4
391nm	22.6
392nm	16.1
393nm	14.6
394nm	1.39
395nm	0
396nm	2.38
397nm	3.22
398nm	6.26
399nm	1.9
400nm	5.18
401nm	5.02
402nm	4.53
403nm	4.72
404nm	4.49
405nm	4.78
406nm	4.64
407nm	4.9
408nm	4.95
409nm	3.68
410nm	5.41
411nm	5.52
412nm	5.32
413nm	3.32
414nm	5.52
415nm	4.74
416nm	4.44
417nm	4.49
418nm	4.71
419nm	4.92
420nm	5.56
421nm	5.4
422nm	5.32
423nm	4.89
424nm	4.96
425nm	5.11
426nm	5.15
427nm	4.97
428nm	5.2
429nm	5.09
430nm	5.24
431nm	5.06
432nm	5.12
433nm	5.09
434nm	5.23
435nm	5.13
436nm	5.16
437nm	5.07
438nm	5.14
439nm	5.42
440nm	5.15
441nm	5.48
442nm	5.52
443nm	5.5
444nm	5.47
445nm	5.62
446nm	6.02
447nm	5.83
448nm	5.82
449nm	6.09
450nm	5.75
451nm	6.03
452nm	5.87
453nm	6.37
454nm	6.2
455nm	6.31
456nm	6.5
457nm	6.45
458nm	6.5
459nm	6.77
460nm	6.87
461nm	6.83
462nm	7.16
463nm	7.29
464nm	7.51
465nm	7.32
466nm	7.87
467nm	7.84
468nm	7.98
469nm	8.12
470nm	8.39
471nm	8.54
472nm	8.8
473nm	8.92
474nm	9.3
475nm	9.61
476nm	10
477nm	10.3
478nm	10.5
479nm	11.3
480nm	11.3
481nm	11.9
482nm	12.3
483nm	12.6
484nm	13.1
485nm	13.5
486nm	13.9
487nm	14.2
488nm	14.7
489nm	15.2
490nm	15.8
491nm	16.2
492nm	16.8
493nm	17.4
494nm	17.9
495nm	18.4
496nm	19.2
497nm	19.8
498nm	20.3
499nm	21
500nm	21.5
501nm	22.5
502nm	23.4
503nm	24
504nm	24.6
505nm	25.6
506nm	26.3
507nm	27.5
508nm	27.9
509nm	28.5
510nm	29.4
511nm	30.3
512nm	31.7
513nm	32.3
514nm	33.7
515nm	34.3
516nm	35
517nm	36.6
518nm	38.2
519nm	39.5
520nm	41.1
521nm	42.6
522nm	43.1
523nm	44.4
524nm	46.6
525nm	47.4
526nm	50.1
527nm	50.3
528nm	51.3
529nm	53.1
530nm	54.1
531nm	56.3
532nm	56.4
533nm	57.3
534nm	57.7
535nm	58.8
536nm	59.5
537nm	59.7
538nm	60.1
539nm	60.1
540nm	60.3
541nm	60.6
542nm	60.7
543nm	60.7
544nm	60.4
545nm	60.5
546nm	60.3
547nm	60.4
548nm	60.5
549nm	60.7
550nm	60.8
551nm	60.6
552nm	60.4
553nm	60.3
554nm	60.5
555nm	60.2
556nm	59.6
557nm	60.1
558nm	59.4
559nm	58.9
560nm	58.5
561nm	57.9
562nm	57.2
563nm	57.3
564nm	57.7
565nm	56.6
566nm	57.2
567nm	57.6
568nm	56.5
569nm	55.2
570nm	55
571nm	53.8
572nm	53.3
573nm	53.9
574nm	51.1
575nm	50.8
576nm	51.1
577nm	50.5
578nm	50.5
579nm	50.3
580nm	50.2
581nm	49.7
582nm	49.3
583nm	49
584nm	48.7
585nm	48.1
586nm	47.6
587nm	47.4
588nm	46.7
589nm	46.1
590nm	45.4
591nm	44.9
592nm	44.1
593nm	43.8
594nm	43.2
595nm	42.5
596nm	41.7
597nm	41.2
598nm	40.2
599nm	39.6
600nm	39.6
601nm	38.9
602nm	38.4
603nm	37.5
604nm	36.9
605nm	35.3
606nm	34.6
607nm	33.8
608nm	33.5
609nm	33
610nm	32.6
611nm	32.7
612nm	32.7
613nm	32.4
614nm	32.1
615nm	31.8
616nm	31.4
617nm	30.7
618nm	30.1
619nm	29.9
620nm	29.5
621nm	29.2
622nm	29.1
623nm	28.9
624nm	28.7
625nm	28.2
626nm	28.1
627nm	27.8
628nm	27.5
629nm	27.4
630nm	27.2
631nm	27.3
632nm	27.2
633nm	27
634nm	26.8
635nm	26.6
636nm	25.9
637nm	25.7
638nm	26.7
639nm	26.4
640nm	25.4
641nm	25.3
642nm	24.9
643nm	24.6
644nm	25
645nm	25
646nm	24.2
647nm	24.3
648nm	24.2
649nm	24
650nm	23.9
651nm	23.9
652nm	23.8
653nm	23.7
654nm	23.2
655nm	23.2
656nm	22.8
657nm	23.1
658nm	22.3
659nm	22.5
660nm	22.5
661nm	22.6
662nm	22.4
663nm	22.3
664nm	22.1
665nm	23
666nm	21.7
667nm	21.7
668nm	22.1
669nm	22.9
670nm	23.1
671nm	21.9
672nm	22.6
673nm	22.3
674nm	21.7
675nm	22.7
676nm	21.2
677nm	21.1
678nm	22.9
679nm	21.4
680nm	22.3
681nm	22.2
682nm	22.9
683nm	23.7
684nm	23.7
685nm	22.3
686nm	22
687nm	23.3
688nm	23.6
689nm	23.5
690nm	23.4
691nm	23.6
692nm	24.1
693nm	25.7
694nm	23.2
695nm	23.5
696nm	23.9
697nm	23
698nm	25.3
699nm	22.1
700nm	25.8
701nm	25.4
702nm	26
703nm	25.6
704nm	25.6
705nm	26
706nm	25.4
707nm	25.1
708nm	25.3
709nm	25.5
710nm	26
711nm	25.9
712nm	25.8
713nm	26.2
714nm	26
715nm	26.1
716nm	25.5
717nm	30.5
718nm	28.6
719nm	32.9
720nm	34.4
721nm	25
722nm	35.8
723nm	22.4
724nm	29.1
725nm	35.5
726nm	18.7
727nm	27
728nm	25.8
729nm	31.2
730nm	34.6
731nm	45.8
732nm	40
733nm	27.5
734nm	40.9
735nm	41.6
736nm	69.9
737nm	46.9
738nm	35.6
739nm	29.9
740nm	28.4
741nm	46.9
742nm	39.1
743nm	33.8
744nm	16.9
745nm	21.6
746nm	19
747nm	3.34
748nm	16
749nm	18.3
750nm	21.6
751nm	45.2
752nm	35.4
753nm	5.84
754nm	10.1
755nm	14
756nm	0
757nm	0
758nm	79.8
759nm	0
760nm	8.84
761nm	56.4
762nm	23.9
763nm	25.8
764nm	74.4
765nm	6.19
766nm	18.5
767nm	39.2
768nm	13.3
769nm	0
770nm	31.5
771nm	134
772nm	64.1
773nm	65
774nm	59.9
775nm	38.9
776nm	111
777nm	92.3
778nm	0
779nm	45.2
780nm	167

## Sheet: Sheet3
380nm	3.97
381nm	20.6
382nm	0
383nm	0
384nm	7.07
385nm	7.8
386nm	0
387nm	6.52
388nm	30.6
389nm	0
390nm	12.6
391nm	0
392nm	0
393nm	45.8
394nm	0
395nm	3.05
396nm	5.22
397nm	8.65
398nm	3.47
399nm	4.39
400nm	4.07
401nm	3.19
402nm	3.84
403nm	3.55
404nm	3.68
405nm	3.76
406nm	3.69
407nm	3.8
408nm	4.13
409nm	4.65
410nm	3.78
411nm	4.45
412nm	5.24
413nm	3.89
414nm	2.85
415nm	3.96
416nm	3.33
417nm	3.55
418nm	3.52
419nm	3.98
420nm	4.1
421nm	3.3
422nm	3.57
423nm	4.39
424nm	3.8
425nm	3.57
426nm	3.84
427nm	3.95
428nm	3.84
429nm	3.99
430nm	3.82
431nm	3.9
432nm	4.04
433nm	3.85
434nm	3.85
435nm	3.92
436nm	3.91
437nm	3.89
438nm	3.91
439nm	4.08
440nm	4.1
441nm	4.07
442nm	4.29
443nm	4.11
444nm	4.26
445nm	4.14
446nm	4.22
447nm	4.23
448nm	4.09
449nm	4.35
450nm	4.25
451nm	4.35
452nm	4.25
453nm	4.32
454nm	4.26
455nm	4.31
456nm	4.31
457nm	4.49
458nm	4.68
459nm	4.49
460nm	4.52
461nm	4.47
462nm	4.4
463nm	4.67
464nm	4.86
465nm	4.61
466nm	4.73
467nm	4.77
468nm	4.66
469nm	4.8
470nm	4.82
471nm	4.83
472nm	4.81
473nm	4.89
474nm	4.8
475nm	4.82
476nm	4.86
477nm	4.97
478nm	5.07
479nm	5
480nm	5.11
481nm	5.13
482nm	5.14
483nm	5.11
484nm	5.06
485nm	5.13
486nm	5.2
487nm	5.2
488nm	5.16
489nm	5.34
490nm	5.29
491nm	5.32
492nm	5.36
493nm	5.36
494nm	5.43
495nm	5.63
496nm	5.79
497nm	5.63
498nm	5.84
499nm	6.06
500nm	6.23
501nm	6.43
502nm	6.8
503nm	7.01
504nm	7.22
505nm	7.63
506nm	8.48
507nm	8.76
508nm	9.56
509nm	10.3
510nm	11.3
511nm	11.8
512nm	12.9
513nm	13.9
514nm	15.7
515nm	17.2
516nm	17.7
517nm	19.4
518nm	21.2
519nm	22.7
520nm	24.3
521nm	26.1
522nm	27.4
523nm	29.4
524nm	30.9
525nm	33
526nm	34.5
527nm	36.2
528nm	37.5
529nm	39.6
530nm	40.9
531nm	42.7
532nm	43.9
533nm	45
534nm	46.2
535nm	47.7
536nm	48.7
537nm	49.2
538nm	50.1
539nm	50.6
540nm	50.7
541nm	51.3
542nm	51.5
543nm	51.6
544nm	51.4
545nm	51.5
546nm	51.4
547nm	51.5
548nm	51.6
549nm	51.5
550nm	51.6
551nm	51.6
552nm	51.3
553nm	50.8
554nm	50.6
555nm	50.2
556nm	49.7
557nm	49.6
558nm	49.3
559nm	48.4
560nm	47.5
561nm	46.5
562nm	45.6
563nm	46.1
564nm	45.2
565nm	45.7
566nm	44.5
567nm	44.6
568nm	43.8
569nm	42.6
570nm	42.1
571nm	41
572nm	40.5
573nm	40.2
574nm	37.7
575nm	37.3
576nm	37.3
577nm	37.2
578nm	36.9
579nm	36.5
580nm	36
581nm	35.7
582nm	35
583nm	34.7
584nm	34.4
585nm	33.6
586nm	33.2
587nm	32.9
588nm	32.4
589nm	31.8
590nm	31
591nm	30.5
592nm	29.8
593nm	29.4
594nm	28.9
595nm	28.6
596nm	27.7
597nm	26.8
598nm	26.1
599nm	25.7
600nm	25.5
601nm	25.1
602nm	24.7
603nm	23.6
604nm	23.4
605nm	22.2
606nm	21.9
607nm	21.1
608nm	20.7
609nm	20.5
610nm	20.1
611nm	20.1
612nm	20
613nm	19.9
614nm	19.7
615nm	19.4
616nm	19.1
617nm	18.6
618nm	18.1
619nm	17.9
620nm	17.6
621nm	17.4
622nm	17.4
623nm	17.1
624nm	17
625nm	16.7
626nm	16.6
627nm	16.2
628nm	16.2
629nm	16
630nm	16
631nm	15.9
632nm	16
633nm	15.8
634nm	15.7
635nm	15.4
636nm	15
637nm	15.4
638nm	15.4
639nm	15.1
640nm	14.6
641nm	14.8
642nm	14.8
643nm	14.9
644nm	14.2
645nm	14.1
646nm	13.4
647nm	14.1
648nm	13.3
649nm	13.5
650nm	13.4
651nm	13.5
652nm	13.6
653nm	13.2
654nm	13.1
655nm	13.1
656nm	13.5
657nm	12.6
658nm	12.4
659nm	12.8
660nm	13.1
661nm	12.7
662nm	12.6
663nm	12.7
664nm	12.9
665nm	12.9
666nm	12.5
667nm	11.3
668nm	12
669nm	12.7
670nm	12.9
671nm	11.7
672nm	13.2
673nm	13.7
674nm	12.2
675nm	12.3
676nm	12.9
677nm	12.3
678nm	12.8
679nm	11.7
680nm	13
681nm	12.4
682nm	12.5
683nm	12.5
684nm	12.8
685nm	12.6
686nm	12.5
687nm	13
688nm	12.7
689nm	13
690nm	12.8
691nm	13.2
692nm	12.5
693nm	12.9
694nm	13.3
695nm	12.3
696nm	14.7
697nm	13.2
698nm	12.6
699nm	11.8
700nm	12.1
701nm	15.2
702nm	12.6
703nm	13.1
704nm	13.2
705nm	13.7
706nm	13.8
707nm	14
708nm	14.4
709nm	14.1
710nm	14.3
711nm	14.4
712nm	14.6
713nm	14.8
714nm	15
715nm	15.7
716nm	14.9
717nm	13.7
718nm	15.5
719nm	18.2
720nm	16
721nm	18.3
722nm	7.48
723nm	0
724nm	3.44
725nm	15.3
726nm	21.6
727nm	21.3
728nm	10.9
729nm	12
730nm	9.75
731nm	7.93
732nm	9
733nm	21.9
734nm	14.3
735nm	15.4
736nm	11.2
737nm	0
738nm	14.3
739nm	15.6
740nm	5.85
741nm	31.7
742nm	15.4
743nm	14.4
744nm	9.32
745nm	7.35
746nm	15.2
747nm	5.18
748nm	27.9
749nm	18.1
750nm	18.1
751nm	32.7
752nm	33
753nm	17.6
754nm	0
755nm	83.4
756nm	74.8
757nm	204
758nm	0
759nm	1520
760nm	13.2
761nm	80.4
762nm	12.7
763nm	9.56
764nm	67.3
765nm	38.8
766nm	0
767nm	29
768nm	2.59
769nm	8.82
770nm	0
771nm	0
772nm	52.3
773nm	57.6
774nm	0
775nm	0
776nm	69.5
777nm	0
778nm	0
779nm	4.39
780nm	0

## Sheet: Sheet4
380nm	9.07
381nm	26.3
382nm	0
383nm	0
384nm	13.8
385nm	0
386nm	0.113
387nm	9.45
388nm	0
389nm	0
390nm	0
391nm	0
392nm	0
393nm	0.125
394nm	0
395nm	8.31
396nm	0
397nm	4.82
398nm	1.92
399nm	1.36
400nm	1.86
401nm	1.41
402nm	1.76
403nm	1.62
404nm	1.6
405nm	1.53
406nm	1.62
407nm	1.81
408nm	1.15
409nm	1.22
410nm	1.36
411nm	1.69
412nm	1.81
413nm	1.59
414nm	1.72
415nm	1.78
416nm	1.35
417nm	1.34
418nm	2.03
419nm	1.49
420nm	1.67
421nm	1.41
422nm	1.9
423nm	1.47
424nm	1.6
425nm	1.38
426nm	1.65
427nm	1.75
428nm	1.63
429nm	1.56
430nm	1.5
431nm	1.68
432nm	1.65
433nm	1.61
434nm	1.62
435nm	1.64
436nm	1.7
437nm	1.66
438nm	1.66
439nm	1.74
440nm	1.88
441nm	1.82
442nm	1.83
443nm	1.88
444nm	1.71
445nm	1.8
446nm	1.76
447nm	1.89
448nm	1.75
449nm	1.88
450nm	1.85
451nm	1.94
452nm	1.91
453nm	1.92
454nm	1.75
455nm	1.91
456nm	1.94
457nm	1.9
458nm	1.96
459nm	2.07
460nm	1.91
461nm	2.08
462nm	1.94
463nm	2.06
464nm	1.97
465nm	2.1
466nm	2.1
467nm	2.11
468nm	2.19
469nm	1.98
470nm	2.14
471nm	2.19
472nm	2.06
473nm	1.9
474nm	2.04
475nm	2.19
476nm	2.19
477nm	2.22
478nm	2.31
479nm	2.34
480nm	2.14
481nm	2.21
482nm	2.35
483nm	2.22
484nm	2.37
485nm	2.32
486nm	2.42
487nm	2.39
488nm	2.37
489nm	2.49
490nm	2.45
491nm	2.47
492nm	2.64
493nm	2.63
494nm	2.72
495nm	2.77
496nm	2.74
497nm	2.85
498nm	3.03
499nm	2.89
500nm	3.05
501nm	3.26
502nm	3.88
503nm	3.71
504nm	4.06
505nm	4.4
506nm	4.72
507nm	5.4
508nm	5.65
509nm	6.33
510nm	6.77
511nm	7.59
512nm	8.52
513nm	9.25
514nm	10.1
515nm	11.2
516nm	12.2
517nm	13.4
518nm	14.4
519nm	15.8
520nm	17.4
521nm	18.8
522nm	19.9
523nm	20.8
524nm	21.8
525nm	23.7
526nm	25.1
527nm	25.4
528nm	27.2
529nm	29
530nm	28.9
531nm	30.3
532nm	31
533nm	31.9
534nm	32.3
535nm	34
536nm	34.2
537nm	34.2
538nm	34.9
539nm	35.1
540nm	34.9
541nm	35.2
542nm	35.2
543nm	35.2
544nm	35
545nm	34.9
546nm	34.8
547nm	34.7
548nm	34.7
549nm	34.8
550nm	34.9
551nm	34.7
552nm	34.3
553nm	33.8
554nm	33.7
555nm	33.5
556nm	33.1
557nm	33.4
558nm	32.8
559nm	32.2
560nm	32.3
561nm	31.1
562nm	30.8
563nm	30.6
564nm	30.3
565nm	29.7
566nm	29.7
567nm	30.1
568nm	29.4
569nm	29.1
570nm	28.1
571nm	27.6
572nm	25.6
573nm	25.7
574nm	24.5
575nm	24.3
576nm	24.3
577nm	24.2
578nm	24
579nm	23.7
580nm	23.4
581nm	23.1
582nm	22.4
583nm	22.2
584nm	21.7
585nm	21.4
586nm	20.9
587nm	20.7
588nm	20
589nm	19.8
590nm	19.1
591nm	18.7
592nm	18.3
593nm	17.9
594nm	17.6
595nm	17.4
596nm	17
597nm	16.5
598nm	16
599nm	15.6
600nm	15.5
601nm	15.1
602nm	14.5
603nm	14.8
604nm	14.2
605nm	13.6
606nm	13.5
607nm	13.1
608nm	12.8
609nm	12.9
610nm	12.7
611nm	12.7
612nm	12.7
613nm	12.6
614nm	12.5
615nm	12.4
616nm	12.2
617nm	12
618nm	11.9
619nm	11.8
620nm	11.7
621nm	11.7
622nm	11.7
623nm	11.5
624nm	11.5
625nm	11.5
626nm	11.4
627nm	11.3
628nm	11.2
629nm	11.2
630nm	11.2
631nm	11.2
632nm	11.1
633nm	11.1
634nm	11
635nm	11.1
636nm	10.8
637nm	11.2
638nm	11.8
639nm	10.8
640nm	10.9
641nm	10.9
642nm	10.7
643nm	10.4
644nm	10.2
645nm	10.5
646nm	9.79
647nm	10.2
648nm	10.3
649nm	10.5
650nm	10.2
651nm	10.1
652nm	10.4
653nm	10.4
654nm	10
655nm	10.6
656nm	10.3
657nm	9.95
658nm	10.1
659nm	10.1
660nm	10.5
661nm	10.3
662nm	10.4
663nm	10.2
664nm	10.5
665nm	9.95
666nm	10.4
667nm	10.8
668nm	10.6
669nm	10.6
670nm	10.6
671nm	10.1
672nm	11.1
673nm	11.5
674nm	10.6
675nm	10.8
676nm	11.6
677nm	11.6
678nm	11.3
679nm	12
680nm	12
681nm	10.6
682nm	11.8
683nm	11.8
684nm	12.1
685nm	12.6
686nm	11.6
687nm	12.6
688nm	12.2
689nm	12.6
690nm	12.8
691nm	12.7
692nm	12.3
693nm	12.5
694nm	12.3
695nm	12.5
696nm	13.5
697nm	13.2
698nm	13.4
699nm	15.2
700nm	15.7
701nm	14.9
702nm	14.7
703nm	13.7
704nm	13.3
705nm	13.7
706nm	13.6
707nm	13.5
708nm	13.4
709nm	13.5
710nm	13.6
711nm	12.8
712nm	13
713nm	13.3
714nm	13.8
715nm	14.4
716nm	16.4
717nm	13.9
718nm	13.8
719nm	19.5
720nm	16.6
721nm	13.2
722nm	6.97
723nm	12.8
724nm	13.4
725nm	7.55
726nm	9.08
727nm	10.4
728nm	3.02
729nm	8.29
730nm	10.2
731nm	26.9
732nm	17.4
733nm	20.8
734nm	14.3
735nm	1.46
736nm	0
737nm	7.37
738nm	20
739nm	8.08
740nm	23.3
741nm	32.8
742nm	13.6
743nm	14.9
744nm	15.9
745nm	19.7
746nm	17
747nm	29.9
748nm	26.7
749nm	3.32
750nm	4.99
751nm	25.9
752nm	0
753nm	0
754nm	35.1
755nm	0
756nm	0
757nm	0
758nm	0
759nm	0
760nm	57.9
761nm	32.2
762nm	19.2
763nm	18.6
764nm	0
765nm	3.95
766nm	7.22
767nm	0
768nm	3.25
769nm	0
770nm	4.61
771nm	60.4
772nm	44.9
773nm	66.7
774nm	74.3
775nm	99.8
776nm	103
777nm	106
778nm	16.8
779nm	69.1
780nm	89.3

## Sheet: Sheet5
380nm	5.36
381nm	3.52
382nm	10.7
383nm	0
384nm	0
385nm	0
386nm	1.1
387nm	3.15
388nm	0
389nm	3.53
390nm	0
391nm	0
392nm	0
393nm	0
394nm	4.94
395nm	4.08
396nm	0
397nm	1.94
398nm	1.47
399nm	1.4
400nm	2.4
401nm	1.42
402nm	1.25
403nm	1.24
404nm	1.24
405nm	1.3
406nm	1.37
407nm	1.44
408nm	1.58
409nm	1.1
410nm	1.26
411nm	1.63
412nm	1.25
413nm	0.978
414nm	1.72
415nm	1.52
416nm	1.19
417nm	1.68
418nm	1.5
419nm	1.62
420nm	1.73
421nm	1.53
422nm	1.5
423nm	1.31
424nm	1.53
425nm	1.38
426nm	1.38
427nm	1.33
428nm	1.36
429nm	1.36
430nm	1.28
431nm	1.34
432nm	1.53
433nm	1.38
434nm	1.4
435nm	1.49
436nm	1.46
437nm	1.47
438nm	1.48
439nm	1.57
440nm	1.55
441nm	1.58
442nm	1.52
443nm	1.6
444nm	1.6
445nm	1.57
446nm	1.6
447nm	1.53
448nm	1.6
449nm	1.58
450nm	1.63
451nm	1.6
452nm	1.59
453nm	1.73
454nm	1.63
455nm	1.61
456nm	1.62
457nm	1.69
458nm	1.77
459nm	1.73
460nm	1.71
461nm	1.74
462nm	1.73
463nm	1.7
464nm	1.74
465nm	1.65
466nm	1.6
467nm	1.75
468nm	1.73
469nm	1.73
470nm	1.85
471nm	1.85
472nm	1.76
473nm	1.77
474nm	1.86
475nm	1.85
476nm	1.91
477nm	1.94
478nm	1.95
479nm	1.96
480nm	2.05
481nm	1.98
482nm	2.02
483nm	2.02
484nm	2.05
485nm	2.07
486nm	2.09
487nm	2.13
488nm	2.15
489nm	2.15
490nm	2.17
491nm	2.22
492nm	2.23
493nm	2.26
494nm	2.41
495nm	2.41
496nm	2.53
497nm	2.56
498nm	2.65
499nm	2.71
500nm	2.84
501nm	2.93
502nm	3.23
503nm	3.14
504nm	3.49
505nm	3.66
506nm	4.13
507nm	4.51
508nm	4.78
509nm	5.38
510nm	5.86
511nm	6.42
512nm	6.85
513nm	7.55
514nm	8.24
515nm	8.7
516nm	9.66
517nm	10.3
518nm	10.9
519nm	11.7
520nm	12.9
521nm	13.5
522nm	14.1
523nm	14.6
524nm	15.1
525nm	15.8
526nm	16.5
527nm	16.3
528nm	17.1
529nm	17.4
530nm	17.8
531nm	18
532nm	18
533nm	18.4
534nm	18.6
535nm	18.9
536nm	18.9
537nm	19
538nm	19.1
539nm	19.2
540nm	19
541nm	19
542nm	19
543nm	19
544nm	18.8
545nm	18.7
546nm	18.7
547nm	18.7
548nm	18.7
549nm	18.8
550nm	18.7
551nm	18.5
552nm	18.3
553nm	18.1
554nm	18.2
555nm	18
556nm	17.9
557nm	18
558nm	17.6
559nm	17.5
560nm	17.2
561nm	17.4
562nm	17.3
563nm	16.8
564nm	16.6
565nm	16.1
566nm	16.4
567nm	16.5
568nm	15.9
569nm	15.8
570nm	16.1
571nm	16.1
572nm	15.5
573nm	15.1
574nm	14.4
575nm	14
576nm	14.1
577nm	14.1
578nm	14
579nm	13.9
580nm	13.8
581nm	13.7
582nm	13.4
583nm	13.4
584nm	13.3
585nm	13
586nm	12.9
587nm	12.8
588nm	12.6
589nm	12.5
590nm	12.1
591nm	12
592nm	11.8
593nm	11.7
594nm	11.5
595nm	11.3
596nm	11.2
597nm	10.8
598nm	10.6
599nm	10.5
600nm	10.3
601nm	10.3
602nm	10.2
603nm	9.6
604nm	9.54
605nm	9.19
606nm	9.15
607nm	8.78
608nm	8.62
609nm	8.54
610nm	8.47
611nm	8.46
612nm	8.42
613nm	8.38
614nm	8.29
615nm	8.1
616nm	8.07
617nm	7.88
618nm	7.74
619nm	7.75
620nm	7.56
621nm	7.45
622nm	7.42
623nm	7.34
624nm	7.34
625nm	7.28
626nm	7.23
627nm	7.07
628nm	7.05
629nm	6.99
630nm	6.98
631nm	6.9
632nm	6.96
633nm	6.93
634nm	6.78
635nm	6.84
636nm	6.76
637nm	6.59
638nm	6.91
639nm	6.21
640nm	6.63
641nm	6.41
642nm	6.51
643nm	6.34
644nm	6.25
645nm	6.35
646nm	5.79
647nm	6.19
648nm	6.24
649nm	6.03
650nm	6.05
651nm	6.03
652nm	6.06
653nm	6.12
654nm	5.71
655nm	5.96
656nm	5.98
657nm	5.84
658nm	5.94
659nm	5.9
660nm	5.85
661nm	5.91
662nm	5.81
663nm	5.74
664nm	5.87
665nm	5.34
666nm	5.58
667nm	5.77
668nm	5.45
669nm	5.76
670nm	5.48
671nm	5.84
672nm	5.75
673nm	5.77
674nm	5.64
675nm	5.44
676nm	5.62
677nm	6.23
678nm	6.08
679nm	5.93
680nm	5.37
681nm	5.93
682nm	5.76
683nm	5.48
684nm	5.38
685nm	5.29
686nm	5.46
687nm	5.91
688nm	6.09
689nm	5.97
690nm	5.96
691nm	5.95
692nm	5.49
693nm	5.9
694nm	5.95
695nm	5.4
696nm	5.14
697nm	7.37
698nm	5.77
699nm	3.43
700nm	6.86
701nm	7.12
702nm	6.76
703nm	6.58
704nm	6.24
705nm	5.88
706nm	6.04
707nm	6.27
708nm	6.46
709nm	6.26
710nm	6.3
711nm	6.5
712nm	6.46
713nm	6.33
714nm	6.67
715nm	7.26
716nm	6.17
717nm	6.2
718nm	6.82
719nm	11.8
720nm	6.53
721nm	6.21
722nm	11.7
723nm	5.69
724nm	7.91
725nm	13.7
726nm	8.59
727nm	6.68
728nm	5.24
729nm	10.4
730nm	16.4
731nm	19
732nm	3.06
733nm	9.28
734nm	5.08
735nm	2.22
736nm	8.53
737nm	20.7
738nm	0
739nm	3.04
740nm	4.13
741nm	9.62
742nm	5.57
743nm	3.32
744nm	2.09
745nm	9.57
746nm	5.01
747nm	18.5
748nm	7.52
749nm	18.6
750nm	14.5
751nm	4.39
752nm	32
753nm	21.1
754nm	23.6
755nm	156
756nm	6.39
757nm	109
758nm	24.6
759nm	0
760nm	6.23
761nm	11.9
762nm	1.92
763nm	1.64
764nm	41.7
765nm	20.7
766nm	16.3
767nm	29.3
768nm	1.74
769nm	50.8
770nm	7.15
771nm	76.2
772nm	34.3
773nm	17
774nm	62.4
775nm	41.4
776nm	0
777nm	92.1
778nm	88.8
779nm	3.87
780nm	0

## Sheet: Sheet6
380nm	7.16
381nm	0
382nm	0
383nm	0
384nm	0
385nm	0
386nm	4.76
387nm	0
388nm	19.6
389nm	3.33
390nm	0
391nm	0
392nm	0
393nm	20
394nm	0
395nm	4.56
396nm	6.67
397nm	3.34
398nm	4.6
399nm	5.26
400nm	5.81
401nm	4.75
402nm	4.83
403nm	4.72
404nm	4.75
405nm	4.68
406nm	4.61
407nm	5.01
408nm	5.2
409nm	4.87
410nm	5.12
411nm	4.78
412nm	4.73
413nm	5.47
414nm	5.34
415nm	4.79
416nm	4.4
417nm	4.12
418nm	4.74
419nm	4.9
420nm	5.01
421nm	5.27
422nm	4.97
423nm	5.65
424nm	4.84
425nm	4.87
426nm	4.43
427nm	5.1
428nm	5.15
429nm	5.16
430nm	5.05
431nm	4.9
432nm	5.04
433nm	5.02
434nm	5.03
435nm	5.02
436nm	5.03
437nm	4.96
438nm	5.01
439nm	5.23
440nm	5.23
441nm	4.95
442nm	5.12
443nm	5.23
444nm	5.03
445nm	5.35
446nm	5.24
447nm	5.23
448nm	5.24
449nm	5.31
450nm	5.26
451nm	5.21
452nm	5.3
453nm	5.39
454nm	5.33
455nm	5.38
456nm	5.33
457nm	5.14
458nm	5.48
459nm	5.47
460nm	5.31
461nm	5.3
462nm	5.4
463nm	5.41
464nm	5.43
465nm	5.37
466nm	5.52
467nm	5.56
468nm	5.57
469nm	5.44
470nm	5.54
471nm	5.36
472nm	5.38
473nm	5.45
474nm	5.53
475nm	5.47
476nm	5.71
477nm	5.55
478nm	5.92
479nm	5.63
480nm	5.71
481nm	5.78
482nm	5.65
483nm	5.72
484nm	5.79
485nm	5.85
486nm	5.84
487nm	5.89
488nm	5.84
489nm	6
490nm	6
491nm	5.97
492nm	6.05
493nm	5.92
494nm	6.12
495nm	6.16
496nm	6.24
497nm	6.29
498nm	6.37
499nm	6.51
500nm	6.72
501nm	6.83
502nm	7.21
503nm	7.26
504nm	7.69
505nm	7.63
506nm	8.18
507nm	8.58
508nm	8.62
509nm	9.49
510nm	9.65
511nm	10.2
512nm	11.1
513nm	11.9
514nm	12.8
515nm	13.2
516nm	14
517nm	14.8
518nm	16.2
519nm	17.2
520nm	18.1
521nm	19.3
522nm	19.7
523nm	20.9
524nm	21.4
525nm	22.7
526nm	23.5
527nm	23.7
528nm	24.6
529nm	25.6
530nm	25.7
531nm	26.8
532nm	26.8
533nm	28.3
534nm	28.3
535nm	28.8
536nm	29.1
537nm	29.1
538nm	29.5
539nm	29.7
540nm	29.5
541nm	29.8
542nm	29.9
543nm	29.9
544nm	29.8
545nm	29.8
546nm	29.7
547nm	29.7
548nm	29.9
549nm	30
550nm	30.3
551nm	30.4
552nm	29.9
553nm	29.9
554nm	29.9
555nm	29.6
556nm	29.9
557nm	29.6
558nm	29.4
559nm	29.7
560nm	28.8
561nm	29.9
562nm	29.1
563nm	28.8
564nm	28.4
565nm	28.6
566nm	28.1
567nm	28.8
568nm	28.4
569nm	28.3
570nm	27.7
571nm	26.1
572nm	26.1
573nm	25.2
574nm	23.9
575nm	24
576nm	24.1
577nm	24.1
578nm	24
579nm	23.6
580nm	23.7
581nm	23.4
582nm	23.1
583nm	22.8
584nm	22.6
585nm	22.2
586nm	21.8
587nm	21.5
588nm	21.2
589nm	20.8
590nm	20.5
591nm	20
592nm	19.7
593nm	19.3
594nm	19.1
595nm	18.9
596nm	18.3
597nm	17.8
598nm	17.2
599nm	17
600nm	16.8
601nm	16.4
602nm	16.1
603nm	15.7
604nm	15.4
605nm	14.8
606nm	14.5
607nm	14.1
608nm	13.8
609nm	13.8
610nm	13.5
611nm	13.5
612nm	13.4
613nm	13.4
614nm	13.2
615nm	12.9
616nm	12.8
617nm	12.5
618nm	12.4
619nm	12.3
620nm	12.2
621nm	11.9
622nm	11.7
623nm	11.7
624nm	11.7
625nm	11.6
626nm	11.5
627nm	11.3
628nm	11.3
629nm	11.2
630nm	11.2
631nm	11.1
632nm	11.3
633nm	11
634nm	11.2
635nm	11.1
636nm	10.8
637nm	10.6
638nm	10.6
639nm	10.6
640nm	10.6
641nm	9.98
642nm	10.2
643nm	10.4
644nm	10.4
645nm	10.6
646nm	9.95
647nm	10.2
648nm	10.1
649nm	9.51
650nm	9.66
651nm	9.79
652nm	9.68
653nm	9.9
654nm	9.97
655nm	9.56
656nm	9.49
657nm	9.61
658nm	9.36
659nm	10.2
660nm	9.62
661nm	9.21
662nm	9.03
663nm	9.71
664nm	9.65
665nm	9.14
666nm	9.4
667nm	9.62
668nm	9.12
669nm	9.23
670nm	8.98
671nm	10.1
672nm	8.39
673nm	9.52
674nm	9.28
675nm	10
676nm	9.59
677nm	8.92
678nm	10.4
679nm	9.64
680nm	10.1
681nm	8.68
682nm	8.72
683nm	9.77
684nm	9.96
685nm	10.6
686nm	9.29
687nm	9.88
688nm	9.57
689nm	9.69
690nm	9.88
691nm	10.2
692nm	10.3
693nm	9.34
694nm	9.49
695nm	9.53
696nm	11.4
697nm	9.73
698nm	10.1
699nm	11
700nm	8.9
701nm	10.9
702nm	11.3
703nm	9.37
704nm	10.8
705nm	10.9
706nm	10.5
707nm	10.6
708nm	10.5
709nm	11.1
710nm	11.3
711nm	10.7
712nm	10.8
713nm	10.8
714nm	10.6
715nm	12
716nm	11.3
717nm	13.4
718nm	7.67
719nm	22.4
720nm	7.68
721nm	10.8
722nm	11.8
723nm	9.26
724nm	10.1
725nm	17.4
726nm	1.72
727nm	3.21
728nm	17.4
729nm	14.6
730nm	15.9
731nm	20.8
732nm	0
733nm	7.04
734nm	21.4
735nm	19.6
736nm	11.5
737nm	24.6
738nm	0
739nm	7.93
740nm	6.9
741nm	8.88
742nm	10.8
743nm	2.35
744nm	4.48
745nm	0
746nm	0
747nm	24.5
748nm	29.9
749nm	24.7
750nm	4.96
751nm	0
752nm	23.4
753nm	27.7
754nm	15
755nm	0
756nm	0
757nm	183
758nm	0
759nm	234
760nm	58.8
761nm	8.68
762nm	0
763nm	2.46
764nm	24
765nm	12.2
766nm	17.2
767nm	0
768nm	0
769nm	161
770nm	60.3
771nm	134
772nm	0
773nm	56.5
774nm	94.3
775nm	97.7
776nm	90.8
777nm	48.9
778nm	55.8
779nm	33.9
780nm	0

## Sheet: Sheet7
380nm	9.8
381nm	22.8
382nm	7.39
383nm	0
384nm	19.6
385nm	20.4
386nm	0
387nm	0
388nm	20
389nm	7.33
390nm	0
391nm	5.7
392nm	12.4
393nm	9.32
394nm	0
395nm	3.61
396nm	5.42
397nm	8.63
398nm	6.35
399nm	6.96
400nm	7.61
401nm	6.41
402nm	6.93
403nm	6.47
404nm	6.39
405nm	6.59
406nm	6.79
407nm	7.16
408nm	6.75
409nm	6.99
410nm	6.27
411nm	6.56
412nm	6.28
413nm	7.26
414nm	5.98
415nm	6.72
416nm	6.98
417nm	6.66
418nm	7.08
419nm	6.67
420nm	6.26
421nm	7.12
422nm	6.89
423nm	6.41
424nm	6.62
425nm	6.79
426nm	6.84
427nm	7.18
428nm	6.67
429nm	6.74
430nm	6.97
431nm	6.69
432nm	7
433nm	6.86
434nm	6.69
435nm	6.77
436nm	6.85
437nm	6.83
438nm	6.85
439nm	7.02
440nm	6.9
441nm	6.76
442nm	7
443nm	7.15
444nm	6.96
445nm	7.03
446nm	7.21
447nm	7.08
448nm	7.16
449nm	6.95
450nm	7.17
451nm	7.36
452nm	7.19
453nm	7.19
454nm	7.22
455nm	7.24
456nm	7.4
457nm	7.29
458nm	7.34
459nm	7.32
460nm	7.34
461nm	7.09
462nm	7.42
463nm	7.33
464nm	7.37
465nm	7.36
466nm	7.31
467nm	7.14
468nm	7.24
469nm	7.3
470nm	7.44
471nm	7.51
472nm	7.52
473nm	7.6
474nm	7.65
475nm	7.28
476nm	7.62
477nm	7.56
478nm	7.71
479nm	7.51
480nm	7.75
481nm	7.68
482nm	7.59
483nm	7.51
484nm	7.75
485nm	7.71
486nm	7.68
487nm	7.7
488nm	7.75
489nm	7.77
490nm	7.83
491nm	7.79
492nm	7.84
493nm	7.84
494nm	8.05
495nm	8.08
496nm	8.2
497nm	8.09
498nm	8.23
499nm	8.37
500nm	8.54
501nm	8.88
502nm	9.03
503nm	9.02
504nm	9.72
505nm	9.98
506nm	10.5
507nm	11
508nm	11.4
509nm	12
510nm	12.6
511nm	13.4
512nm	14.3
513nm	15.2
514nm	16.7
515nm	17.3
516nm	18.3
517nm	20.1
518nm	21.2
519nm	22.5
520nm	24.1
521nm	25.4
522nm	26.3
523nm	27.9
524nm	28.9
525nm	30.4
526nm	32.2
527nm	33.2
528nm	34.9
529nm	37.4
530nm	37.5
531nm	39.4
532nm	40.3
533nm	41.5
534nm	42.9
535nm	44.1
536nm	44.9
537nm	45.5
538nm	46.2
539nm	46.5
540nm	46.7
541nm	47.3
542nm	47.4
543nm	47.5
544nm	47.5
545nm	47.4
546nm	47.2
547nm	47.4
548nm	47.5
549nm	47.7
550nm	47.8
551nm	47.9
552nm	47.6
553nm	47.3
554nm	47.1
555nm	47
556nm	46.6
557nm	46.6
558nm	45.6
559nm	45.3
560nm	45.3
561nm	44.8
562nm	43.8
563nm	43.5
564nm	43.6
565nm	43.9
566nm	43.1
567nm	42.8
568nm	41.8
569nm	40.3
570nm	41.6
571nm	40
572nm	39.5
573nm	38.6
574nm	36.7
575nm	36.4
576nm	36.5
577nm	36.3
578nm	36.1
579nm	35.8
580nm	35.6
581nm	35.3
582nm	34.9
583nm	34.8
584nm	34.3
585nm	33.7
586nm	33.2
587nm	33
588nm	32.5
589nm	31.9
590nm	31.2
591nm	30.6
592nm	30.3
593nm	30
594nm	29.8
595nm	29.2
596nm	28.4
597nm	27.8
598nm	26.7
599nm	26.7
600nm	26.5
601nm	26.3
602nm	25.7
603nm	24.8
604nm	24
605nm	23.2
606nm	23.1
607nm	22.5
608nm	22.3
609nm	21.8
610nm	21.4
611nm	21.5
612nm	21.5
613nm	21.3
614nm	21.1
615nm	20.9
616nm	20.6
617nm	20.1
618nm	19.8
619nm	19.5
620nm	19.2
621nm	19.1
622nm	19.1
623nm	18.8
624nm	18.7
625nm	18.6
626nm	18.5
627nm	18.2
628nm	17.9
629nm	17.8
630nm	17.7
631nm	17.7
632nm	17.8
633nm	17.6
634nm	17.3
635nm	17.3
636nm	17.4
637nm	17.5
638nm	16.7
639nm	16.8
640nm	16.4
641nm	16.3
642nm	16.3
643nm	16.1
644nm	16.5
645nm	15.2
646nm	15.9
647nm	15.6
648nm	15.4
649nm	15.4
650nm	15.1
651nm	15.4
652nm	15.7
653nm	15.6
654nm	15.4
655nm	15.3
656nm	15.6
657nm	14.6
658nm	14.6
659nm	14.7
660nm	14.8
661nm	14.9
662nm	14
663nm	14.2
664nm	14.6
665nm	14.5
666nm	14.4
667nm	14.5
668nm	14.4
669nm	13.8
670nm	13.9
671nm	14.7
672nm	15.4
673nm	14
674nm	14.4
675nm	14.2
676nm	14
677nm	14.6
678nm	14.7
679nm	14.9
680nm	15.3
681nm	13.8
682nm	14.3
683nm	13.9
684nm	13.8
685nm	14.8
686nm	15
687nm	14.9
688nm	13.7
689nm	14.8
690nm	15.2
691nm	16.1
692nm	15.3
693nm	14.9
694nm	15.4
695nm	14.8
696nm	16.1
697nm	15.3
698nm	13.8
699nm	14.2
700nm	12.8
701nm	14.6
702nm	17.2
703nm	15.2
704nm	14.9
705nm	15.3
706nm	15.8
707nm	15.9
708nm	16
709nm	15.9
710nm	16
711nm	15.4
712nm	16.1
713nm	16.6
714nm	16.9
715nm	17.8
716nm	17.4
717nm	17.2
718nm	15.8
719nm	7.69
720nm	19.4
721nm	20.7
722nm	11
723nm	18.1
724nm	7.92
725nm	14.9
726nm	23
727nm	27.5
728nm	10.5
729nm	10.3
730nm	0.19
731nm	2.15
732nm	23.1
733nm	27.1
734nm	4.95
735nm	14.9
736nm	32.5
737nm	55.2
738nm	3.01
739nm	17.1
740nm	13.9
741nm	20.2
742nm	12.4
743nm	4.92
744nm	3.7
745nm	32
746nm	14.3
747nm	12.8
748nm	34
749nm	24.2
750nm	0
751nm	4.68
752nm	9.02
753nm	1.68
754nm	0
755nm	107
756nm	20.5
757nm	229
758nm	0
759nm	1150
760nm	49
761nm	71.6
762nm	30.4
763nm	28.5
764nm	0
765nm	22.2
766nm	30.2
767nm	74.9
768nm	63
769nm	0
770nm	0
771nm	0
772nm	10.6
773nm	83.5
774nm	99.8
775nm	115
776nm	0
777nm	0
778nm	2.79
779nm	25.7
780nm	0

## Sheet: Sheet8
380nm	3.31
381nm	1.16
382nm	18.5
383nm	17.1
384nm	12.5
385nm	13.8
386nm	11.4
387nm	4.42
388nm	0
389nm	0
390nm	0
391nm	0
392nm	6
393nm	12.1
394nm	0
395nm	5.41
396nm	10.3
397nm	6.88
398nm	6.19
399nm	7.77
400nm	7.59
401nm	7.11
402nm	7.43
403nm	7.75
404nm	7.78
405nm	7.9
406nm	7.56
407nm	8.15
408nm	8.47
409nm	7.97
410nm	8.15
411nm	7.57
412nm	8.59
413nm	6.85
414nm	8.5
415nm	8.52
416nm	7.29
417nm	7.73
418nm	8.08
419nm	8.17
420nm	7.98
421nm	8.63
422nm	7.79
423nm	9.03
424nm	8.44
425nm	8.5
426nm	8.37
427nm	8.59
428nm	8.73
429nm	8.67
430nm	8.36
431nm	8.71
432nm	8.71
433nm	8.55
434nm	8.59
435nm	8.71
436nm	8.62
437nm	8.61
438nm	8.55
439nm	8.87
440nm	9.14
441nm	8.9
442nm	8.88
443nm	9.09
444nm	9.15
445nm	9.4
446nm	9.31
447nm	9.43
448nm	9.62
449nm	9.49
450nm	9.73
451nm	9.83
452nm	9.98
453nm	10
454nm	10.1
455nm	10.2
456nm	10.4
457nm	10.2
458nm	10.4
459nm	10.6
460nm	10.9
461nm	11.1
462nm	11.3
463nm	11.5
464nm	11.6
465nm	11.7
466nm	11.9
467nm	12.3
468nm	12.5
469nm	12.6
470nm	13
471nm	13.3
472nm	13.5
473nm	13.6
474nm	14.1
475nm	14.5
476nm	14.7
477nm	15.1
478nm	15.7
479nm	16
480nm	16.6
481nm	17
482nm	17.4
483nm	17.8
484nm	18.3
485nm	18.8
486nm	19.2
487nm	19.6
488nm	20
489nm	20.5
490nm	21.2
491nm	21.9
492nm	22.5
493nm	23.2
494nm	23.8
495nm	24.6
496nm	25.7
497nm	26.3
498nm	27.2
499nm	27.9
500nm	29
501nm	30
502nm	31
503nm	31.8
504nm	33.2
505nm	33.8
506nm	35.6
507nm	37
508nm	37.5
509nm	39
510nm	40.2
511nm	41.4
512nm	42
513nm	42.7
514nm	44.3
515nm	45
516nm	46.1
517nm	46.4
518nm	47.7
519nm	47.7
520nm	48.9
521nm	49.7
522nm	50.2
523nm	50.3
524nm	50.2
525nm	50.9
526nm	52
527nm	51.1
528nm	52.3
529nm	52.7
530nm	52.7
531nm	53.2
532nm	53.2
533nm	53
534nm	52.4
535nm	53.5
536nm	53.4
537nm	53
538nm	53.2
539nm	53.1
540nm	53.1
541nm	53.3
542nm	53.1
543nm	53.1
544nm	52.8
545nm	52.6
546nm	52.4
547nm	52.5
548nm	52.6
549nm	52.8
550nm	52.9
551nm	53
552nm	53
553nm	52.8
554nm	52.6
555nm	52.9
556nm	52.1
557nm	52.6
558nm	52.3
559nm	52.2
560nm	51.9
561nm	52
562nm	50.9
563nm	51.4
564nm	51.4
565nm	51.1
566nm	50.6
567nm	51.8
568nm	52
569nm	50.5
570nm	51
571nm	50.1
572nm	49
573nm	50.2
574nm	48.2
575nm	47.4
576nm	47.7
577nm	47.4
578nm	47.4
579nm	47.2
580nm	47.4
581nm	47.5
582nm	47.5
583nm	47.4
584nm	47.2
585nm	46.8
586nm	46.5
587nm	46.4
588nm	46.3
589nm	45.9
590nm	45.3
591nm	45.1
592nm	44.6
593nm	44.4
594nm	44.3
595nm	43.9
596nm	43.6
597nm	43.1
598nm	42.5
599nm	42.2
600nm	42.2
601nm	41.7
602nm	41.1
603nm	41.1
604nm	40.2
605nm	39.1
606nm	38.9
607nm	38.3
608nm	37.9
609nm	37.6
610nm	37.5
611nm	37.7
612nm	37.6
613nm	37.5
614nm	37.3
615nm	36.9
616nm	36.8
617nm	36.1
618nm	35.7
619nm	35.4
620nm	35.1
621nm	35
622nm	34.8
623nm	34.7
624nm	34.5
625nm	34.3
626nm	34.1
627nm	34.1
628nm	33.7
629nm	33.5
630nm	33.5
631nm	33.3
632nm	33.3
633nm	33.1
634nm	32.9
635nm	32.6
636nm	32.3
637nm	32.4
638nm	32
639nm	32.7
640nm	32.1
641nm	31.6
642nm	31.2
643nm	31.5
644nm	31.6
645nm	30.4
646nm	30.2
647nm	31.1
648nm	30
649nm	29.9
650nm	30.1
651nm	30.2
652nm	30.3
653nm	30.1
654nm	29
655nm	29.8
656nm	30.4
657nm	29.5
658nm	29.1
659nm	29.1
660nm	28.5
661nm	29.1
662nm	28.5
663nm	28.3
664nm	28.9
665nm	29.2
666nm	28.3
667nm	28.8
668nm	28.2
669nm	27.9
670nm	28.7
671nm	28.9
672nm	28.2
673nm	28.1
674nm	28.5
675nm	28.3
676nm	27.9
677nm	27.5
678nm	29.3
679nm	27.5
680nm	28.9
681nm	28.1
682nm	28.6
683nm	28.1
684nm	28.6
685nm	28.5
686nm	29.2
687nm	29.5
688nm	28.7
689nm	28.4
690nm	28.6
691nm	29.8
692nm	30
693nm	29.7
694nm	29.5
695nm	28
696nm	28.5
697nm	28.6
698nm	28.4
699nm	32
700nm	30.2
701nm	33.4
702nm	31.8
703nm	29.1
704nm	30.8
705nm	30.7
706nm	31.3
707nm	31.2
708nm	30.3
709nm	30.6
710nm	31
711nm	31.4
712nm	31.2
713nm	31.5
714nm	32.8
715nm	32.9
716nm	30.7
717nm	31.4
718nm	36.2
719nm	38.1
720nm	39.2
721nm	31.3
722nm	28.1
723nm	27.1
724nm	18.1
725nm	37.5
726nm	26.7
727nm	26
728nm	22.7
729nm	38.3
730nm	27.5
731nm	46.6
732nm	65.4
733nm	52.3
734nm	15
735nm	13.7
736nm	46.6
737nm	73.2
738nm	27
739nm	20.5
740nm	56.2
741nm	49.2
742nm	26.2
743nm	29.3
744nm	23.6
745nm	25.2
746nm	25.2
747nm	63.5
748nm	30.7
749nm	59.5
750nm	60
751nm	28
752nm	33
753nm	10.3
754nm	30.5
755nm	186
756nm	0
757nm	43.2
758nm	93.6
759nm	1360
760nm	45.5
761nm	0
762nm	20.6
763nm	43
764nm	77.6
765nm	19.5
766nm	19.7
767nm	0
768nm	3.25
769nm	87.5
770nm	0
771nm	63.5
772nm	99.6
773nm	83
774nm	0
775nm	69.4
776nm	84.4
777nm	158
778nm	108
779nm	12.5
780nm	37.7

## Sheet: Sheet9
380nm	0
381nm	22.4
382nm	31.2
383nm	38.5
384nm	37.6
385nm	0
386nm	9.86
387nm	14.8
388nm	0
389nm	22.1
390nm	0
391nm	10.2
392nm	5.39
393nm	36.8
394nm	5.21
395nm	7.8
396nm	3.96
397nm	8.91
398nm	16.2
399nm	14.5
400nm	13
401nm	13
402nm	12.9
403nm	13.1
404nm	13
405nm	13.3
406nm	13.3
407nm	13.5
408nm	13.5
409nm	13.7
410nm	14
411nm	13.7
412nm	13.9
413nm	12.8
414nm	14.4
415nm	13.6
416nm	13.2
417nm	14.5
418nm	14.6
419nm	13.5
420nm	14
421nm	14.1
422nm	13.9
423nm	14.4
424nm	14.3
425nm	14.5
426nm	14.5
427nm	14
428nm	14.5
429nm	14.2
430nm	14.6
431nm	14.3
432nm	14.5
433nm	14.4
434nm	14.5
435nm	14.5
436nm	14.4
437nm	14.4
438nm	14.4
439nm	14.6
440nm	15.3
441nm	14.9
442nm	15.1
443nm	15.4
444nm	15.4
445nm	15.4
446nm	15.6
447nm	15.6
448nm	16
449nm	15.8
450nm	16.1
451nm	16.3
452nm	16.1
453nm	16.5
454nm	16.6
455nm	16.7
456nm	16.9
457nm	17
458nm	17.2
459nm	17.4
460nm	17.7
461nm	17.9
462nm	18.1
463nm	18.2
464nm	18.3
465nm	18.7
466nm	18.9
467nm	19.4
468nm	19.5
469nm	19.8
470nm	20.4
471nm	20.7
472nm	20.9
473nm	21.1
474nm	21.8
475nm	22.2
476nm	22.8
477nm	23
478nm	23.7
479nm	24
480nm	24.9
481nm	25.1
482nm	25.7
483nm	26.3
484nm	26.7
485nm	26.9
486nm	27.6
487nm	28
488nm	28.5
489nm	29.1
490nm	29.6
491nm	30.4
492nm	31
493nm	31.6
494nm	32.3
495nm	33
496nm	34
497nm	34.4
498nm	35
499nm	36.1
500nm	36.6
501nm	37.7
502nm	38.6
503nm	38.9
504nm	39.9
505nm	41.1
506nm	41.5
507nm	42.1
508nm	42.6
509nm	43.8
510nm	44.2
511nm	44.9
512nm	45.7
513nm	46.2
514nm	47.3
515nm	47
516nm	47.7
517nm	47.6
518nm	48.5
519nm	48.4
520nm	49.2
521nm	49.8
522nm	48.9
523nm	49.5
524nm	49.5
525nm	51
526nm	49.9
527nm	50.3
528nm	50.1
529nm	50.7
530nm	51.2
531nm	50.4
532nm	50.6
533nm	50.5
534nm	49.7
535nm	50.7
536nm	50.5
537nm	50.4
538nm	50.5
539nm	50.4
540nm	50.3
541nm	50.4
542nm	50.4
543nm	50.3
544nm	49.9
545nm	49.8
546nm	49.6
547nm	49.7
548nm	49.9
549nm	49.9
550nm	50.1
551nm	50.4
552nm	50.2
553nm	50.1
554nm	50.1
555nm	49.8
556nm	49.8
557nm	50.3
558nm	50.2
559nm	49.5
560nm	50
561nm	48.9
562nm	48.9
563nm	49.2
564nm	49.1
565nm	48.4
566nm	49.2
567nm	49.1
568nm	49.3
569nm	48.1
570nm	49.6
571nm	48.3
572nm	47.4
573nm	48.2
574nm	46.2
575nm	46.2
576nm	46.5
577nm	46.5
578nm	46.4
579nm	46.4
580nm	46.5
581nm	46.9
582nm	46.7
583nm	46.9
584nm	46.8
585nm	46.5
586nm	46.5
587nm	46.6
588nm	46.4
589nm	46.2
590nm	45.8
591nm	45.8
592nm	45.6
593nm	45.3
594nm	45.2
595nm	44.9
596nm	44.8
597nm	44.6
598nm	43.8
599nm	44
600nm	44.1
601nm	44
602nm	43.1
603nm	43.3
604nm	42.9
605nm	41.8
606nm	41.6
607nm	41.4
608nm	41.5
609nm	41
610nm	41
611nm	41.2
612nm	41.2
613nm	41.1
614nm	40.9
615nm	40.6
616nm	40.8
617nm	40.1
618nm	39.7
619nm	39.6
620nm	39.5
621nm	39.3
622nm	39.3
623nm	39.2
624nm	39.1
625nm	39.1
626nm	38.8
627nm	38.5
628nm	38.4
629nm	38.3
630nm	38.3
631nm	38.3
632nm	38.1
633nm	38.1
634nm	37.7
635nm	38
636nm	37
637nm	37.4
638nm	37.4
639nm	36.7
640nm	37.8
641nm	36.7
642nm	37
643nm	36.9
644nm	37.1
645nm	36.6
646nm	36.1
647nm	35.9
648nm	35.9
649nm	36
650nm	35.9
651nm	35.8
652nm	35.5
653nm	35.9
654nm	35.5
655nm	35.7
656nm	35.6
657nm	35
658nm	35.1
659nm	34.7
660nm	34.9
661nm	34.9
662nm	34.4
663nm	34.6
664nm	34.4
665nm	33.7
666nm	35.1
667nm	34.4
668nm	33.8
669nm	34.4
670nm	34
671nm	33.8
672nm	33.6
673nm	33.8
674nm	34.3
675nm	34.7
676nm	34.4
677nm	34.1
678nm	34.3
679nm	33.1
680nm	34.4
681nm	33.5
682nm	34.3
683nm	34.5
684nm	33.6
685nm	34.4
686nm	34.2
687nm	34.3
688nm	33.9
689nm	34.5
690nm	34.5
691nm	34.1
692nm	33.2
693nm	34.9
694nm	34.5
695nm	35.4
696nm	33.7
697nm	35.6
698nm	35.7
699nm	33.6
700nm	35.8
701nm	31.6
702nm	36.6
703nm	33.7
704nm	35.9
705nm	35
706nm	35.8
707nm	35.3
708nm	35.4
709nm	35.2
710nm	35.3
711nm	35.3
712nm	36
713nm	36.3
714nm	36.4
715nm	37.3
716nm	38.5
717nm	35.3
718nm	40
719nm	40.2
720nm	38.6
721nm	41.4
722nm	37.2
723nm	29.8
724nm	26.1
725nm	47.4
726nm	51.7
727nm	39.1
728nm	21.5
729nm	45
730nm	41.6
731nm	35.6
732nm	22.2
733nm	30.1
734nm	38.8
735nm	37.3
736nm	50.3
737nm	86.6
738nm	30.4
739nm	43.3
740nm	42.6
741nm	52.1
742nm	30.9
743nm	31.1
744nm	35.2
745nm	54.6
746nm	28.8
747nm	47.9
748nm	46.3
749nm	55.2
750nm	36.1
751nm	27.9
752nm	21.4
753nm	23.9
754nm	69.1
755nm	0
756nm	122
757nm	199
758nm	48.5
759nm	1300
760nm	0
761nm	45.6
762nm	41.4
763nm	48.6
764nm	24.9
765nm	19.9
766nm	62.2
767nm	0
768nm	5.43
769nm	304
770nm	53.5
771nm	285
772nm	55.5
773nm	1.45
774nm	99.9
775nm	122
776nm	72.7
777nm	89.9
778nm	52.4
779nm	87.6
780nm	141

## Sheet: Sheet10
380nm	7.95
381nm	22.6
382nm	15.7
383nm	0
384nm	0
385nm	18.6
386nm	15.1
387nm	16.3
388nm	32.6
389nm	12.6
390nm	4.67
391nm	4.4
392nm	34.5
393nm	0
394nm	0
395nm	13.9
396nm	10.4
397nm	4.85
398nm	12.2
399nm	10.8
400nm	8.63
401nm	11
402nm	8.99
403nm	9.41
404nm	9.67
405nm	9.9
406nm	9.82
407nm	10
408nm	10.2
409nm	9.88
410nm	10.1
411nm	10.2
412nm	9.96
413nm	9.65
414nm	10.4
415nm	10
416nm	10
417nm	10.5
418nm	10.2
419nm	10.2
420nm	10.5
421nm	10.2
422nm	10.5
423nm	10.1
424nm	10.3
425nm	10.1
426nm	10.3
427nm	9.75
428nm	10.3
429nm	10.2
430nm	10.4
431nm	10.1
432nm	10
433nm	10.3
434nm	10.2
435nm	10.3
436nm	10.2
437nm	10.2
438nm	10.2
439nm	10.4
440nm	10.6
441nm	10.5
442nm	10.6
443nm	10.6
444nm	10.7
445nm	10.6
446nm	10.7
447nm	10.7
448nm	10.7
449nm	10.7
450nm	10.7
451nm	10.8
452nm	10.8
453nm	10.9
454nm	10.7
455nm	10.8
456nm	11
457nm	11
458nm	11.1
459nm	11.2
460nm	10.9
461nm	10.8
462nm	10.9
463nm	11.1
464nm	11
465nm	11
466nm	11
467nm	11.3
468nm	11.2
469nm	11
470nm	11.2
471nm	11.3
472nm	11.3
473nm	11.4
474nm	11.5
475nm	11.3
476nm	11.4
477nm	11.5
478nm	11.7
479nm	11.4
480nm	11.6
481nm	11.4
482nm	11.5
483nm	11.5
484nm	11.3
485nm	11.5
486nm	11.6
487nm	11.6
488nm	11.6
489nm	11.7
490nm	11.7
491nm	11.7
492nm	11.7
493nm	11.8
494nm	11.9
495nm	11.9
496nm	12.1
497nm	12.2
498nm	12
499nm	12.5
500nm	12.6
501nm	12.7
502nm	13.4
503nm	13.4
504nm	14.1
505nm	14
506nm	14.9
507nm	15.5
508nm	16.1
509nm	16.8
510nm	17.4
511nm	18.2
512nm	18.9
513nm	20.3
514nm	21.2
515nm	22
516nm	23.2
517nm	24
518nm	24.8
519nm	26.2
520nm	27.1
521nm	28.7
522nm	29.2
523nm	30.7
524nm	31.6
525nm	32.1
526nm	33.5
527nm	33.6
528nm	34.3
529nm	35.7
530nm	35.8
531nm	36.7
532nm	37
533nm	37.3
534nm	37.8
535nm	38.6
536nm	38.6
537nm	38.6
538nm	39.1
539nm	39.3
540nm	39
541nm	39.4
542nm	39.5
543nm	39.4
544nm	39.1
545nm	39.2
546nm	39
547nm	39
548nm	39.1
549nm	39.3
550nm	39.3
551nm	39.5
552nm	39.5
553nm	39
554nm	39.1
555nm	39
556nm	38.7
557nm	39.2
558nm	38.6
559nm	38
560nm	38.8
561nm	37
562nm	38.2
563nm	37.7
564nm	36.8
565nm	36.8
566nm	36.6
567nm	37.2
568nm	37.5
569nm	37.4
570nm	36.9
571nm	34.9
572nm	34.7
573nm	35.7
574nm	33.7
575nm	33.5
576nm	33.8
577nm	33.9
578nm	33.7
579nm	33.6
580nm	33.4
581nm	33.3
582nm	33.4
583nm	33.1
584nm	32.9
585nm	32.7
586nm	32.5
587nm	32.4
588nm	32.1
589nm	31.8
590nm	31.3
591nm	31.1
592nm	30.7
593nm	30.3
594nm	30
595nm	30
596nm	29.6
597nm	29.2
598nm	28.6
599nm	28.2
600nm	27.9
601nm	27.5
602nm	27.6
603nm	27.2
604nm	26.2
605nm	25.5
606nm	25.4
607nm	24.9
608nm	24.6
609nm	24.3
610nm	24
611nm	24
612nm	24
613nm	23.9
614nm	23.7
615nm	23.6
616nm	23.2
617nm	22.7
618nm	22.5
619nm	22.3
620nm	22
621nm	21.8
622nm	21.7
623nm	21.5
624nm	21.4
625nm	21.3
626nm	21
627nm	20.9
628nm	20.7
629nm	20.7
630nm	20.6
631nm	20.5
632nm	20.3
633nm	20.4
634nm	20.3
635nm	19.5
636nm	19.5
637nm	19.6
638nm	19.7
639nm	19
640nm	19.2
641nm	18.7
642nm	18.9
643nm	18.9
644nm	19.2
645nm	18.8
646nm	17.5
647nm	18.6
648nm	18.1
649nm	18.1
650nm	18.1
651nm	18.3
652nm	18.4
653nm	17.7
654nm	17.2
655nm	17.6
656nm	17.9
657nm	17.6
658nm	17.2
659nm	17.6
660nm	17.3
661nm	17
662nm	16.7
663nm	17.2
664nm	17.2
665nm	17.5
666nm	17.6
667nm	17.5
668nm	17.3
669nm	17
670nm	16.4
671nm	17.5
672nm	17.5
673nm	17
674nm	17.4
675nm	17.2
676nm	17.5
677nm	17.7
678nm	17.1
679nm	17.3
680nm	17.7
681nm	17.1
682nm	16.1
683nm	17
684nm	18
685nm	17.8
686nm	17.1
687nm	17.7
688nm	17.5
689nm	16.8
690nm	17.4
691nm	18.5
692nm	16.7
693nm	18.1
694nm	16.9
695nm	16.9
696nm	17.9
697nm	18.2
698nm	22.4
699nm	18.4
700nm	19.2
701nm	18.5
702nm	20.1
703nm	19.8
704nm	18.7
705nm	18.5
706nm	18.9
707nm	18.7
708nm	18.6
709nm	19
710nm	19.1
711nm	19.2
712nm	19.3
713nm	19.5
714nm	19.7
715nm	19.7
716nm	21
717nm	21.4
718nm	19.7
719nm	22.3
720nm	20.9
721nm	19.2
722nm	19.7
723nm	16.2
724nm	13.8
725nm	9.99
726nm	11.5
727nm	16.1
728nm	20.8
729nm	21.9
730nm	20.6
731nm	6.17
732nm	34.7
733nm	22.1
734nm	19.6
735nm	21.8
736nm	31.5
737nm	53.2
738nm	13.7
739nm	17.7
740nm	7.53
741nm	9.76
742nm	14.6
743nm	22.9
744nm	16.2
745nm	21.4
746nm	20.3
747nm	26.1
748nm	31.8
749nm	0
750nm	22.9
751nm	30.9
752nm	29.7
753nm	20
754nm	39.7
755nm	148
756nm	107
757nm	48.9
758nm	81.1
759nm	0
760nm	49.6
761nm	34
762nm	17.1
763nm	28.3
764nm	21.7
765nm	33.1
766nm	39.9
767nm	0
768nm	36
769nm	31.7
770nm	53.9
771nm	18.7
772nm	22.3
773nm	6.77
774nm	89.8
775nm	26.2
776nm	0
777nm	0
778nm	0
779nm	21.9
780nm	1.29

[truncated: 9 more sheets: Sheet11, Sheet12, Sheet13, Sheet14, Sheet15, Sheet16, Sheet17, Sheet18, Sheet19]
