# Supplementary material for: Developing a New Method of Transformation for Obtaining XYZ Color Values from RGB Images for Agricultural Applications
Source: Sensors (Basel). 2024 Dec 3;24(23):7728. doi: 10.3390/s24237728 (PMC11644902; doi:10.3390/s24237728)
Supplement: Supplementary file 1 [file sensors-24-07728-s001.zip › supplementary materials/7.5G.xlsx]

## Sheet: Sheet1
	Data Name	X	Y	Z	x	y	u'	v'	L*	a*	b*	C*	h	Instrument Name	Serial No.	Firmware Version	Measurement Type	Peak Wavelength	380nm	381nm	382nm	383nm	384nm	385nm	386nm	387nm	388nm	389nm	390nm	391nm	392nm	393nm	394nm	395nm	396nm	397nm	398nm	399nm	400nm	401nm	402nm	403nm	404nm	405nm	406nm	407nm	408nm	409nm	410nm
97	7.5G8.2	48.17	54.4	58.67	0.2988	0.3374	0.1853	0.4707	78.69	-13.63	4.9	14.48	160.24	CS-2000	1001551	1.10.0003	Reflectance	779	15.2	29.7	19.1	9.67	11.6	0.156	22.3	27.5	0	11	42.9	13.9	4.1	7.15	24.6	30.9	33.1	36	35.8	36.2	37.7	36.3	38.7	38.1	37.8	38	38.2	38.7	40.3	41.7	41.8
98	7.5G7.2	35.41	39.86	43.47	0.2982	0.3357	0.1854	0.4697	69.37	-11.93	3.89	12.55	161.96	CS-2000	1001551	1.10.0003	Reflectance	769	16.5	44.9	16.9	14.5	22.2	0	0	13.2	22.4	45.4	1.64	33.3	56.6	20.5	26.2	32.7	25.6	28	29	31.6	29.6	30.3	29.3	29.7	29.3	29.9	29.9	30.1	30.4	31.1	30.5
99	7.5G6.2	24.12	27.18	29.98	0.2967	0.3344	0.1849	0.4689	59.14	-10.63	2.95	11.03	164.51	CS-2000	1001551	1.10.0003	Reflectance	775	17.3	28.9	17.8	9.43	30.2	10.5	35.8	17.9	0	8.61	36.9	30.1	38.8	9.15	13.7	21.6	25.5	25	20.7	19.4	19.9	21.2	20.6	21.3	20.9	21.2	21.2	21.6	21.2	22	21.6
100	7.5G5.2	16.37	18.58	20.54	0.2949	0.3349	0.1835	0.4688	50.2	-10.03	2.51	10.34	165.97	CS-2000	1001551	1.10.0003	Reflectance	775	35.5	27.9	4.93	8.49	0.926	0	28.2	23.1	28.4	0	15.1	4.08	22.9	13.8	7.53	10.4	17.5	15.3	15.6	14.2	15.7	15.5	15.4	15.5	15.2	15.5	15.3	15.6	15.4	16.5	15.9
101	7.5G4.2	9.42	10.93	11.85	0.2924	0.3396	0.1802	0.4709	39.47	-10.13	2.72	10.49	164.95	CS-2000	1001551	1.10.0003	Reflectance	775	0	30.3	11.8	0	8.48	9.84	7.87	4.23	24.3	0	17.2	9.42	14.5	8.34	9.33	8.03	5.85	10.3	8.72	8.02	8.35	8.57	8.7	8.47	8.64	8.72	8.71	8.79	9.16	9.07	8.8
102	7.5G3.2	4.66	5.57	5.95	0.2881	0.3441	0.1759	0.4726	28.3	-9.8	2.52	10.11	165.58	CS-2000	1001551	1.10.0003	Reflectance	768	9.27	13.8	4.12	1.88	3.02	8.11	9.47	0	7.94	0.81	0	7.11	5.31	4.15	2.37	3.49	2.64	3.48	4.68	4.19	4.09	4.28	4.21	4.21	4.14	4.24	4.24	4.41	4.58	4.51	4.3
103	7.5G3.4	4.49	6.15	6.14	0.2677	0.3664	0.1561	0.4806	29.78	-18.44	4.3	18.93	166.86	CS-2000	1001551	1.10.0003	Reflectance	759	0	0	3.16	2.57	2.52	6.06	15.1	12.1	6.3	0	11.1	0.509	0.83	12.3	2.98	2.38	5.5	5.11	4.83	4.72	4.35	4.2	4.44	4.42	4.28	4.44	4.47	4.53	4.71	4.79	4.49
104	7.5G4.4	8.68	11.39	11.51	0.2748	0.3607	0.1622	0.4789	40.23	-19.56	4.93	20.17	165.85	CS-2000	1001551	1.10.0003	Reflectance	761	10.3	0	2.45	12.9	14.1	0	0	10.8	0	8.12	11.5	5.32	10.6	11.7	5.29	7.33	6.2	6.36	7.81	8.39	7.89	7.83	7.39	7.59	7.69	7.67	7.71	7.86	8.26	7.82	8.06
105	7.5G5.4	14.56	18.59	19.05	0.2789	0.3562	0.1661	0.4773	50.21	-20.62	5.3	21.29	165.59	CS-2000	1001551	1.10.0003	Reflectance	775	28.7	11.8	17.6	10.2	8.69	17.8	2.59	9.42	6.74	43.4	21.7	15.4	5.97	25.7	7.74	10.2	10.3	14.5	13.8	13.1	11.8	13.2	12.3	12.8	12.6	12.8	12.7	13	13.6	13.6	12.5
106	7.5G6.4	21.8	27.37	28.5	0.2807	0.3524	0.1684	0.4757	59.32	-21.74	5.36	22.39	166.15	CS-2000	1001551	1.10.0003	Reflectance	775	37.9	21.8	12.6	12.4	14.5	29.3	3.21	6.74	8.37	19	40.6	17.7	12.7	31.3	15.9	19.4	13.5	20.8	17.8	16.8	17.4	16.5	17.2	16.6	16.5	16.9	16.9	17.3	17.7	17.8	17
107	7.5G7.4	32.69	39.79	41.28	0.2873	0.3498	0.1735	0.4754	69.32	-21.09	6.25	22	163.49	CS-2000	1001551	1.10.0003	Reflectance	775	20.2	11.7	15.2	13.3	10.4	16.4	1.75	14.1	0	51.9	20.6	31.2	6	47.8	28.3	20.8	31.8	28.1	26.1	27.4	27.8	27.2	27.7	27.3	27.1	27.6	27.6	27.9	28.4	28.4	28.9
108	7.5G8.4	43.51	53.02	55.17	0.2868	0.3495	0.1733	0.4751	77.88	-23.32	6.71	24.27	163.94	CS-2000	1001551	1.10.0003	Reflectance	768	15.3	0	23.7	11.4	32.4	12	21.5	39.3	15.5	27.6	24	14.2	48.7	14.1	11.6	22.4	29.9	31.9	31.7	33	33	34.1	34.6	34.6	34.4	34.9	35.2	35.6	36.9	37.7	36.7
109	7.5G7.6	29.45	39.24	38.87	0.2738	0.3648	0.1603	0.4807	68.92	-31.21	8.36	32.31	165.01	CS-2000	1001551	1.10.0003	Reflectance	768	0	14.4	11.7	25.5	23.6	17.8	42.1	34.3	28.2	40.4	30.7	30.9	26.5	5.85	15.4	20.6	28.7	24	26.1	23	24	23.2	23	23.2	23.2	23.5	23.8	24.2	24.4	24	23
110	7.5G6.6	19.46	27	26.45	0.2669	0.3703	0.1545	0.4823	58.97	-31.52	7.83	32.47	166.05	CS-2000	1001551	1.10.0003	Reflectance	780	16.3	28.2	17.5	3.41	6.32	14.1	12.6	10.9	17.6	6.78	11.5	0.346	43.7	12.9	12.3	9.29	14.2	15.5	17.4	17.5	17.5	17.7	16.9	17	16.5	17.1	17.2	17.3	17.6	17.3	16.9
111	7.5G5.6	12.97	18.52	18.07	0.2616	0.3738	0.1503	0.4832	50.12	-30.3	7.06	31.11	166.88	CS-2000	1001551	1.10.0003	Reflectance	768	12.6	12.3	2.63	14.3	16.1	16.9	9.22	5.77	6.48	17.6	11.3	21.6	14.8	6.57	10.9	8.07	14	11.9	10.1	10.6	10.4	10.8	10.1	10.5	10.5	10.5	10.5	10.5	10.6	10.7	10.5
112	7.5G4.6	7.21	11.13	10.61	0.2491	0.3843	0.1401	0.4862	39.79	-31	6.63	31.7	167.94	CS-2000	1001551	1.10.0003	Reflectance	760	19.9	0.685	11	1.41	11.2	0	6.06	0	11.4	7.26	6.39	2.68	8.59	7.37	1.85	3.28	8.25	8.17	6.02	6.05	5.98	5.59	6.33	6.02	6.07	6.14	6.12	6.32	6.8	6.4	5.6
[truncated: 370 more columns]

## Sheet: Sheet2
380nm	15.2
381nm	29.7
382nm	19.1
383nm	9.67
384nm	11.6
385nm	0.156
386nm	22.3
387nm	27.5
388nm	0
389nm	11
390nm	42.9
391nm	13.9
392nm	4.1
393nm	7.15
394nm	24.6
395nm	30.9
396nm	33.1
397nm	36
398nm	35.8
399nm	36.2
400nm	37.7
401nm	36.3
402nm	38.7
403nm	38.1
404nm	37.8
405nm	38
406nm	38.2
407nm	38.7
408nm	40.3
409nm	41.7
410nm	41.8
411nm	41.5
412nm	41.9
413nm	43.1
414nm	42.8
415nm	43.3
416nm	42.5
417nm	44
418nm	45.2
419nm	43.5
420nm	44.2
421nm	43.9
422nm	44.4
423nm	44.7
424nm	45.7
425nm	45.2
426nm	45
427nm	45.5
428nm	45.6
429nm	45.8
430nm	46.4
431nm	46.2
432nm	46.4
433nm	46.6
434nm	46.6
435nm	47
436nm	47.1
437nm	47.1
438nm	47.2
439nm	47.3
440nm	46.9
441nm	47.1
442nm	47.1
443nm	47.1
444nm	46.9
445nm	47.8
446nm	47.8
447nm	47.6
448nm	48.1
449nm	47.7
450nm	48.2
451nm	48.6
452nm	48.2
453nm	49
454nm	49.1
455nm	49.1
456nm	49.3
457nm	49.1
458nm	49.7
459nm	49.8
460nm	50
461nm	50.2
462nm	50.5
463nm	51
464nm	51
465nm	51.1
466nm	51.2
467nm	52
468nm	52.2
469nm	52.2
470nm	52.6
471nm	53.1
472nm	53.2
473nm	53.6
474nm	53.6
475nm	53.7
476nm	54.4
477nm	54.5
478nm	54.7
479nm	54.5
480nm	55.5
481nm	54.9
482nm	55.4
483nm	55.6
484nm	55.6
485nm	55.6
486nm	55.7
487nm	55.9
488nm	55.9
489nm	56.2
490nm	56.1
491nm	56.2
492nm	56.7
493nm	56.9
494nm	56.6
495nm	57.1
496nm	57.2
497nm	57.6
498nm	56.9
499nm	57
500nm	57
501nm	57.7
502nm	57.3
503nm	57.8
504nm	57.5
505nm	57.6
506nm	57.8
507nm	58.1
508nm	57.3
509nm	57.9
510nm	57.7
511nm	57.3
512nm	58.3
513nm	58.1
514nm	58.7
515nm	57.7
516nm	58.5
517nm	58.5
518nm	58.2
519nm	58.5
520nm	59.1
521nm	58.8
522nm	59
523nm	58.1
524nm	58
525nm	58.9
526nm	58.9
527nm	59
528nm	59.4
529nm	58.4
530nm	57.6
531nm	59.3
532nm	59.4
533nm	58.6
534nm	58.3
535nm	58.5
536nm	58.5
537nm	58.3
538nm	58
539nm	58.1
540nm	58.1
541nm	58.1
542nm	58.1
543nm	58.3
544nm	58.6
545nm	59
546nm	59.4
547nm	59.3
548nm	59.2
549nm	58.7
550nm	58.2
551nm	58.2
552nm	58.1
553nm	58.1
554nm	57.7
555nm	58.1
556nm	57.7
557nm	57.9
558nm	57.6
559nm	57.8
560nm	58.2
561nm	57.5
562nm	57.9
563nm	57.6
564nm	57
565nm	59.3
566nm	57.5
567nm	57.1
568nm	57
569nm	57.4
570nm	57.7
571nm	55.8
572nm	56.7
573nm	57.2
574nm	56.5
575nm	56.7
576nm	56.3
577nm	56.4
578nm	56.4
579nm	56
580nm	55.7
581nm	55
582nm	54.2
583nm	53.4
584nm	53.2
585nm	53
586nm	52.7
587nm	52.7
588nm	52.5
589nm	52.2
590nm	51.8
591nm	51.4
592nm	51.3
593nm	50.7
594nm	50.7
595nm	50.5
596nm	49.9
597nm	49.3
598nm	48.9
599nm	48.3
600nm	48.1
601nm	48.1
602nm	47.5
603nm	47.1
604nm	46.9
605nm	46
606nm	45.5
607nm	45.2
608nm	44.5
609nm	43.9
610nm	43.8
611nm	43.8
612nm	43.8
613nm	43.6
614nm	43.4
615nm	43
616nm	42.9
617nm	42.4
618nm	42.2
619nm	41.8
620nm	41.8
621nm	41.3
622nm	41.3
623nm	40.9
624nm	40.7
625nm	40.4
626nm	40
627nm	40.2
628nm	39.7
629nm	39.5
630nm	39.5
631nm	39.4
632nm	39
633nm	39.1
634nm	38.9
635nm	39
636nm	38.9
637nm	38.7
638nm	38.7
639nm	38.2
640nm	38.9
641nm	38.3
642nm	38.1
643nm	37.6
644nm	36.9
645nm	38.4
646nm	38
647nm	36.7
648nm	36.7
649nm	36.5
650nm	36.2
651nm	36.3
652nm	35.9
653nm	36.3
654nm	35.7
655nm	35.3
656nm	35.3
657nm	36
658nm	36
659nm	35.4
660nm	34.4
661nm	35.1
662nm	35.4
663nm	35.5
664nm	34.7
665nm	36
666nm	34.8
667nm	35.1
668nm	35.4
669nm	34.7
670nm	34.8
671nm	34.8
672nm	35.2
673nm	34.9
674nm	35.4
675nm	35.8
676nm	34.1
677nm	34.7
678nm	35.9
679nm	34.8
680nm	36.4
681nm	35
682nm	35.6
683nm	34.6
684nm	34.6
685nm	35.4
686nm	35.3
687nm	35.7
688nm	35.5
689nm	36.6
690nm	36.9
691nm	37
692nm	36.5
693nm	37.5
694nm	35.9
695nm	36.3
696nm	35.6
697nm	36.9
698nm	34.2
699nm	38.8
700nm	34.5
701nm	36.7
702nm	33.4
703nm	36.4
704nm	37.1
705nm	37.7
706nm	37.6
707nm	37.8
708nm	37.8
709nm	37.8
710nm	38.4
711nm	38.1
712nm	37.8
713nm	38.5
714nm	38.9
715nm	38.8
716nm	38.3
717nm	37.4
718nm	35.4
719nm	26.8
720nm	40.3
721nm	44.2
722nm	45.1
723nm	39.9
724nm	36.7
725nm	37.4
726nm	28.8
727nm	30.9
728nm	32.5
729nm	26.8
730nm	32.9
731nm	53.5
732nm	26.4
733nm	46
734nm	80.2
735nm	36.8
736nm	36.1
737nm	34.7
738nm	61
739nm	21.7
740nm	20.3
741nm	29.9
742nm	31.3
743nm	42.8
744nm	58.3
745nm	55.2
746nm	30.5
747nm	80.3
748nm	39
749nm	43.9
750nm	62.1
751nm	77.2
752nm	37.6
753nm	8.62
754nm	46.7
755nm	48.4
756nm	47.1
757nm	27.2
758nm	20.2
759nm	5.12
760nm	97.4
761nm	154
762nm	78.1
763nm	54.1
764nm	32.4
765nm	58.1
766nm	41.1
767nm	68.6
768nm	0
769nm	87
770nm	80.7
771nm	53
772nm	62
773nm	57.7
774nm	9.42
775nm	0
776nm	57.9
777nm	23
778nm	55.3
779nm	180
780nm	0

## Sheet: Sheet3
380nm	16.5
381nm	44.9
382nm	16.9
383nm	14.5
384nm	22.2
385nm	0
386nm	0
387nm	13.2
388nm	22.4
389nm	45.4
390nm	1.64
391nm	33.3
392nm	56.6
393nm	20.5
394nm	26.2
395nm	32.7
396nm	25.6
397nm	28
398nm	29
399nm	31.6
400nm	29.6
401nm	30.3
402nm	29.3
403nm	29.7
404nm	29.3
405nm	29.9
406nm	29.9
407nm	30.1
408nm	30.4
409nm	31.1
410nm	30.5
411nm	31.7
412nm	31.2
413nm	31.7
414nm	32.6
415nm	32.4
416nm	32.6
417nm	32.9
418nm	32.9
419nm	32.5
420nm	32.5
421nm	32.6
422nm	33.1
423nm	33.4
424nm	33.5
425nm	33.5
426nm	33.3
427nm	33.4
428nm	33.5
429nm	33.7
430nm	33.8
431nm	34.2
432nm	34.1
433nm	34.5
434nm	34.7
435nm	35
436nm	34.9
437nm	35.1
438nm	35.1
439nm	35
440nm	35
441nm	34.9
442nm	34.9
443nm	35
444nm	34.9
445nm	35.8
446nm	35.4
447nm	35.7
448nm	35.8
449nm	35.8
450nm	36
451nm	36.1
452nm	36.2
453nm	36.2
454nm	36.4
455nm	36.4
456nm	36.7
457nm	36.5
458nm	36.9
459nm	37.2
460nm	37.4
461nm	37.7
462nm	37.5
463nm	37.9
464nm	38.1
465nm	38.1
466nm	38
467nm	38
468nm	38.4
469nm	38.5
470nm	39.1
471nm	39
472nm	39.2
473nm	39.2
474nm	39.4
475nm	39.8
476nm	39.9
477nm	40.2
478nm	40
479nm	40.2
480nm	40.7
481nm	40.5
482nm	40.6
483nm	40.7
484nm	40.6
485nm	40.7
486nm	40.9
487nm	41
488nm	40.9
489nm	41.1
490nm	41.1
491nm	41.1
492nm	41.5
493nm	41.6
494nm	41.8
495nm	41.8
496nm	41.8
497nm	41.9
498nm	41.6
499nm	41.7
500nm	41.8
501nm	42.4
502nm	42
503nm	42.1
504nm	41.9
505nm	41.9
506nm	42.4
507nm	42.9
508nm	41.9
509nm	42.6
510nm	42.5
511nm	41.7
512nm	43
513nm	42.9
514nm	42.7
515nm	41.9
516nm	42.7
517nm	43.3
518nm	42.4
519nm	42.5
520nm	42.7
521nm	43.1
522nm	42.8
523nm	42.5
524nm	42.2
525nm	43.4
526nm	43.5
527nm	43.3
528nm	44.1
529nm	43.3
530nm	43.1
531nm	43.3
532nm	43.2
533nm	43.7
534nm	43.6
535nm	43.4
536nm	43
537nm	42.7
538nm	42.8
539nm	42.8
540nm	42.9
541nm	42.9
542nm	43
543nm	43.1
544nm	43.2
545nm	43.5
546nm	43.7
547nm	43.8
548nm	43.6
549nm	43.3
550nm	43
551nm	43.1
552nm	42.9
553nm	42.6
554nm	42.4
555nm	42.6
556nm	42.4
557nm	42.5
558nm	42.2
559nm	42.5
560nm	42.8
561nm	42.2
562nm	41
563nm	41.9
564nm	41.9
565nm	41.9
566nm	41.2
567nm	42.2
568nm	41.6
569nm	41.2
570nm	41.4
571nm	40.3
572nm	40.8
573nm	41.2
574nm	40.8
575nm	41.1
576nm	40.9
577nm	41.1
578nm	41
579nm	40.7
580nm	40.4
581nm	39.9
582nm	39.4
583nm	38.9
584nm	38.8
585nm	38.6
586nm	38.6
587nm	38.1
588nm	38.2
589nm	37.9
590nm	37.6
591nm	37.2
592nm	37.3
593nm	37.1
594nm	36.7
595nm	36.6
596nm	36.3
597nm	35.9
598nm	36
599nm	35.4
600nm	35.5
601nm	35.3
602nm	34.4
603nm	34.7
604nm	34.7
605nm	33.7
606nm	33.3
607nm	33.2
608nm	32.6
609nm	32.2
610nm	32.2
611nm	32.1
612nm	32.2
613nm	32.1
614nm	31.9
615nm	32
616nm	31.8
617nm	31.4
618nm	31.2
619nm	30.8
620nm	30.8
621nm	30.6
622nm	30.5
623nm	30.1
624nm	30.1
625nm	30
626nm	29.9
627nm	29.9
628nm	29.5
629nm	29.4
630nm	29.4
631nm	29.2
632nm	29.2
633nm	29.1
634nm	29.2
635nm	29.2
636nm	28.8
637nm	28.9
638nm	28.5
639nm	28.1
640nm	28.5
641nm	28.1
642nm	28.1
643nm	28.6
644nm	27.8
645nm	28.2
646nm	28.1
647nm	27.7
648nm	27.6
649nm	27.5
650nm	27.3
651nm	27.3
652nm	27.3
653nm	27
654nm	27.1
655nm	27.1
656nm	27.1
657nm	27
658nm	27
659nm	27
660nm	26.4
661nm	26.6
662nm	26.3
663nm	26.8
664nm	26.7
665nm	26.5
666nm	26.7
667nm	27.3
668nm	26.9
669nm	26.8
670nm	27.5
671nm	26.7
672nm	26.2
673nm	25.8
674nm	26.8
675nm	27
676nm	26
677nm	26.1
678nm	27.5
679nm	27
680nm	27.2
681nm	25.9
682nm	26.8
683nm	27.5
684nm	26.5
685nm	26.4
686nm	27.1
687nm	26.5
688nm	26.6
689nm	27.5
690nm	27.5
691nm	28.4
692nm	26.1
693nm	29.4
694nm	27.3
695nm	26.9
696nm	26
697nm	26.7
698nm	26.3
699nm	27.9
700nm	30
701nm	29
702nm	30.7
703nm	29.1
704nm	28.3
705nm	27.4
706nm	27.5
707nm	27.6
708nm	27.6
709nm	27.8
710nm	27.9
711nm	27.8
712nm	27.5
713nm	27.8
714nm	28.5
715nm	29
716nm	29.5
717nm	24.5
718nm	20.4
719nm	35.3
720nm	27.4
721nm	32.4
722nm	42.3
723nm	29.3
724nm	30.8
725nm	26.8
726nm	19
727nm	19
728nm	24.3
729nm	31.9
730nm	36.1
731nm	24.5
732nm	15.1
733nm	32.3
734nm	69.2
735nm	23.2
736nm	33.4
737nm	21.7
738nm	24.9
739nm	25.1
740nm	28.6
741nm	27.5
742nm	38.4
743nm	35
744nm	39.3
745nm	12.1
746nm	34.5
747nm	56.4
748nm	23.6
749nm	13.6
750nm	42.4
751nm	19.3
752nm	37.8
753nm	33.8
754nm	19.9
755nm	0
756nm	41.6
757nm	42.2
758nm	38.2
759nm	47.4
760nm	0
761nm	99.3
762nm	34.2
763nm	26
764nm	17.5
765nm	51.7
766nm	53.5
767nm	34
768nm	180
769nm	191
770nm	20.4
771nm	6.21
772nm	20.8
773nm	21.9
774nm	23.3
775nm	161
776nm	52
777nm	70
778nm	87.8
779nm	11.6
780nm	160

## Sheet: Sheet4
380nm	17.3
381nm	28.9
382nm	17.8
383nm	9.43
384nm	30.2
385nm	10.5
386nm	35.8
387nm	17.9
388nm	0
389nm	8.61
390nm	36.9
391nm	30.1
392nm	38.8
393nm	9.15
394nm	13.7
395nm	21.6
396nm	25.5
397nm	25
398nm	20.7
399nm	19.4
400nm	19.9
401nm	21.2
402nm	20.6
403nm	21.3
404nm	20.9
405nm	21.2
406nm	21.2
407nm	21.6
408nm	21.2
409nm	22
410nm	21.6
411nm	21.7
412nm	22
413nm	23.8
414nm	21
415nm	21.2
416nm	21.4
417nm	21.9
418nm	22.3
419nm	21.5
420nm	22
421nm	22.3
422nm	22.5
423nm	22.6
424nm	23.2
425nm	22.9
426nm	22.8
427nm	22.7
428nm	22.8
429nm	23.3
430nm	23.4
431nm	23.1
432nm	23.6
433nm	23.7
434nm	23.7
435nm	23.8
436nm	23.8
437nm	23.9
438nm	23.7
439nm	23.9
440nm	24.1
441nm	23.7
442nm	24
443nm	24.1
444nm	24.1
445nm	24.5
446nm	24.3
447nm	24.5
448nm	24.4
449nm	24.5
450nm	24.7
451nm	24.7
452nm	24.6
453nm	25
454nm	25.4
455nm	25.2
456nm	25.3
457nm	25.1
458nm	25.4
459nm	25.6
460nm	25.7
461nm	26.1
462nm	25.7
463nm	26.2
464nm	26.2
465nm	26.3
466nm	26.4
467nm	26.4
468nm	26.8
469nm	26.8
470nm	27.2
471nm	27.1
472nm	27.3
473nm	27.2
474nm	27.4
475nm	27.8
476nm	27.7
477nm	28.1
478nm	28.1
479nm	28.2
480nm	28.4
481nm	28.2
482nm	28.2
483nm	28.5
484nm	28.5
485nm	28.5
486nm	28.5
487nm	28.6
488nm	28.6
489nm	28.7
490nm	28.9
491nm	28.9
492nm	29.2
493nm	29.1
494nm	29.3
495nm	29.1
496nm	29.1
497nm	29.4
498nm	29.4
499nm	29.2
500nm	29.4
501nm	29.8
502nm	29.6
503nm	29.9
504nm	29.6
505nm	29.4
506nm	29.5
507nm	29.9
508nm	29.3
509nm	29.9
510nm	29.7
511nm	29.3
512nm	29.6
513nm	29.6
514nm	29.4
515nm	29.7
516nm	29.7
517nm	29.6
518nm	29.4
519nm	29.8
520nm	29.8
521nm	29.3
522nm	30.1
523nm	29.9
524nm	29.4
525nm	29.9
526nm	30.5
527nm	30
528nm	30.3
529nm	30.3
530nm	29.7
531nm	30.6
532nm	29.9
533nm	29.9
534nm	29.5
535nm	29.8
536nm	29.5
537nm	29.4
538nm	29.5
539nm	29.4
540nm	29.1
541nm	29.2
542nm	29.3
543nm	29.4
544nm	29.4
545nm	29.7
546nm	29.8
547nm	29.8
548nm	29.7
549nm	29.4
550nm	29.3
551nm	29.2
552nm	28.8
553nm	28.5
554nm	28.4
555nm	28.7
556nm	28.6
557nm	28.6
558nm	28.4
559nm	28
560nm	28.6
561nm	27.6
562nm	28.1
563nm	27.5
564nm	27.2
565nm	28.1
566nm	27.3
567nm	27.1
568nm	27.7
569nm	26.9
570nm	27.1
571nm	26.7
572nm	27.5
573nm	27.3
574nm	27.3
575nm	27.1
576nm	27.3
577nm	27.5
578nm	27.4
579nm	27.3
580nm	27.1
581nm	26.6
582nm	26.3
583nm	26.2
584nm	26.3
585nm	25.9
586nm	26.1
587nm	25.8
588nm	25.9
589nm	25.8
590nm	25.6
591nm	25.5
592nm	25.4
593nm	25
594nm	25.3
595nm	25
596nm	25
597nm	24.5
598nm	24.4
599nm	24.3
600nm	24.2
601nm	24
602nm	23.8
603nm	23.7
604nm	23.3
605nm	23.3
606nm	23.1
607nm	22.7
608nm	22.5
609nm	22.2
610nm	21.9
611nm	22
612nm	22.1
613nm	22
614nm	22
615nm	21.9
616nm	21.7
617nm	21.5
618nm	21.2
619nm	21.2
620nm	21.1
621nm	21
622nm	20.8
623nm	20.8
624nm	20.8
625nm	20.7
626nm	20.6
627nm	20.5
628nm	20.5
629nm	20.4
630nm	20.4
631nm	20.3
632nm	20.2
633nm	20.3
634nm	20.3
635nm	20.5
636nm	20.2
637nm	19.9
638nm	20.2
639nm	20.5
640nm	19.8
641nm	19.5
642nm	18.8
643nm	19.3
644nm	19.2
645nm	19.3
646nm	19.3
647nm	19.3
648nm	19.1
649nm	19
650nm	19.1
651nm	18.9
652nm	19.1
653nm	19.4
654nm	19.1
655nm	18.8
656nm	18.4
657nm	18.9
658nm	18.8
659nm	18.7
660nm	18.6
661nm	18.9
662nm	18.9
663nm	18.5
664nm	18.2
665nm	19
666nm	18.5
667nm	18.1
668nm	18.2
669nm	18.3
670nm	18.8
671nm	18.5
672nm	18.1
673nm	18.2
674nm	19.1
675nm	18.8
676nm	18.2
677nm	18.1
678nm	18.7
679nm	17.6
680nm	18.9
681nm	18.6
682nm	18.5
683nm	18.2
684nm	18.6
685nm	18.9
686nm	18.5
687nm	17.8
688nm	18.7
689nm	18.8
690nm	19.4
691nm	18.7
692nm	18.9
693nm	18
694nm	19
695nm	17.5
696nm	19.8
697nm	15.9
698nm	15.9
699nm	18.3
700nm	15.9
701nm	18.5
702nm	21.1
703nm	19.7
704nm	18.9
705nm	18.7
706nm	19.2
707nm	19.2
708nm	19.4
709nm	19.8
710nm	19.8
711nm	19.9
712nm	19.7
713nm	19.9
714nm	19.9
715nm	18.8
716nm	19.3
717nm	18
718nm	18.4
719nm	18.8
720nm	21.8
721nm	11.7
722nm	20.6
723nm	13.6
724nm	21.3
725nm	17
726nm	18.5
727nm	23.1
728nm	17.3
729nm	15.5
730nm	12
731nm	23.5
732nm	10.8
733nm	16
734nm	34.2
735nm	0
736nm	28.2
737nm	19.8
738nm	19
739nm	6.52
740nm	11.1
741nm	11.8
742nm	22
743nm	12.1
744nm	25
745nm	24
746nm	25.2
747nm	21.9
748nm	22.5
749nm	32.1
750nm	27.2
751nm	19.2
752nm	8.15
753nm	33.6
754nm	24
755nm	42.1
756nm	0
757nm	7.3
758nm	0
759nm	81.6
760nm	0
761nm	29.1
762nm	36.6
763nm	36.5
764nm	41.6
765nm	23
766nm	43.2
767nm	0
768nm	29
769nm	53.3
770nm	0
771nm	0
772nm	0
773nm	27
774nm	32.3
775nm	250
776nm	4.22
777nm	0
778nm	0
779nm	0
780nm	24.9

## Sheet: Sheet5
380nm	35.5
381nm	27.9
382nm	4.93
383nm	8.49
384nm	0.926
385nm	0
386nm	28.2
387nm	23.1
388nm	28.4
389nm	0
390nm	15.1
391nm	4.08
392nm	22.9
393nm	13.8
394nm	7.53
395nm	10.4
396nm	17.5
397nm	15.3
398nm	15.6
399nm	14.2
400nm	15.7
401nm	15.5
402nm	15.4
403nm	15.5
404nm	15.2
405nm	15.5
406nm	15.3
407nm	15.6
408nm	15.4
409nm	16.5
410nm	15.9
411nm	15.9
412nm	15.3
413nm	17
414nm	15.8
415nm	15.2
416nm	15.3
417nm	15.4
418nm	16.3
419nm	15.4
420nm	15.8
421nm	15.9
422nm	15.9
423nm	15.6
424nm	16
425nm	15.9
426nm	15.9
427nm	15.8
428nm	15.9
429nm	16
430nm	16.2
431nm	16.2
432nm	16.2
433nm	16.4
434nm	16.4
435nm	16.5
436nm	16.5
437nm	16.5
438nm	16.4
439nm	16.6
440nm	16.4
441nm	16.4
442nm	16.4
443nm	16.4
444nm	16.3
445nm	16.7
446nm	16.5
447nm	16.6
448nm	16.7
449nm	16.7
450nm	16.7
451nm	16.8
452nm	16.8
453nm	17
454nm	17.1
455nm	17
456nm	17.2
457nm	17.1
458nm	17.2
459nm	17.4
460nm	17.3
461nm	17.7
462nm	17.6
463nm	17.7
464nm	17.8
465nm	17.8
466nm	18
467nm	18
468nm	18.2
469nm	18.1
470nm	18.3
471nm	18.4
472nm	18.5
473nm	18.5
474nm	18.7
475nm	18.7
476nm	18.8
477nm	19.1
478nm	19
479nm	19.2
480nm	19.4
481nm	19.2
482nm	19.4
483nm	19.4
484nm	19.4
485nm	19.5
486nm	19.6
487nm	19.7
488nm	19.8
489nm	19.8
490nm	19.8
491nm	19.8
492nm	20
493nm	20.1
494nm	20.1
495nm	20.1
496nm	20.2
497nm	20.4
498nm	20.2
499nm	20.4
500nm	20.3
501nm	20.7
502nm	20.4
503nm	20.6
504nm	20.4
505nm	20.7
506nm	20.6
507nm	20.9
508nm	20.5
509nm	20.8
510nm	20.9
511nm	20.5
512nm	20.9
513nm	20.8
514nm	20.7
515nm	20.6
516nm	20.8
517nm	20.9
518nm	20.6
519nm	20.4
520nm	20.9
521nm	20.7
522nm	20.8
523nm	20.6
524nm	20.2
525nm	20.8
526nm	20.8
527nm	20.4
528nm	20.8
529nm	20.4
530nm	20.4
531nm	20.7
532nm	20.7
533nm	20.7
534nm	20.5
535nm	20.4
536nm	20.3
537nm	20.2
538nm	20.2
539nm	20.2
540nm	20.1
541nm	20
542nm	20.1
543nm	20.1
544nm	20.1
545nm	20.3
546nm	20.3
547nm	20.3
548nm	20.3
549nm	20.2
550nm	20.1
551nm	19.9
552nm	19.7
553nm	19.7
554nm	19.7
555nm	19.6
556nm	19.4
557nm	19.6
558nm	19.4
559nm	19.1
560nm	19.7
561nm	19.2
562nm	19.2
563nm	19.3
564nm	19.2
565nm	19.2
566nm	18.9
567nm	18.7
568nm	19.1
569nm	19.5
570nm	19.5
571nm	17.9
572nm	18.6
573nm	19
574nm	18.5
575nm	18.6
576nm	18.7
577nm	18.7
578nm	18.8
579nm	18.6
580nm	18.4
581nm	18.1
582nm	17.9
583nm	17.6
584nm	17.6
585nm	17.5
586nm	17.4
587nm	17.3
588nm	17.2
589nm	17.1
590nm	16.9
591nm	16.7
592nm	16.7
593nm	16.6
594nm	16.5
595nm	16.4
596nm	16.2
597nm	15.9
598nm	15.8
599nm	15.8
600nm	15.8
601nm	15.6
602nm	15.5
603nm	15.2
604nm	15.4
605nm	15.1
606nm	14.9
607nm	14.8
608nm	14.8
609nm	14.6
610nm	14.5
611nm	14.5
612nm	14.6
613nm	14.6
614nm	14.6
615nm	14.5
616nm	14.4
617nm	14.2
618nm	14.3
619nm	14.2
620nm	14.3
621nm	14.1
622nm	14.1
623nm	14.2
624nm	14.1
625nm	14
626nm	14
627nm	14
628nm	13.9
629nm	13.9
630nm	13.8
631nm	13.9
632nm	13.7
633nm	13.8
634nm	13.8
635nm	13.8
636nm	14
637nm	13.7
638nm	13.4
639nm	13.7
640nm	13.7
641nm	13.6
642nm	13.7
643nm	13.6
644nm	13.3
645nm	14.2
646nm	13.6
647nm	13.7
648nm	13.2
649nm	13.2
650nm	13.1
651nm	13.3
652nm	13.4
653nm	13.4
654nm	13.4
655nm	13.6
656nm	13.2
657nm	13.2
658nm	13.4
659nm	13
660nm	12.9
661nm	13.2
662nm	13.4
663nm	13.4
664nm	13.2
665nm	13.7
666nm	13.4
667nm	13.4
668nm	13.6
669nm	13.8
670nm	13.8
671nm	13.7
672nm	13.3
673nm	14
674nm	13.8
675nm	13.6
676nm	13.3
677nm	14
678nm	13.9
679nm	13.5
680nm	13.5
681nm	13.5
682nm	14.4
683nm	14
684nm	13.7
685nm	14.3
686nm	14.8
687nm	14.1
688nm	14.1
689nm	14.9
690nm	15.1
691nm	14.8
692nm	14.2
693nm	14.1
694nm	14.9
695nm	14
696nm	14.6
697nm	14.5
698nm	16.8
699nm	16.3
700nm	12.7
701nm	14.9
702nm	13.6
703nm	14.8
704nm	14.4
705nm	14
706nm	14.3
707nm	14.4
708nm	14.5
709nm	14.4
710nm	14.7
711nm	14.5
712nm	14.5
713nm	14.4
714nm	14.5
715nm	14.4
716nm	16
717nm	15
718nm	12.7
719nm	14.4
720nm	10.5
721nm	18
722nm	16.5
723nm	10.8
724nm	15.4
725nm	16.6
726nm	15.6
727nm	19.6
728nm	2.43
729nm	19.3
730nm	10.5
731nm	17.2
732nm	29.6
733nm	25.6
734nm	26.8
735nm	29
736nm	27.7
737nm	8.51
738nm	11.2
739nm	13.9
740nm	13.9
741nm	13.7
742nm	12.4
743nm	18.4
744nm	18.1
745nm	8.74
746nm	9.31
747nm	25.6
748nm	28.4
749nm	31.8
750nm	28.7
751nm	21.7
752nm	26.9
753nm	2.88
754nm	27.3
755nm	0
756nm	19.8
757nm	0
758nm	0
759nm	17.5
760nm	0
761nm	13.2
762nm	0
763nm	27.9
764nm	19.6
765nm	26.2
766nm	5.55
767nm	0
768nm	27.9
769nm	0
770nm	60.9
771nm	0
772nm	0
773nm	13.9
774nm	2.31
775nm	161
776nm	41.3
777nm	4.81
778nm	0
779nm	0
780nm	156

## Sheet: Sheet6
380nm	0
381nm	30.3
382nm	11.8
383nm	0
384nm	8.48
385nm	9.84
386nm	7.87
387nm	4.23
388nm	24.3
389nm	0
390nm	17.2
391nm	9.42
392nm	14.5
393nm	8.34
394nm	9.33
395nm	8.03
396nm	5.85
397nm	10.3
398nm	8.72
399nm	8.02
400nm	8.35
401nm	8.57
402nm	8.7
403nm	8.47
404nm	8.64
405nm	8.72
406nm	8.71
407nm	8.79
408nm	9.16
409nm	9.07
410nm	8.8
411nm	9.03
412nm	8.72
413nm	8.84
414nm	8.62
415nm	8.5
416nm	8.38
417nm	8.78
418nm	8.83
419nm	8.77
420nm	8.75
421nm	8.82
422nm	8.76
423nm	8.97
424nm	9.01
425nm	8.81
426nm	8.96
427nm	8.9
428nm	9
429nm	8.95
430nm	8.99
431nm	9
432nm	9.1
433nm	9.15
434nm	9.16
435nm	9.23
436nm	9.26
437nm	9.24
438nm	9.2
439nm	9.32
440nm	9.25
441nm	9.28
442nm	9.33
443nm	9.38
444nm	9.22
445nm	9.54
446nm	9.35
447nm	9.39
448nm	9.42
449nm	9.54
450nm	9.6
451nm	9.61
452nm	9.57
453nm	9.79
454nm	9.76
455nm	9.7
456nm	9.88
457nm	9.85
458nm	9.94
459nm	9.97
460nm	9.98
461nm	10.1
462nm	10.1
463nm	10.3
464nm	10.4
465nm	10.3
466nm	10.3
467nm	10.5
468nm	10.7
469nm	10.7
470nm	10.8
471nm	10.8
472nm	10.9
473nm	11
474nm	11
475nm	11.2
476nm	11.3
477nm	11.4
478nm	11.4
479nm	11.5
480nm	11.6
481nm	11.6
482nm	11.7
483nm	11.7
484nm	11.7
485nm	11.8
486nm	11.8
487nm	11.9
488nm	11.8
489nm	12
490nm	12
491nm	12
492nm	12.1
493nm	12.2
494nm	12.1
495nm	12.1
496nm	12.1
497nm	12.3
498nm	12.2
499nm	12.2
500nm	12.2
501nm	12.3
502nm	12.5
503nm	12.3
504nm	12.2
505nm	12.2
506nm	12.3
507nm	12.3
508nm	12.3
509nm	12.5
510nm	12.4
511nm	12.2
512nm	12.4
513nm	12.5
514nm	12.5
515nm	12.3
516nm	12.1
517nm	12.4
518nm	12.3
519nm	12.3
520nm	12.4
521nm	12.3
522nm	12.4
523nm	12.4
524nm	12
525nm	12.3
526nm	12.3
527nm	11.9
528nm	12.4
529nm	12.3
530nm	12
531nm	12.3
532nm	12.1
533nm	12.1
534nm	12.1
535nm	12.1
536nm	12
537nm	12
538nm	12
539nm	12
540nm	11.9
541nm	11.9
542nm	11.9
543nm	11.9
544nm	11.9
545nm	12
546nm	12.1
547nm	12.1
548nm	12.1
549nm	12
550nm	11.8
551nm	11.8
552nm	11.7
553nm	11.6
554nm	11.7
555nm	11.7
556nm	11.7
557nm	11.7
558nm	11.5
559nm	11.6
560nm	11.7
561nm	11.6
562nm	11.8
563nm	11.6
564nm	11.5
565nm	11.4
566nm	11.4
567nm	11.4
568nm	11.2
569nm	10.8
570nm	11.1
571nm	10.9
572nm	11
573nm	11
574nm	10.9
575nm	10.9
576nm	11
577nm	11.1
578nm	11
579nm	11
580nm	10.8
581nm	10.7
582nm	10.6
583nm	10.4
584nm	10.4
585nm	10.4
586nm	10.3
587nm	10.2
588nm	10.1
589nm	10.1
590nm	9.97
591nm	9.88
592nm	9.88
593nm	9.81
594nm	9.75
595nm	9.71
596nm	9.56
597nm	9.49
598nm	9.37
599nm	9.27
600nm	9.19
601nm	9.2
602nm	9.09
603nm	9.14
604nm	9.05
605nm	8.82
606nm	8.65
607nm	8.45
608nm	8.33
609nm	8.34
610nm	8.27
611nm	8.25
612nm	8.24
613nm	8.2
614nm	8.17
615nm	8.07
616nm	8.02
617nm	7.96
618nm	7.96
619nm	7.84
620nm	7.77
621nm	7.72
622nm	7.71
623nm	7.63
624nm	7.62
625nm	7.6
626nm	7.54
627nm	7.53
628nm	7.47
629nm	7.44
630nm	7.38
631nm	7.38
632nm	7.35
633nm	7.45
634nm	7.39
635nm	7.36
636nm	7.34
637nm	7.41
638nm	7.14
639nm	7.07
640nm	7.07
641nm	7.25
642nm	6.94
643nm	7.29
644nm	7.07
645nm	7.48
646nm	6.92
647nm	6.96
648nm	7.02
649nm	6.87
650nm	6.72
651nm	6.87
652nm	7.03
653nm	6.87
654nm	6.9
655nm	6.92
656nm	6.81
657nm	7.05
658nm	6.86
659nm	6.67
660nm	6.57
661nm	6.75
662nm	6.74
663nm	6.85
664nm	6.8
665nm	6.81
666nm	7.05
667nm	6.71
668nm	6.6
669nm	6.69
670nm	6.88
671nm	6.59
672nm	6.5
673nm	6.66
674nm	6.92
675nm	6.79
676nm	6.39
677nm	6.74
678nm	6.94
679nm	6.77
680nm	6.48
681nm	6.63
682nm	7.21
683nm	7.08
684nm	6.76
685nm	6.78
686nm	6.88
687nm	6.69
688nm	6.66
689nm	6.99
690nm	7.39
691nm	7.05
692nm	6.44
693nm	6.88
694nm	7.7
695nm	7.32
696nm	7.59
697nm	7.02
698nm	7.05
699nm	8.11
700nm	7.25
701nm	8.54
702nm	6.97
703nm	6.64
704nm	7.02
705nm	6.78
706nm	7.12
707nm	7.2
708nm	7.24
709nm	7.15
710nm	7.34
711nm	7.32
712nm	7.11
713nm	7.3
714nm	7.5
715nm	7.84
716nm	8.08
717nm	7.49
718nm	4.77
719nm	6.8
720nm	5.96
721nm	11.2
722nm	8.19
723nm	5.75
724nm	8.73
725nm	8.94
726nm	11.3
727nm	11.7
728nm	3.2
729nm	5.38
730nm	5.94
731nm	0
732nm	3.82
733nm	19.7
734nm	18
735nm	5.19
736nm	21.5
737nm	3.34
738nm	2.93
739nm	3.48
740nm	0
741nm	8.59
742nm	9.52
743nm	0.327
744nm	7.05
745nm	9.71
746nm	12.9
747nm	17.6
748nm	12.5
749nm	7.92
750nm	3.03
751nm	5.04
752nm	28
753nm	16.3
754nm	7.4
755nm	30.9
756nm	24.5
757nm	17.2
758nm	13.8
759nm	21.7
760nm	3.25
761nm	16.4
762nm	0
763nm	0.0113
764nm	0
765nm	0
766nm	0
767nm	15
768nm	22.1
769nm	5.01
770nm	43.2
771nm	20
772nm	7.75
773nm	7.47
774nm	22.9
775nm	65.6
776nm	20.9
777nm	0
778nm	0
779nm	6.41
780nm	54.4

## Sheet: Sheet7
380nm	9.27
381nm	13.8
382nm	4.12
383nm	1.88
384nm	3.02
385nm	8.11
386nm	9.47
387nm	0
388nm	7.94
389nm	0.81
390nm	0
391nm	7.11
392nm	5.31
393nm	4.15
394nm	2.37
395nm	3.49
396nm	2.64
397nm	3.48
398nm	4.68
399nm	4.19
400nm	4.09
401nm	4.28
402nm	4.21
403nm	4.21
404nm	4.14
405nm	4.24
406nm	4.24
407nm	4.41
408nm	4.58
409nm	4.51
410nm	4.3
411nm	4.02
412nm	3.88
413nm	3.91
414nm	4.06
415nm	4.1
416nm	4.25
417nm	4.49
418nm	3.91
419nm	4.08
420nm	4.12
421nm	4.21
422nm	4.17
423nm	4.39
424nm	4.25
425nm	4.12
426nm	4.16
427nm	4.21
428nm	4.25
429nm	4.33
430nm	4.27
431nm	4.3
432nm	4.31
433nm	4.33
434nm	4.33
435nm	4.42
436nm	4.39
437nm	4.39
438nm	4.38
439nm	4.48
440nm	4.44
441nm	4.44
442nm	4.42
443nm	4.41
444nm	4.37
445nm	4.53
446nm	4.53
447nm	4.52
448nm	4.55
449nm	4.56
450nm	4.67
451nm	4.64
452nm	4.64
453nm	4.74
454nm	4.73
455nm	4.7
456nm	4.83
457nm	4.85
458nm	4.81
459nm	4.9
460nm	4.89
461nm	4.99
462nm	5.03
463nm	5.1
464nm	5.13
465nm	5.16
466nm	5.25
467nm	5.26
468nm	5.32
469nm	5.46
470nm	5.53
471nm	5.5
472nm	5.64
473nm	5.7
474nm	5.69
475nm	5.77
476nm	5.97
477nm	6.04
478nm	6.06
479nm	6.23
480nm	6.3
481nm	6.32
482nm	6.42
483nm	6.5
484nm	6.55
485nm	6.62
486nm	6.72
487nm	6.79
488nm	6.81
489nm	6.98
490nm	7
491nm	7.05
492nm	7.16
493nm	7.22
494nm	7.22
495nm	7.24
496nm	7.27
497nm	7.42
498nm	7.29
499nm	7.36
500nm	7.38
501nm	7.45
502nm	7.47
503nm	7.41
504nm	7.47
505nm	7.46
506nm	7.35
507nm	7.41
508nm	7.31
509nm	7.44
510nm	7.35
511nm	7.31
512nm	7.28
513nm	7.38
514nm	7.23
515nm	7.11
516nm	7.3
517nm	7.34
518nm	7.07
519nm	7.16
520nm	7.13
521nm	7.07
522nm	6.93
523nm	7
524nm	6.8
525nm	6.89
526nm	6.87
527nm	6.75
528nm	6.87
529nm	6.78
530nm	6.64
531nm	6.44
532nm	6.54
533nm	6.54
534nm	6.41
535nm	6.37
536nm	6.21
537nm	6.14
538nm	6.18
539nm	6.14
540nm	6.1
541nm	6.06
542nm	6.05
543nm	6.02
544nm	5.99
545nm	5.99
546nm	6
547nm	5.97
548nm	5.93
549nm	5.86
550nm	5.77
551nm	5.7
552nm	5.63
553nm	5.61
554nm	5.56
555nm	5.56
556nm	5.52
557nm	5.54
558nm	5.4
559nm	5.37
560nm	5.48
561nm	5.26
562nm	5.2
563nm	5.19
564nm	5.26
565nm	5.25
566nm	5.06
567nm	5.17
568nm	4.96
569nm	5.04
570nm	4.92
571nm	5.25
572nm	5.29
573nm	4.89
574nm	4.71
575nm	4.75
576nm	4.78
577nm	4.85
578nm	4.87
579nm	4.82
580nm	4.77
581nm	4.69
582nm	4.63
583nm	4.6
584nm	4.58
585nm	4.57
586nm	4.56
587nm	4.56
588nm	4.57
589nm	4.55
590nm	4.52
591nm	4.5
592nm	4.49
593nm	4.5
594nm	4.51
595nm	4.5
596nm	4.47
597nm	4.49
598nm	4.39
599nm	4.38
600nm	4.41
601nm	4.44
602nm	4.39
603nm	4.42
604nm	4.31
605nm	4.38
606nm	4.35
607nm	4.34
608nm	4.28
609nm	4.32
610nm	4.32
611nm	4.32
612nm	4.32
613nm	4.32
614nm	4.32
615nm	4.32
616nm	4.32
617nm	4.3
618nm	4.32
619nm	4.3
620nm	4.33
621nm	4.28
622nm	4.32
623nm	4.29
624nm	4.32
625nm	4.29
626nm	4.28
627nm	4.31
628nm	4.3
629nm	4.28
630nm	4.29
631nm	4.29
632nm	4.31
633nm	4.32
634nm	4.32
635nm	4.41
636nm	4.43
637nm	4.42
638nm	4.23
639nm	4.31
640nm	4.3
641nm	4.26
642nm	4.32
643nm	4.44
644nm	4.14
645nm	4.3
646nm	4.23
647nm	4.21
648nm	4.29
649nm	4.36
650nm	4.25
651nm	4.38
652nm	4.26
653nm	4.36
654nm	4.25
655nm	4.4
656nm	4.27
657nm	4.26
658nm	4.4
659nm	4.29
660nm	4.16
661nm	4.27
662nm	4.3
663nm	4.26
664nm	4.37
665nm	4.45
666nm	4.23
667nm	4.39
668nm	4.3
669nm	4.31
670nm	4.29
671nm	4.21
672nm	4.55
673nm	4.44
674nm	4.51
675nm	4.21
676nm	4.2
677nm	4.38
678nm	4.3
679nm	4.13
680nm	4.18
681nm	3.88
682nm	4.41
683nm	4.4
684nm	4.03
685nm	4.1
686nm	4
687nm	4.14
688nm	4.2
689nm	4.29
690nm	4.49
691nm	4.43
692nm	4.13
693nm	4.41
694nm	4.05
695nm	4.44
696nm	3.99
697nm	4.63
698nm	3.98
699nm	3.91
700nm	3.69
701nm	5.14
702nm	3.2
703nm	4.36
704nm	4.55
705nm	4.18
706nm	4.11
707nm	4.1
708nm	4.14
709nm	4.26
710nm	4.25
711nm	4.24
712nm	4.18
713nm	4.16
714nm	4.66
715nm	5.39
716nm	5.45
717nm	4.07
718nm	3.04
719nm	4.96
720nm	2.75
721nm	4.55
722nm	3.79
723nm	2.58
724nm	0.472
725nm	2.55
726nm	3.64
727nm	7.35
728nm	3.95
729nm	7.18
730nm	5.36
731nm	5.39
732nm	6.01
733nm	7.25
734nm	3.86
735nm	1.37
736nm	0
737nm	2.08
738nm	5.84
739nm	3.5
740nm	5.68
741nm	0
742nm	5.29
743nm	2.75
744nm	4.38
745nm	7.15
746nm	4.38
747nm	1.73
748nm	4.69
749nm	8.16
750nm	4.93
751nm	7.7
752nm	19.6
753nm	6.28
754nm	4.89
755nm	10.3
756nm	11.3
757nm	0
758nm	11.7
759nm	7.23
760nm	33.5
761nm	0
762nm	4.11
763nm	4.09
764nm	9.24
765nm	5.68
766nm	12
767nm	27
768nm	50.7
769nm	0
770nm	0
771nm	24.4
772nm	13.8
773nm	16.2
774nm	9.43
775nm	24.7
776nm	0
777nm	23.7
778nm	6.15
779nm	0
780nm	0

## Sheet: Sheet8
380nm	0
381nm	0
382nm	3.16
383nm	2.57
384nm	2.52
385nm	6.06
386nm	15.1
387nm	12.1
388nm	6.3
389nm	0
390nm	11.1
391nm	0.509
392nm	0.83
393nm	12.3
394nm	2.98
395nm	2.38
396nm	5.5
397nm	5.11
398nm	4.83
399nm	4.72
400nm	4.35
401nm	4.2
402nm	4.44
403nm	4.42
404nm	4.28
405nm	4.44
406nm	4.47
407nm	4.53
408nm	4.71
409nm	4.79
410nm	4.49
411nm	4.63
412nm	4.52
413nm	4.22
414nm	4.49
415nm	4.54
416nm	4.33
417nm	4.43
418nm	4.49
419nm	4.45
420nm	4.31
421nm	4.31
422nm	4.34
423nm	4.32
424nm	4.47
425nm	4.35
426nm	4.41
427nm	4.35
428nm	4.44
429nm	4.38
430nm	4.43
431nm	4.44
432nm	4.4
433nm	4.45
434nm	4.44
435nm	4.49
436nm	4.51
437nm	4.5
438nm	4.48
439nm	4.58
440nm	4.49
441nm	4.5
442nm	4.47
443nm	4.5
444nm	4.46
445nm	4.49
446nm	4.49
447nm	4.52
448nm	4.49
449nm	4.61
450nm	4.57
451nm	4.58
452nm	4.6
453nm	4.62
454nm	4.62
455nm	4.61
456nm	4.63
457nm	4.66
458nm	4.66
459nm	4.72
460nm	4.71
461nm	4.76
462nm	4.82
463nm	4.81
464nm	4.84
465nm	4.88
466nm	4.99
467nm	5.05
468nm	5.09
469nm	5.15
470nm	5.27
471nm	5.38
472nm	5.44
473nm	5.5
474nm	5.56
475nm	5.77
476nm	5.87
477nm	6.05
478nm	6.15
479nm	6.34
480nm	6.48
481nm	6.65
482nm	6.75
483nm	6.92
484nm	7.1
485nm	7.19
486nm	7.36
487nm	7.45
488nm	7.54
489nm	7.75
490nm	7.81
491nm	7.93
492nm	8.1
493nm	8.29
494nm	8.38
495nm	8.5
496nm	8.63
497nm	8.84
498nm	8.88
499nm	9.02
500nm	9.17
501nm	9.51
502nm	9.63
503nm	9.74
504nm	9.93
505nm	10.1
506nm	10.3
507nm	10.5
508nm	10.7
509nm	11.1
510nm	11.2
511nm	11
512nm	11.4
513nm	11.7
514nm	11.9
515nm	11.9
516nm	11.7
517nm	12
518nm	11.7
519nm	11.7
520nm	11.7
521nm	11.5
522nm	11.4
523nm	11
524nm	10.7
525nm	10.7
526nm	10.6
527nm	10.2
528nm	10
529nm	9.72
530nm	9.24
531nm	9.19
532nm	8.69
533nm	8.37
534nm	8.05
535nm	7.77
536nm	7.36
537nm	7.17
538nm	6.97
539nm	6.8
540nm	6.63
541nm	6.51
542nm	6.41
543nm	6.28
544nm	6.12
545nm	6
546nm	5.94
547nm	5.89
548nm	5.79
549nm	5.65
550nm	5.49
551nm	5.37
552nm	5.26
553nm	5.16
554nm	5.07
555nm	5.09
556nm	4.99
557nm	4.9
558nm	4.88
559nm	4.89
560nm	4.8
561nm	4.63
562nm	4.72
563nm	4.53
564nm	4.58
565nm	4.54
566nm	4.65
567nm	4.38
568nm	4.52
569nm	4.5
570nm	4.41
571nm	4.43
572nm	4.53
573nm	4.45
574nm	4.36
575nm	4.28
576nm	4.35
577nm	4.4
578nm	4.4
579nm	4.36
580nm	4.35
581nm	4.31
582nm	4.23
583nm	4.25
584nm	4.22
585nm	4.2
586nm	4.19
587nm	4.18
588nm	4.21
589nm	4.2
590nm	4.18
591nm	4.13
592nm	4.14
593nm	4.12
594nm	4.2
595nm	4.13
596nm	4.13
597nm	4.15
598nm	4.13
599nm	4.11
600nm	4.1
601nm	4.12
602nm	4.12
603nm	4.17
604nm	4.08
605nm	4.09
606nm	4.07
607nm	4.04
608nm	4.01
609nm	4.02
610nm	4.03
611nm	4.03
612nm	4.04
613nm	4.05
614nm	4.05
615nm	4.04
616nm	4.05
617nm	4.01
618nm	4.04
619nm	4.04
620nm	4.03
621nm	4.01
622nm	4.05
623nm	4.04
624nm	4.06
625nm	4
626nm	4.02
627nm	4.01
628nm	4.01
629nm	4
630nm	4.04
631nm	4.05
632nm	4.03
633nm	4.02
634nm	4.09
635nm	4.16
636nm	4.13
637nm	3.99
638nm	3.98
639nm	3.94
640nm	4.06
641nm	4.07
642nm	3.83
643nm	3.92
644nm	3.88
645nm	4.11
646nm	3.96
647nm	4.22
648nm	3.99
649nm	3.99
650nm	4
651nm	4.03
652nm	4.07
653nm	4.21
654nm	4.13
655nm	4.1
656nm	4.04
657nm	3.99
658nm	4.09
659nm	4.13
660nm	4.01
661nm	4.02
662nm	4.13
663nm	4.07
664nm	3.97
665nm	4.25
666nm	4.02
667nm	4.29
668nm	4.09
669nm	4.2
670nm	4.05
671nm	3.98
672nm	4.2
673nm	4.3
674nm	4.23
675nm	4.21
676nm	3.96
677nm	3.9
678nm	4.16
679nm	4.17
680nm	4.08
681nm	3.92
682nm	4.23
683nm	4.37
684nm	4.27
685nm	4.16
686nm	3.97
687nm	4.14
688nm	4.15
689nm	4.28
690nm	4.39
691nm	4.48
692nm	4.64
693nm	4.3
694nm	4.36
695nm	4.01
696nm	4.61
697nm	4.52
698nm	4.82
699nm	4.23
700nm	3.89
701nm	4.54
702nm	4.91
703nm	4.29
704nm	4.46
705nm	4.23
706nm	4.17
707nm	4.19
708nm	4.29
709nm	4.29
710nm	4.35
711nm	4.42
712nm	4.2
713nm	4.29
714nm	4.39
715nm	4.59
716nm	5.06
717nm	4.49
718nm	3.24
719nm	2.82
720nm	4.62
721nm	8.35
722nm	5.3
723nm	2.67
724nm	4.52
725nm	6.08
726nm	2.44
727nm	1.82
728nm	4.46
729nm	4.69
730nm	1.9
731nm	4.04
732nm	8.42
733nm	5.82
734nm	2.24
735nm	4.34
736nm	7.58
737nm	6.95
738nm	10.4
739nm	0
740nm	3.63
741nm	3.24
742nm	3.52
743nm	4.76
744nm	6.65
745nm	10.2
746nm	2.93
747nm	5.47
748nm	0
749nm	0.562
750nm	2.44
751nm	15.1
752nm	20.9
753nm	1.87
754nm	0.793
755nm	16
756nm	3.48
757nm	2.05
758nm	0.633
759nm	45.9
760nm	0
761nm	13.4
762nm	11.8
763nm	4.56
764nm	8.57
765nm	10.2
766nm	4.55
767nm	21.4
768nm	39.1
769nm	3.86
770nm	24.2
771nm	12.2
772nm	0.256
773nm	6.59
774nm	15.2
775nm	37.1
776nm	0
777nm	0
778nm	0
779nm	0
780nm	6.05

## Sheet: Sheet9
380nm	10.3
381nm	0
382nm	2.45
383nm	12.9
384nm	14.1
385nm	0
386nm	0
387nm	10.8
388nm	0
389nm	8.12
390nm	11.5
391nm	5.32
392nm	10.6
393nm	11.7
394nm	5.29
395nm	7.33
396nm	6.2
397nm	6.36
398nm	7.81
399nm	8.39
400nm	7.89
401nm	7.83
402nm	7.39
403nm	7.59
404nm	7.69
405nm	7.67
406nm	7.71
407nm	7.86
408nm	8.26
409nm	7.82
410nm	8.06
411nm	9.03
412nm	7.7
413nm	7.67
414nm	7.67
415nm	8.02
416nm	7.34
417nm	7.77
418nm	7.91
419nm	7.77
420nm	7.59
421nm	7.97
422nm	7.71
423nm	7.98
424nm	7.75
425nm	8
426nm	7.87
427nm	7.98
428nm	8.01
429nm	8.18
430nm	8
431nm	8.27
432nm	8.25
433nm	8.31
434nm	8.3
435nm	8.37
436nm	8.34
437nm	8.37
438nm	8.35
439nm	8.39
440nm	8.42
441nm	8.48
442nm	8.5
443nm	8.48
444nm	8.43
445nm	8.66
446nm	8.63
447nm	8.78
448nm	8.72
449nm	8.75
450nm	8.81
451nm	8.78
452nm	8.89
453nm	9.19
454nm	9.13
455nm	9.14
456nm	9.31
457nm	9.29
458nm	9.4
459nm	9.59
460nm	9.54
461nm	9.7
462nm	9.86
463nm	9.97
464nm	10.1
465nm	10.1
466nm	10.1
467nm	10.4
468nm	10.6
469nm	10.7
470nm	11
471nm	11
472nm	11.2
473nm	11.3
474nm	11.6
475nm	11.7
476nm	11.8
477nm	12.1
478nm	12.2
479nm	12.3
480nm	12.5
481nm	12.4
482nm	12.6
483nm	12.8
484nm	12.8
485nm	12.9
486nm	13
487nm	13
488nm	13
489nm	13.2
490nm	13.1
491nm	13.2
492nm	13.4
493nm	13.5
494nm	13.4
495nm	13.5
496nm	13.6
497nm	13.7
498nm	13.7
499nm	13.6
500nm	13.7
501nm	13.9
502nm	14
503nm	14.2
504nm	14.1
505nm	14.1
506nm	14.1
507nm	14.2
508nm	14
509nm	14.4
510nm	14.4
511nm	14.4
512nm	14.6
513nm	14.7
514nm	14.6
515nm	14.2
516nm	14.8
517nm	15
518nm	14.4
519nm	14.5
520nm	14.6
521nm	14.7
522nm	14.8
523nm	14.7
524nm	14.2
525nm	14.8
526nm	14.6
527nm	14.6
528nm	14.7
529nm	14.6
530nm	14.2
531nm	14.6
532nm	14.2
533nm	14.4
534nm	14.3
535nm	14.3
536nm	14
537nm	14
538nm	13.9
539nm	13.8
540nm	13.7
541nm	13.7
542nm	13.7
543nm	13.6
544nm	13.6
545nm	13.7
546nm	13.7
547nm	13.7
548nm	13.7
549nm	13.6
550nm	13.3
551nm	13.1
552nm	12.9
553nm	12.9
554nm	12.8
555nm	12.9
556nm	12.7
557nm	12.7
558nm	12.5
559nm	12.3
560nm	12.4
561nm	12.3
562nm	12.3
563nm	11.9
564nm	12
565nm	11.7
566nm	12
567nm	11.7
568nm	11.4
569nm	11.2
570nm	11.4
571nm	11.1
572nm	10.8
573nm	10.7
574nm	10.6
575nm	10.5
576nm	10.4
577nm	10.6
578nm	10.5
579nm	10.3
580nm	10.2
581nm	10
582nm	9.77
583nm	9.56
584nm	9.47
585nm	9.29
586nm	9.28
587nm	9.07
588nm	9
589nm	8.87
590nm	8.73
591nm	8.62
592nm	8.43
593nm	8.45
594nm	8.32
595nm	8.18
596nm	8.04
597nm	7.83
598nm	7.73
599nm	7.58
600nm	7.52
601nm	7.4
602nm	7.36
603nm	7.24
604nm	7.16
605nm	6.96
606nm	6.72
607nm	6.7
608nm	6.51
609nm	6.48
610nm	6.42
611nm	6.39
612nm	6.38
613nm	6.35
614nm	6.32
615nm	6.25
616nm	6.21
617nm	6.12
618nm	6.04
619nm	6
620nm	5.96
621nm	5.91
622nm	5.89
623nm	5.82
624nm	5.78
625nm	5.78
626nm	5.77
627nm	5.72
628nm	5.67
629nm	5.62
630nm	5.61
631nm	5.57
632nm	5.53
633nm	5.64
634nm	5.58
635nm	5.74
636nm	5.64
637nm	5.52
638nm	5.74
639nm	5.57
640nm	5.67
641nm	5.39
642nm	5.34
643nm	5.32
644nm	5.16
645nm	5.55
646nm	5.3
647nm	5.06
648nm	5.22
649nm	5.26
650nm	5.07
651nm	5.12
652nm	5.28
653nm	5.16
654nm	5.16
655nm	5.31
656nm	5.14
657nm	5.17
658nm	4.99
659nm	5.25
660nm	5.32
661nm	5.16
662nm	5.1
663nm	5.15
664nm	5.11
665nm	5.31
666nm	5.1
667nm	4.93
668nm	5.24
669nm	5.18
670nm	5.38
671nm	5.07
672nm	5.09
673nm	4.83
674nm	5.4
675nm	5.24
676nm	5.64
677nm	5.13
678nm	5.17
679nm	4.98
680nm	5.05
681nm	4.94
682nm	5.63
683nm	5.24
684nm	5.32
685nm	5.42
686nm	5.42
687nm	5.25
688nm	5.09
689nm	5.29
690nm	5.69
691nm	5.96
692nm	5.98
693nm	4.85
694nm	5.43
695nm	5.52
696nm	5.98
697nm	6.45
698nm	4.74
699nm	5.95
700nm	4.18
701nm	5
702nm	3.76
703nm	4.76
704nm	5.14
705nm	5.24
706nm	5.66
707nm	5.5
708nm	5.53
709nm	5.64
710nm	5.68
711nm	5.74
712nm	5.53
713nm	5.85
714nm	5.83
715nm	5.86
716nm	6.48
717nm	6.32
718nm	6.37
719nm	4.98
720nm	4.49
721nm	3.45
722nm	4.91
723nm	7.69
724nm	6.54
725nm	9.86
726nm	6.73
727nm	11.2
728nm	5.56
729nm	4.87
730nm	1.2
731nm	8.92
732nm	17.4
733nm	6.96
734nm	4.37
735nm	13
736nm	0
737nm	1.45
738nm	18.3
739nm	12.3
740nm	6.89
741nm	8.86
742nm	7.33
743nm	2.38
744nm	13.2
745nm	3.48
746nm	0
747nm	10.4
748nm	8.76
749nm	0
750nm	0
751nm	0
752nm	0
753nm	1.22
754nm	0
755nm	29.4
756nm	18.6
757nm	22
758nm	55.8
759nm	0
760nm	49.9
761nm	86.5
762nm	17.8
763nm	3.39
764nm	0
765nm	17.8
766nm	0
767nm	3.53
768nm	0
769nm	16.5
770nm	0
771nm	22.2
772nm	0
773nm	15.4
774nm	1.21
775nm	0
776nm	25.4
777nm	13.6
778nm	0
779nm	0
780nm	10.1

## Sheet: Sheet10
380nm	28.7
381nm	11.8
382nm	17.6
383nm	10.2
384nm	8.69
385nm	17.8
386nm	2.59
387nm	9.42
388nm	6.74
389nm	43.4
390nm	21.7
391nm	15.4
392nm	5.97
393nm	25.7
394nm	7.74
395nm	10.2
396nm	10.3
397nm	14.5
398nm	13.8
399nm	13.1
400nm	11.8
401nm	13.2
402nm	12.3
403nm	12.8
404nm	12.6
405nm	12.8
406nm	12.7
407nm	13
408nm	13.6
409nm	13.6
410nm	12.5
411nm	13
412nm	13.3
413nm	13.1
414nm	13
415nm	12.9
416nm	12.8
417nm	12.7
418nm	13.3
419nm	13.1
420nm	13.2
421nm	13.3
422nm	13
423nm	13.4
424nm	13.5
425nm	13.4
426nm	13.6
427nm	13.5
428nm	13.7
429nm	13.7
430nm	13.7
431nm	13.8
432nm	14
433nm	14.1
434nm	14
435nm	14.2
436nm	14.1
437nm	14.1
438nm	14.1
439nm	14
440nm	14.2
441nm	14.3
442nm	14.3
443nm	14.4
444nm	14.3
445nm	14.6
446nm	14.6
447nm	14.7
448nm	14.7
449nm	14.9
450nm	15
451nm	15
452nm	15.2
453nm	15.4
454nm	15.4
455nm	15.5
456nm	15.5
457nm	15.6
458nm	15.8
459nm	15.9
460nm	16.1
461nm	16.3
462nm	16.3
463nm	16.5
464nm	16.7
465nm	16.9
466nm	16.9
467nm	17.1
468nm	17.4
469nm	17.5
470nm	17.6
471nm	17.9
472nm	18.1
473nm	18.1
474nm	18.4
475nm	18.6
476nm	18.9
477nm	18.9
478nm	19.1
479nm	19.4
480nm	19.6
481nm	19.8
482nm	19.9
483nm	20.2
484nm	20.1
485nm	20.4
486nm	20.5
487nm	20.7
488nm	20.8
489nm	21
490nm	21.1
491nm	21.2
492nm	21.6
493nm	21.8
494nm	22
495nm	22
496nm	22.1
497nm	22.4
498nm	22.3
499nm	22.2
500nm	22.3
501nm	22.9
502nm	22.6
503nm	23
504nm	22.9
505nm	22.7
506nm	23.1
507nm	23.2
508nm	23.1
509nm	23.2
510nm	23.1
511nm	23.2
512nm	23.1
513nm	23.3
514nm	23.6
515nm	23.3
516nm	23.2
517nm	23.3
518nm	23.3
519nm	23.3
520nm	23.6
521nm	23.5
522nm	23.5
523nm	23.4
524nm	22.7
525nm	23
526nm	23.2
527nm	23.2
528nm	23.1
529nm	22.8
530nm	22.5
531nm	23.3
532nm	22.9
533nm	23
534nm	22.6
535nm	22.6
536nm	22.5
537nm	22.3
538nm	22.2
539nm	22.1
540nm	22
541nm	21.8
542nm	21.9
543nm	21.9
544nm	21.9
545nm	21.9
546nm	22
547nm	21.9
548nm	21.9
549nm	21.7
550nm	21.5
551nm	21.2
552nm	21
553nm	20.8
554nm	20.7
555nm	20.8
556nm	20.7
557nm	20.5
558nm	20.2
559nm	20.1
560nm	20.2
561nm	19.9
562nm	19.6
563nm	19.4
564nm	19.6
565nm	19.4
566nm	19.5
567nm	19.2
568nm	18.9
569nm	19
570nm	18.7
571nm	18.4
572nm	18.7
573nm	17.8
574nm	17.4
575nm	17.5
576nm	17.4
577nm	17.5
578nm	17.5
579nm	17.2
580nm	17
581nm	16.7
582nm	16.3
583nm	16
584nm	15.7
585nm	15.6
586nm	15.5
587nm	15.1
588nm	15
589nm	14.8
590nm	14.5
591nm	14.3
592nm	14.2
593nm	14
594nm	13.9
595nm	13.7
596nm	13.3
597nm	13.1
598nm	13
599nm	12.6
600nm	12.6
601nm	12.6
602nm	12.3
603nm	12.1
604nm	12
605nm	11.6
606nm	11.5
607nm	11.3
608nm	11.3
609nm	11.2
610nm	11.1
611nm	11
612nm	11
613nm	11
614nm	11
615nm	10.9
616nm	10.8
617nm	10.7
618nm	10.6
619nm	10.6
620nm	10.6
621nm	10.5
622nm	10.5
623nm	10.4
624nm	10.4
625nm	10.3
626nm	10.3
627nm	10.3
628nm	10.3
629nm	10.2
630nm	10.2
631nm	10.2
632nm	10.1
633nm	10.1
634nm	10
635nm	10.2
636nm	10.3
637nm	10.3
638nm	9.98
639nm	9.83
640nm	9.85
641nm	10.2
642nm	9.89
643nm	9.84
644nm	9.58
645nm	9.93
646nm	9.99
647nm	9.96
648nm	9.66
649nm	9.33
650nm	9.77
651nm	9.68
652nm	9.58
653nm	9.89
654nm	9.57
655nm	9.52
656nm	9.82
657nm	9.36
658nm	10
659nm	9.68
660nm	9.95
661nm	9.69
662nm	9.81
663nm	9.9
664nm	10.1
665nm	9.74
666nm	9.66
667nm	10.5
668nm	13.2
669nm	13.4
670nm	10.4
671nm	9.89
672nm	10.1
673nm	10.1
674nm	10.5
675nm	10.3
676nm	9.98
677nm	10.6
678nm	11.9
679nm	11.3
680nm	10.9
681nm	10.5
682nm	11.1
683nm	10.6
684nm	10.5
685nm	10.7
686nm	11.1
687nm	10.7
688nm	10.9
689nm	11
690nm	11.3
691nm	11.8
692nm	11.3
693nm	11.1
694nm	10.9
695nm	11
696nm	12.6
697nm	10.8
698nm	12
699nm	12.3
700nm	11.5
701nm	11.5
702nm	12.6
703nm	12.5
704nm	11.4
705nm	11
706nm	11.3
707nm	11.4
708nm	11.6
709nm	11.8
710nm	11.7
711nm	11.7
712nm	11.3
713nm	11.5
714nm	11.8
715nm	12.3
716nm	12.3
717nm	14.1
718nm	9.72
719nm	14.8
720nm	10.5
721nm	11.2
722nm	17.5
723nm	15.1
724nm	9.52
725nm	7.95
726nm	8.08
727nm	5.15
728nm	12
729nm	9.59
730nm	5.29
731nm	11.7
732nm	18.3
733nm	12.7
734nm	17.8
735nm	15
736nm	0
737nm	5.83
738nm	6.1
739nm	11.7
740nm	6.63
741nm	11.8
742nm	6.94
743nm	7.47
744nm	12.1
745nm	9.25
746nm	2.98
747nm	4.36
748nm	5
749nm	10.1
750nm	13.7
751nm	12.7
752nm	9.47
753nm	0
754nm	0
755nm	17.3
756nm	0
757nm	34.1
758nm	0
759nm	14.2
760nm	85.7
761nm	20.1
762nm	0
763nm	10.1
764nm	11.7
765nm	14
766nm	0
767nm	33.8
768nm	35.7
769nm	0
770nm	11.4
771nm	33.7
772nm	12
773nm	6.02
774nm	5.96
775nm	112
776nm	84
777nm	12.6
778nm	0
779nm	17.2
780nm	0

[truncated: 11 more sheets: Sheet11, Sheet12, Sheet13, Sheet14, Sheet15, Sheet16, Sheet17, Sheet18, Sheet19, Sheet20, Sheet21]
