# Supplementary material for: Developing a New Method of Transformation for Obtaining XYZ Color Values from RGB Images for Agricultural Applications
Source: Sensors (Basel). 2024 Dec 3;24(23):7728. doi: 10.3390/s24237728 (PMC11644902; doi:10.3390/s24237728)
Supplement: Supplementary file 1 [file sensors-24-07728-s001.zip › supplementary materials/7.5GY.xlsx]

## Sheet: Sheet1
	Data Name	X	Y	Z	x	y	u'	v'	L*	a*	b*	C*	h	Instrument Name	Serial No.	Firmware Version	Measurement Type	Peak Wavelength	380nm	381nm	382nm	383nm	384nm	385nm	386nm	387nm	388nm	389nm	390nm	391nm	392nm	393nm	394nm	395nm	396nm	397nm	398nm	399nm	400nm	401nm	402nm	403nm	404nm	405nm	406nm	407nm	408nm	409nm	410nm
37	7.5 GY 8-2	54.02	59.86	54.02	0.3217	0.3565	0.194	0.4836	81.76	-11.51	14.48	18.5	128.47	CS-2000	1001551	1.10.0003	Reflectance	759	18.1	29.7	14	19	16	9.28	0.525	7.12	19.5	40.3	40.8	10.3	20.8	31.7	33.1	18.5	36.8	34.6	35.8	34.5	33.8	35.8	33.9	34	33.8	34.1	34	35.1	36	36.9	36.8
38	7.5 GY 7-2	38.87	42.73	39.21	0.3217	0.3537	0.195	0.4822	71.37	-9.3	12.17	15.32	127.39	CS-2000	1001551	1.10.0003	Reflectance	759	18.6	17	0.816	0	24.4	11.2	17.1	15.4	26.1	7.51	47.1	36.9	15.5	21	25	23.4	26	24.2	28.5	29.2	27.2	27.7	26.6	26.3	26.3	26.9	26.3	27.1	28	28	28
39	7.5 GY 6-2	28.45	31.64	28.4	0.3215	0.3575	0.1935	0.4841	63.04	-9.7	11.93	15.38	129.12	CS-2000	1001551	1.10.0003	Reflectance	757	6.85	19	0	19.3	31.4	29.4	15.4	13.7	41.5	3.33	2.56	20.6	20.4	10.2	11.6	40.3	27.6	14.9	18.6	20.8	19.1	19.9	18.7	19.1	19	19.3	19.2	19.8	20.2	20.1	21.2
40	7.5 GY 5-2	17.77	20.03	17.73	0.3199	0.3607	0.1913	0.4854	51.87	-9.62	10.73	14.41	131.86	CS-2000	1001551	1.10.0003	Reflectance	759	1.44	0	2.74	34.4	17.5	0	11.6	16.4	17.6	11.7	3.61	9.85	1.48	31.6	14.7	12.6	12.3	15.7	16.6	14.4	13.7	14	12.9	13.2	13.3	13.6	13.4	13.8	13.6	13.6	14.2
41	7.5 GY 4-2	10.38	11.77	10.22	0.3207	0.3636	0.1909	0.4868	40.85	-8.49	9.56	12.79	131.62	CS-2000	1001551	1.10.0003	Reflectance	759	8.29	16	0	9.09	8.93	11.9	13.4	1.01	0	8.33	11.3	6.19	0	5.41	19	5.61	9.71	10	9.14	8.14	7.56	7.85	7.82	7.69	7.48	7.86	7.67	7.93	8.11	7.68	7.93
42	7.5 GY 3-2	5.68	6.47	5.68	0.3184	0.3628	0.1897	0.4861	30.56	-7.27	7.55	10.48	133.94	CS-2000	1001551	1.10.0003	Reflectance	757	0.561	11.1	0	9.34	7.88	0	0	0	5.51	0	1.71	9.9	0	4.83	5.87	4.36	2.82	5.1	4.28	4.81	4.52	4.66	4.23	4.31	4.4	4.44	4.5	4.71	4.7	4.62	4.69
43	7.5 GY 3-4	5.07	6.66	3.5	0.3327	0.4375	0.1754	0.5192	31.03	-16.48	19.21	25.31	130.64	CS-2000	1001551	1.10.0003	Reflectance	759	1.74	0	1.71	3.31	11	0.957	0	0	0	0	0	0	0	0	0	1.43	1.52	2.15	2.18	1.62	2.6	2.29	2.58	2.28	2.22	2.41	2.32	2.54	2.75	2.47	2.24
44	7.5 GY 4-4	9.38	11.88	7.32	0.3282	0.4155	0.1791	0.5102	41.02	-17.09	19.16	25.68	131.73	CS-2000	1001551	1.10.0003	Reflectance	759	0	0	9.34	16.1	24.5	17	11.8	5.13	0	0	3.24	4.28	6.86	7.4	0	3.6	2.92	6.1	4.48	5.46	5.28	5.59	5.41	5.31	5.23	5.37	5.4	5.72	5.57	5.73	5.95
45	7.5 GY 5-4	15.98	19.39	13.47	0.3272	0.397	0.1841	0.5026	51.14	-16.27	18.79	24.86	130.89	CS-2000	1001551	1.10.0003	Reflectance	776	7.14	23.7	21.7	12.3	15.1	13.6	0	16.9	0	6.88	16	19.8	14.1	13.9	14.6	11.1	13.9	9.7	11.1	10	9.55	9.77	10.2	9.74	9.58	9.87	9.86	9.89	10.3	10.3	10.2
46	7.5 GY 6-4	25.48	30.54	21.26	0.3297	0.3952	0.1862	0.5021	62.12	-17.66	21.77	28.03	129.06	CS-2000	1001551	1.10.0003	Reflectance	759	9.78	26.2	8.57	6.13	18.4	17.3	6.82	22.4	0	10.7	19.8	44.4	16.1	3.33	7.08	14.5	15.8	10.2	13.3	15.2	13.4	13.9	13.9	12.8	12.9	13.1	13.1	13.4	14.3	13.9	13.6
47	7.5 GY 7-4	36.82	43.26	32.44	0.3273	0.3844	0.1881	0.4972	71.73	-17.41	21.27	27.49	129.3	CS-2000	1001551	1.10.0003	Reflectance	759	13.1	19.8	26.7	14.2	40.2	22.2	22.6	8.05	15.3	0	10.6	45.3	12.9	14.5	21.9	24.4	22.1	24.3	25.5	24.3	24.4	24.8	23.2	23	22.9	23.1	22.6	23.8	23.6	24	24.7
48	7.5 GY 8-4	50.65	59.14	45.1	0.327	0.3818	0.1888	0.496	81.37	-18.51	22.8	29.37	129.08	CS-2000	1001551	1.10.0003	Reflectance	756	19.7	13.6	16.8	18.1	29.7	28.9	4.3	27.2	0.129	23.9	0	23.1	32.6	48.8	24.4	27.5	27.6	26.8	31.7	30.8	29.3	28.9	28.1	28.6	28	28.4	28.1	28.9	28.9	29.5	29.8
49	7.5 GY 8-6	47.13	58.61	35.56	0.3336	0.4148	0.1825	0.5107	81.08	-26.78	33.35	42.77	128.76	CS-2000	1001551	1.10.0003	Reflectance	776	6.58	0	3	35	15.6	32.4	27.2	40.1	8.15	39.4	28.2	34.3	11.3	32.8	9.77	20.8	13	21.7	18.8	22	21.8	21.7	20.7	20.8	20.7	21.2	20.8	21.3	21.6	22.2	22
50	7.5 GY 7-6	34.32	42.86	24.76	0.3367	0.4205	0.1827	0.5133	71.46	-24.64	32.01	40.39	127.58	CS-2000	1001551	1.10.0003	Reflectance	759	13.5	17.6	4.99	3.99	0.44	12.7	16.3	25.4	15	7.62	11.8	13.6	0.467	11.6	5.4	16.9	14.8	10.7	14.8	16.8	14	15.1	14.1	14.4	14.4	14.7	14.4	14.7	14.9	14.1	14.9
51	7.5 GY 6-6	22.35	29.15	14.97	0.3363	0.4385	0.1772	0.52	60.91	-26.08	32.16	41.41	129.04	CS-2000	1001551	1.10.0003	Reflectance	759	0	14	15.7	36.4	0	14.9	17.9	14.4	12.6	0	18.3	20.9	9.77	16.5	18.4	14.1	5.04	15	9.01	10.9	11.3	11.5	10.3	10.5	10.3	10.4	10.4	10.8	11.7	10.3	9.88
52	7.5 GY 5-6	14.08	18.94	8.85	0.3363	0.4524	0.1734	0.525	50.62	-25.34	30.57	39.71	129.65	CS-2000	1001551	1.10.0003	Reflectance	755	0	22.4	15.6	0	0	10.4	10.6	22	10.8	26	10.1	12.8	17.2	18.4	20.2	1.6	8.28	4.67	7.08	5.91	5.78	5.98	6.07	5.98	6	6.1	6.14	6.36	7.17	6.2	7.36
53	7.5 GY 4-6	8.65	12.14	4.85	0.3374	0.4736	0.1686	0.5322	41.45	-25	30.07	39.1	129.74	CS-2000	1001551	1.10.0003	Reflectance	759	0	3.72	0	0	13.2	0	0	0.445	0	1.41	0	4.15	0	6.19	9.01	5.1	4.39	5.7	3.91	2.82	2.47	2.96	2.97	2.99	2.87	3.06	2.97	3.18	3.55	3.56	2.59
54	7.5 GY 5-8	13.72	20.04	6.52	0.3405	0.4976	0.1643	0.5402	51.89	-33.07	40.89	52.59	128.96	CS-2000	1001551	1.10.0003	Reflectance	759	0	9.42	14	3	18.6	0	3.92	6.25	6.61	0	0	6.62	14.2	0	0	0	6.39	5.6	3.01	3.33	5.6	3.79	4.64	4.64	4.6	4.7	4.51	5.01	5.49	4.27	4.72
55	7.5 GY 6-8	21.58	30.26	10.96	0.3437	0.4819	0.1698	0.5357	61.88	-33.8	43.75	55.29	127.69	CS-2000	1001551	1.10.0003	Reflectance	757	8.98	20.5	9.31	23.5	3.85	4.57	0	5.52	16.9	0	8.1	12.5	12.8	15.4	0	0	5.57	3.29	5.92	6.94	5.33	5.96	5.72	5.6	5.25	5.73	5.48	6.02	5.81	6.61	4.84
56	7.5 GY 7-8	32.64	43.78	19.61	0.3399	0.4559	0.1745	0.5266	72.08	-33.16	41.95	53.47	128.32	CS-2000	1001551	1.10.0003	Reflectance	755	22.3	18.6	10.1	26.7	23.6	28.2	4.19	9.42	24.8	0	11.8	23.5	12	18.7	11.2	9.83	17.1	13.8	15.5	13.7	13.2	12.4	12.6	12.4	13	12.8	12.5	13.1	13.2	12.6	13
57	7.5 GY 8-8	43.44	57.44	25.8	0.3429	0.4535	0.1768	0.5262	80.43	-34.49	45.83	57.36	126.97	CS-2000	1001551	1.10.0003	Reflectance	759	5.08	21	0	0	17.2	0	13.3	0.591	11.3	40.3	27.4	27	20.7	28.6	9.1	9.71	21.9	14.6	11.4	12.8	13.3	12.4	12.5	12.5	12.8	12.8	12.9	12.9	13.9	12.4	13.4
58	7.5 GY 7-10	30.18	43.33	13.45	0.3471	0.4983	0.1676	0.5413	71.78	-40.77	54.41	67.99	126.84	CS-2000	1001551	1.10.0003	Reflectance	755	0	23.2	6.97	0	22.9	0	11.9	9.83	0	5.84	9.96	15.3	14.4	0	20.9	16.8	7.02	3.16	7.08	5	7.59	5.58	6.09	6.27	6.08	6.05	6.03	6.24	6.46	7.28	6.16
59	7.5 GY 6-10	21.05	30.58	9.23	0.3459	0.5024	0.166	0.5424	62.15	-37.45	49.24	61.86	127.26	CS-2000	1001551	1.10.0003	Reflectance	759	0	8.41	10.8	0	19.5	0	15.3	15.2	0	0	0	22.5	0.747	18.8	1.79	4.01	5.16	7.98	7.16	4.97	5.46	5.43	4.2	4.43	4.65	4.66	4.72	4.86	5.22	4.77	4.54
[truncated: 370 more columns]

## Sheet: Sheet2
380nm	18.1
381nm	29.7
382nm	14
383nm	19
384nm	16
385nm	9.28
386nm	0.525
387nm	7.12
388nm	19.5
389nm	40.3
390nm	40.8
391nm	10.3
392nm	20.8
393nm	31.7
394nm	33.1
395nm	18.5
396nm	36.8
397nm	34.6
398nm	35.8
399nm	34.5
400nm	33.8
401nm	35.8
402nm	33.9
403nm	34
404nm	33.8
405nm	34.1
406nm	34
407nm	35.1
408nm	36
409nm	36.9
410nm	36.8
411nm	39
412nm	38.2
413nm	39.1
414nm	39.3
415nm	39.7
416nm	40
417nm	40.1
418nm	40.7
419nm	40.2
420nm	39.6
421nm	40.6
422nm	41
423nm	40.6
424nm	40.6
425nm	40.3
426nm	41.2
427nm	40.6
428nm	41.3
429nm	41.5
430nm	41.4
431nm	41.4
432nm	41.2
433nm	41.1
434nm	40.9
435nm	41.2
436nm	40.8
437nm	41
438nm	40.9
439nm	41.7
440nm	42.2
441nm	42.3
442nm	42.3
443nm	42.8
444nm	43
445nm	43
446nm	43
447nm	43.1
448nm	43.8
449nm	43.2
450nm	43.9
451nm	44.4
452nm	44
453nm	44.2
454nm	44.5
455nm	44.4
456nm	44.6
457nm	44.9
458nm	45.5
459nm	45.6
460nm	45.5
461nm	45.7
462nm	46.2
463nm	46.2
464nm	46.9
465nm	46.8
466nm	46.8
467nm	47.3
468nm	47.2
469nm	47.6
470nm	48.8
471nm	48.3
472nm	48.8
473nm	48.8
474nm	49.4
475nm	49.7
476nm	50.4
477nm	50.5
478nm	51.2
479nm	51.7
480nm	52.4
481nm	52.4
482nm	52.6
483nm	53
484nm	53.4
485nm	53.9
486nm	54.1
487nm	54.3
488nm	54.6
489nm	55
490nm	55.3
491nm	55.7
492nm	56.1
493nm	56.3
494nm	57.1
495nm	57.6
496nm	58.2
497nm	58.2
498nm	58.3
499nm	59
500nm	59.7
501nm	59.9
502nm	60.3
503nm	60.1
504nm	60.8
505nm	60.8
506nm	60.7
507nm	62.9
508nm	62.2
509nm	62.5
510nm	62.3
511nm	62.7
512nm	63.5
513nm	63
514nm	64.2
515nm	63.8
516nm	64
517nm	63.4
518nm	64.3
519nm	64.5
520nm	65.4
521nm	65.5
522nm	64.1
523nm	64.6
524nm	63.6
525nm	64.6
526nm	64.8
527nm	64.2
528nm	64.4
529nm	64.5
530nm	64
531nm	64.3
532nm	63.4
533nm	63.4
534nm	62.9
535nm	63.3
536nm	63.4
537nm	62.9
538nm	62.9
539nm	62.7
540nm	62.7
541nm	63
542nm	62.9
543nm	62.8
544nm	62.3
545nm	62
546nm	61.8
547nm	61.8
548nm	62
549nm	62.3
550nm	62.7
551nm	62.7
552nm	62.6
553nm	62.8
554nm	62.6
555nm	62.9
556nm	63.1
557nm	63.5
558nm	62.9
559nm	62.8
560nm	63.6
561nm	62.5
562nm	62
563nm	61.8
564nm	61.9
565nm	62.7
566nm	61.4
567nm	62.2
568nm	61.5
569nm	62.9
570nm	61.1
571nm	60.9
572nm	60.3
573nm	61.1
574nm	59.4
575nm	58.7
576nm	58.9
577nm	58.9
578nm	58.7
579nm	58.5
580nm	58.6
581nm	58.9
582nm	59.2
583nm	59.3
584nm	59.3
585nm	59.2
586nm	58.8
587nm	58.9
588nm	58.9
589nm	58.7
590nm	58.2
591nm	58.3
592nm	58
593nm	58
594nm	57.9
595nm	57.6
596nm	57.3
597nm	56.9
598nm	56.1
599nm	56.5
600nm	56.7
601nm	56.2
602nm	56.3
603nm	55.6
604nm	56.2
605nm	54.8
606nm	54.7
607nm	54.8
608nm	54.7
609nm	54.4
610nm	54.6
611nm	54.9
612nm	54.8
613nm	54.7
614nm	54.6
615nm	54.3
616nm	54.6
617nm	54.2
618nm	54.1
619nm	54
620nm	54.1
621nm	54
622nm	54.1
623nm	54.2
624nm	54
625nm	53.9
626nm	54.3
627nm	53.8
628nm	54
629nm	54
630nm	54.1
631nm	53.9
632nm	54.3
633nm	54.2
634nm	54.1
635nm	54
636nm	53.6
637nm	54
638nm	54.5
639nm	53.8
640nm	55.1
641nm	53.6
642nm	54.1
643nm	53.6
644nm	55.3
645nm	53.8
646nm	53.7
647nm	54.1
648nm	54.9
649nm	55.5
650nm	55.2
651nm	55.4
652nm	55.2
653nm	54.8
654nm	54.4
655nm	55.3
656nm	56.2
657nm	55.8
658nm	55.3
659nm	55.3
660nm	55.1
661nm	55.4
662nm	55.5
663nm	56.4
664nm	55.9
665nm	55.5
666nm	55.9
667nm	55
668nm	55.4
669nm	55.6
670nm	55.6
671nm	56
672nm	55.8
673nm	56.7
674nm	55.3
675nm	55.7
676nm	55.4
677nm	56.3
678nm	55.8
679nm	55.3
680nm	55.3
681nm	54.8
682nm	55.9
683nm	55.2
684nm	54.1
685nm	54.2
686nm	54.8
687nm	55
688nm	54.1
689nm	54.8
690nm	53.8
691nm	53.7
692nm	55.3
693nm	53.9
694nm	54.7
695nm	52.1
696nm	52.8
697nm	54.4
698nm	52.1
699nm	54.3
700nm	53.3
701nm	51.7
702nm	52.8
703nm	52.2
704nm	51.8
705nm	52.1
706nm	52.2
707nm	51.3
708nm	50.8
709nm	50.1
710nm	51.2
711nm	50.6
712nm	51.5
713nm	51.2
714nm	51.7
715nm	52.8
716nm	51.8
717nm	52.6
718nm	59.1
719nm	54.4
720nm	63.7
721nm	61.1
722nm	56.2
723nm	56.1
724nm	42.2
725nm	47.8
726nm	78.7
727nm	40.8
728nm	32.8
729nm	63.8
730nm	51.5
731nm	78.4
732nm	63.9
733nm	58.3
734nm	59.3
735nm	17.4
736nm	73.9
737nm	151
738nm	92.4
739nm	61.2
740nm	89.5
741nm	88.8
742nm	61.7
743nm	66.8
744nm	53.4
745nm	93.6
746nm	56.3
747nm	43.3
748nm	87.4
749nm	67.9
750nm	83.5
751nm	69.8
752nm	111
753nm	87.7
754nm	95.2
755nm	164
756nm	227
757nm	379
758nm	295
759nm	572
760nm	30.8
761nm	48
762nm	47.5
763nm	51.9
764nm	60.9
765nm	69.4
766nm	78.7
767nm	49
768nm	26.6
769nm	105
770nm	58
771nm	293
772nm	112
773nm	93.8
774nm	226
775nm	160
776nm	107
777nm	66.1
778nm	71.9
779nm	0
780nm	0

## Sheet: Sheet3
380nm	18.6
381nm	17
382nm	0.816
383nm	0
384nm	24.4
385nm	11.2
386nm	17.1
387nm	15.4
388nm	26.1
389nm	7.51
390nm	47.1
391nm	36.9
392nm	15.5
393nm	21
394nm	25
395nm	23.4
396nm	26
397nm	24.2
398nm	28.5
399nm	29.2
400nm	27.2
401nm	27.7
402nm	26.6
403nm	26.3
404nm	26.3
405nm	26.9
406nm	26.3
407nm	27.1
408nm	28
409nm	28
410nm	28
411nm	28.7
412nm	28.1
413nm	29
414nm	28.9
415nm	28.7
416nm	28.3
417nm	29.2
418nm	30.4
419nm	28.9
420nm	29.8
421nm	30.1
422nm	29.9
423nm	30
424nm	29.6
425nm	29.7
426nm	30
427nm	29.5
428nm	29.9
429nm	30.1
430nm	30.3
431nm	30.1
432nm	30.3
433nm	30
434nm	29.8
435nm	29.7
436nm	29.8
437nm	29.7
438nm	29.8
439nm	30.3
440nm	30.9
441nm	30.8
442nm	30.7
443nm	30.9
444nm	31.2
445nm	31
446nm	31.3
447nm	31.4
448nm	31.5
449nm	31.6
450nm	32.1
451nm	32
452nm	32.3
453nm	32.3
454nm	32.2
455nm	32.2
456nm	32.6
457nm	32.5
458nm	32.9
459nm	33
460nm	33
461nm	33.2
462nm	33.6
463nm	33.8
464nm	33.9
465nm	34
466nm	34.2
467nm	34.4
468nm	34.4
469nm	34.4
470nm	35.2
471nm	35.3
472nm	35.2
473nm	35
474nm	35.8
475nm	36.4
476nm	37
477nm	36.6
478nm	37.2
479nm	37.2
480nm	38.1
481nm	38.2
482nm	38
483nm	38.5
484nm	38.6
485nm	39.1
486nm	39.1
487nm	39.2
488nm	39.4
489nm	39.9
490nm	39.7
491nm	40.1
492nm	40.2
493nm	40.5
494nm	40.8
495nm	41.1
496nm	41.7
497nm	41.6
498nm	41.7
499nm	42
500nm	42.3
501nm	42.7
502nm	43.1
503nm	42.9
504nm	43.3
505nm	43.3
506nm	43.7
507nm	44.4
508nm	43.6
509nm	44
510nm	44.2
511nm	44.5
512nm	44.5
513nm	44.8
514nm	44.9
515nm	44.6
516nm	45
517nm	44.6
518nm	45.5
519nm	45.3
520nm	45.8
521nm	46.3
522nm	44.6
523nm	45.4
524nm	44.5
525nm	45.5
526nm	46.4
527nm	44.8
528nm	44.6
529nm	45.5
530nm	46.1
531nm	45.3
532nm	44.1
533nm	44.3
534nm	44.8
535nm	45.1
536nm	45.1
537nm	44.7
538nm	45.1
539nm	44.9
540nm	44.6
541nm	44.8
542nm	44.8
543nm	44.7
544nm	44.2
545nm	44
546nm	43.8
547nm	43.9
548nm	44
549nm	44.2
550nm	44.5
551nm	44.6
552nm	44.6
553nm	44.5
554nm	44.4
555nm	44.2
556nm	44.4
557nm	44.8
558nm	44.6
559nm	44
560nm	44.2
561nm	43.8
562nm	44
563nm	43.9
564nm	43.7
565nm	45.1
566nm	43
567nm	44.2
568nm	45.3
569nm	42.8
570nm	43
571nm	42.7
572nm	43.1
573nm	43.9
574nm	42.2
575nm	42
576nm	41.9
577nm	42
578nm	41.9
579nm	41.9
580nm	42.1
581nm	42.5
582nm	42.7
583nm	43.1
584nm	43.2
585nm	43.1
586nm	42.8
587nm	43.1
588nm	42.8
589nm	42.7
590nm	42.5
591nm	42.7
592nm	42.6
593nm	42.3
594nm	42.4
595nm	42.6
596nm	42
597nm	42
598nm	41.7
599nm	41.7
600nm	41.9
601nm	41.9
602nm	41.7
603nm	41.6
604nm	41.1
605nm	40.8
606nm	40.8
607nm	40.5
608nm	40.5
609nm	40.2
610nm	40.3
611nm	40.5
612nm	40.5
613nm	40.5
614nm	40.4
615nm	40.1
616nm	40.2
617nm	39.8
618nm	39.4
619nm	39.5
620nm	39.4
621nm	39.5
622nm	39.1
623nm	39.3
624nm	39.4
625nm	39.2
626nm	39.1
627nm	38.9
628nm	38.7
629nm	38.6
630nm	38.6
631nm	38.8
632nm	38.7
633nm	38.5
634nm	39
635nm	38.7
636nm	38.3
637nm	37.9
638nm	38.2
639nm	37.6
640nm	38.6
641nm	37.5
642nm	37.9
643nm	37.8
644nm	38
645nm	36
646nm	37.3
647nm	37.6
648nm	37.7
649nm	37.2
650nm	37
651nm	36.9
652nm	37
653nm	37.1
654nm	36.5
655nm	36.9
656nm	37.5
657nm	36.3
658nm	36.3
659nm	36.6
660nm	35.7
661nm	35.9
662nm	35.5
663nm	35.7
664nm	36.4
665nm	36.3
666nm	35.3
667nm	36.3
668nm	36
669nm	35.3
670nm	36.2
671nm	35.9
672nm	36.6
673nm	36.3
674nm	34.8
675nm	36.6
676nm	36.2
677nm	36.5
678nm	36.9
679nm	36.3
680nm	35.6
681nm	36.8
682nm	36.4
683nm	36.5
684nm	37.8
685nm	36.5
686nm	36
687nm	36.1
688nm	36
689nm	35.8
690nm	35.5
691nm	36.7
692nm	36.7
693nm	36.6
694nm	36.8
695nm	35.4
696nm	36.8
697nm	37.7
698nm	34.8
699nm	38.1
700nm	34.4
701nm	37
702nm	36.3
703nm	35.9
704nm	36.7
705nm	36.4
706nm	36.2
707nm	36.3
708nm	36.4
709nm	36.5
710nm	36.4
711nm	36.7
712nm	37
713nm	37.4
714nm	37.9
715nm	38.2
716nm	37.8
717nm	41.8
718nm	37
719nm	35
720nm	36.9
721nm	32.1
722nm	44.3
723nm	41.1
724nm	29.4
725nm	44.5
726nm	43.1
727nm	35.2
728nm	27.5
729nm	47
730nm	20.4
731nm	38.4
732nm	24.4
733nm	19.3
734nm	35.8
735nm	26.3
736nm	53.2
737nm	106
738nm	70.9
739nm	50.1
740nm	64.8
741nm	50.4
742nm	41.1
743nm	27.8
744nm	32.6
745nm	67.4
746nm	28.6
747nm	21.9
748nm	76.3
749nm	62.2
750nm	63.7
751nm	46.1
752nm	21.3
753nm	0
754nm	35.6
755nm	165
756nm	106
757nm	93.5
758nm	90.9
759nm	1500
760nm	102
761nm	7.15
762nm	19.7
763nm	10.7
764nm	44.1
765nm	39.7
766nm	16
767nm	0
768nm	27.4
769nm	32
770nm	28.6
771nm	106
772nm	60.5
773nm	45.7
774nm	68.4
775nm	31.6
776nm	0
777nm	258
778nm	93.1
779nm	0
780nm	208

## Sheet: Sheet4
380nm	6.85
381nm	19
382nm	0
383nm	19.3
384nm	31.4
385nm	29.4
386nm	15.4
387nm	13.7
388nm	41.5
389nm	3.33
390nm	2.56
391nm	20.6
392nm	20.4
393nm	10.2
394nm	11.6
395nm	40.3
396nm	27.6
397nm	14.9
398nm	18.6
399nm	20.8
400nm	19.1
401nm	19.9
402nm	18.7
403nm	19.1
404nm	19
405nm	19.3
406nm	19.2
407nm	19.8
408nm	20.2
409nm	20.1
410nm	21.2
411nm	20.1
412nm	19.3
413nm	20.2
414nm	20.3
415nm	21
416nm	20.4
417nm	20.3
418nm	20.5
419nm	20.9
420nm	20.5
421nm	20.9
422nm	20.7
423nm	20.7
424nm	21
425nm	20.7
426nm	20.4
427nm	21
428nm	20.7
429nm	20.9
430nm	20.8
431nm	20.9
432nm	21.1
433nm	21
434nm	20.6
435nm	20.8
436nm	20.8
437nm	20.6
438nm	20.6
439nm	21.1
440nm	21.3
441nm	21.4
442nm	21.4
443nm	21.5
444nm	21.7
445nm	21.5
446nm	21.6
447nm	21.6
448nm	21.8
449nm	21.7
450nm	22.1
451nm	22.2
452nm	22
453nm	22.1
454nm	22.3
455nm	22.3
456nm	22.6
457nm	22.7
458nm	22.9
459nm	23.1
460nm	23.3
461nm	23.6
462nm	23.6
463nm	23.8
464nm	24.2
465nm	24.7
466nm	24.7
467nm	25.5
468nm	25.6
469nm	26.1
470nm	26.6
471nm	26.7
472nm	27.2
473nm	27.4
474nm	27.8
475nm	28.5
476nm	29.1
477nm	29.3
478nm	29.8
479nm	30
480nm	30.7
481nm	30.8
482nm	31
483nm	31.4
484nm	31.5
485nm	31.9
486nm	31.9
487nm	32
488nm	32.1
489nm	32.4
490nm	32.2
491nm	32.4
492nm	32.6
493nm	32.4
494nm	32.8
495nm	32.9
496nm	33
497nm	32.7
498nm	32.9
499nm	33.1
500nm	33.1
501nm	33.2
502nm	33.3
503nm	33.1
504nm	33
505nm	33.1
506nm	33
507nm	33.5
508nm	32.6
509nm	33.1
510nm	33.1
511nm	33
512nm	33.5
513nm	32.8
514nm	33.4
515nm	33.2
516nm	33
517nm	32.6
518nm	33.1
519nm	33
520nm	33.7
521nm	33.8
522nm	33.3
523nm	33.1
524nm	33.3
525nm	32.5
526nm	33.8
527nm	32.5
528nm	32.9
529nm	32.7
530nm	33.7
531nm	33
532nm	32.9
533nm	32.8
534nm	32.9
535nm	33.4
536nm	33.1
537nm	33
538nm	33.3
539nm	33.2
540nm	32.7
541nm	32.9
542nm	32.9
543nm	32.9
544nm	32.6
545nm	32.5
546nm	32.3
547nm	32.4
548nm	32.6
549nm	32.6
550nm	32.9
551nm	33
552nm	32.8
553nm	32.5
554nm	32.6
555nm	33
556nm	32.5
557nm	32.9
558nm	32.6
559nm	32.7
560nm	32.1
561nm	32.9
562nm	32.5
563nm	32.8
564nm	32
565nm	32.3
566nm	32.7
567nm	33.1
568nm	32.6
569nm	33
570nm	31.4
571nm	32.9
572nm	31.6
573nm	32.2
574nm	31.4
575nm	31
576nm	31.1
577nm	31.2
578nm	31.2
579nm	31.1
580nm	31.2
581nm	31.3
582nm	31.6
583nm	31.7
584nm	31.7
585nm	31.6
586nm	31.5
587nm	31.4
588nm	31.4
589nm	31.3
590nm	31.1
591nm	31.3
592nm	31.3
593nm	31.2
594nm	31.1
595nm	31.2
596nm	30.9
597nm	31
598nm	30.4
599nm	30.5
600nm	30.7
601nm	30.4
602nm	30.1
603nm	29.9
604nm	30.4
605nm	29.6
606nm	29.6
607nm	29.4
608nm	29.6
609nm	29.5
610nm	29.2
611nm	29.4
612nm	29.5
613nm	29.6
614nm	29.3
615nm	29.4
616nm	29.4
617nm	28.9
618nm	28.7
619nm	28.7
620nm	28.9
621nm	28.8
622nm	28.7
623nm	28.7
624nm	28.6
625nm	28.6
626nm	28.7
627nm	28.3
628nm	28.3
629nm	28.4
630nm	28.5
631nm	28.4
632nm	28.3
633nm	28.4
634nm	28.3
635nm	28.2
636nm	28.1
637nm	28.2
638nm	28.2
639nm	27.3
640nm	28.3
641nm	27.1
642nm	27.6
643nm	27.8
644nm	27.6
645nm	28.3
646nm	27.2
647nm	27.6
648nm	27.4
649nm	27.1
650nm	27.4
651nm	27.5
652nm	26.9
653nm	27.4
654nm	27.6
655nm	27.4
656nm	27.6
657nm	27.3
658nm	27.6
659nm	27.3
660nm	26.9
661nm	27.4
662nm	26.7
663nm	27.3
664nm	27.9
665nm	27.6
666nm	27.3
667nm	27.8
668nm	26.8
669nm	27.1
670nm	27.9
671nm	27.7
672nm	26.8
673nm	27.2
674nm	27.5
675nm	26.8
676nm	27.5
677nm	27.9
678nm	27.9
679nm	27.4
680nm	27.2
681nm	26.8
682nm	27.3
683nm	27.5
684nm	27.4
685nm	27.4
686nm	26.9
687nm	28
688nm	28.2
689nm	28
690nm	27.5
691nm	27.8
692nm	28.6
693nm	28.8
694nm	28.3
695nm	28.5
696nm	29.8
697nm	27.5
698nm	28.7
699nm	30
700nm	26.3
701nm	27.8
702nm	31.1
703nm	28.3
704nm	27.9
705nm	27.8
706nm	27.8
707nm	27.8
708nm	28
709nm	27.9
710nm	28.3
711nm	27.7
712nm	28.5
713nm	28.9
714nm	28.4
715nm	28.3
716nm	28.2
717nm	28.6
718nm	32.9
719nm	29.6
720nm	33.3
721nm	31.8
722nm	37
723nm	27.1
724nm	21.4
725nm	40.7
726nm	32
727nm	25.4
728nm	17.1
729nm	32.2
730nm	19
731nm	46.8
732nm	35.7
733nm	21.4
734nm	18.9
735nm	3.46
736nm	27.4
737nm	96.9
738nm	66.5
739nm	8.55
740nm	11.7
741nm	47.9
742nm	29.7
743nm	27.9
744nm	23.2
745nm	55.8
746nm	23.1
747nm	31.1
748nm	44.7
749nm	31.6
750nm	42.8
751nm	62.1
752nm	20.8
753nm	18.9
754nm	86.5
755nm	203
756nm	54
757nm	269
758nm	27.3
759nm	0
760nm	89.7
761nm	79.4
762nm	31.7
763nm	25.6
764nm	88
765nm	46.8
766nm	37.1
767nm	0
768nm	44.8
769nm	0
770nm	20.7
771nm	235
772nm	141
773nm	80.2
774nm	0
775nm	0
776nm	36.9
777nm	0
778nm	9.64
779nm	18.6
780nm	115

## Sheet: Sheet5
380nm	1.44
381nm	0
382nm	2.74
383nm	34.4
384nm	17.5
385nm	0
386nm	11.6
387nm	16.4
388nm	17.6
389nm	11.7
390nm	3.61
391nm	9.85
392nm	1.48
393nm	31.6
394nm	14.7
395nm	12.6
396nm	12.3
397nm	15.7
398nm	16.6
399nm	14.4
400nm	13.7
401nm	14
402nm	12.9
403nm	13.2
404nm	13.3
405nm	13.6
406nm	13.4
407nm	13.8
408nm	13.6
409nm	13.6
410nm	14.2
411nm	14.6
412nm	14.4
413nm	14.7
414nm	14
415nm	13.2
416nm	13.8
417nm	13.5
418nm	14.7
419nm	13.8
420nm	13.8
421nm	13.7
422nm	13.8
423nm	14.5
424nm	14.1
425nm	14.2
426nm	14.2
427nm	14.2
428nm	14.2
429nm	14.5
430nm	14.3
431nm	14.4
432nm	14.2
433nm	14.1
434nm	14
435nm	14.2
436nm	14.1
437nm	14
438nm	14
439nm	14.3
440nm	14.4
441nm	14.7
442nm	14.6
443nm	14.5
444nm	14.7
445nm	14.7
446nm	14.8
447nm	14.8
448nm	14.7
449nm	14.7
450nm	14.9
451nm	15
452nm	14.7
453nm	14.8
454nm	15
455nm	14.9
456nm	14.8
457nm	14.9
458nm	15
459nm	15
460nm	15.1
461nm	15.2
462nm	15
463nm	15.2
464nm	15.3
465nm	15.2
466nm	15.2
467nm	15.3
468nm	15.2
469nm	15.4
470nm	15.4
471nm	15.3
472nm	15.4
473nm	15.3
474nm	15.4
475nm	15.6
476nm	15.5
477nm	15.4
478nm	15.6
479nm	15.7
480nm	15.7
481nm	15.8
482nm	15.7
483nm	15.6
484nm	15.7
485nm	15.7
486nm	15.7
487nm	15.7
488nm	15.7
489nm	15.8
490nm	15.8
491nm	15.8
492nm	15.8
493nm	15.8
494nm	15.9
495nm	15.9
496nm	16.1
497nm	16.1
498nm	16
499nm	16.2
500nm	16.4
501nm	16.6
502nm	16.8
503nm	16.8
504nm	17
505nm	17.2
506nm	17.6
507nm	18
508nm	18
509nm	18.6
510nm	18.7
511nm	19.2
512nm	19.8
513nm	19.7
514nm	20.2
515nm	20.5
516nm	20.7
517nm	21
518nm	21.3
519nm	21.6
520nm	22.1
521nm	22.3
522nm	22.3
523nm	22.2
524nm	22.1
525nm	22.6
526nm	22.7
527nm	22.4
528nm	22.5
529nm	22.9
530nm	22.7
531nm	22.5
532nm	22.4
533nm	22.8
534nm	22.6
535nm	22.8
536nm	22.6
537nm	22.5
538nm	22.6
539nm	22.6
540nm	22.3
541nm	22.3
542nm	22.3
543nm	22.3
544nm	22
545nm	21.9
546nm	21.7
547nm	21.8
548nm	21.9
549nm	22.1
550nm	22.2
551nm	22
552nm	21.8
553nm	21.7
554nm	21.7
555nm	21.7
556nm	21.6
557nm	22
558nm	21.8
559nm	21.3
560nm	21.5
561nm	21.1
562nm	21.4
563nm	21.6
564nm	21.4
565nm	21.1
566nm	21.6
567nm	20.9
568nm	21.2
569nm	21.8
570nm	22.6
571nm	21.3
572nm	21.5
573nm	21.5
574nm	20.1
575nm	20.5
576nm	20.5
577nm	20.4
578nm	20.4
579nm	20.4
580nm	20.3
581nm	20.6
582nm	20.7
583nm	20.7
584nm	20.7
585nm	20.6
586nm	20.6
587nm	20.5
588nm	20.5
589nm	20.4
590nm	20.1
591nm	20.1
592nm	20
593nm	20
594nm	19.9
595nm	19.9
596nm	19.7
597nm	19.4
598nm	19
599nm	19
600nm	18.9
601nm	18.9
602nm	18.6
603nm	18.5
604nm	18.2
605nm	17.7
606nm	17.7
607nm	17.4
608nm	17.3
609nm	17.2
610nm	17
611nm	17.1
612nm	17.1
613nm	17.1
614nm	17.1
615nm	16.9
616nm	16.7
617nm	16.5
618nm	16.4
619nm	16.3
620nm	16.2
621nm	16.1
622nm	16.1
623nm	16
624nm	16
625nm	16
626nm	16
627nm	15.9
628nm	15.7
629nm	15.6
630nm	15.8
631nm	15.7
632nm	15.7
633nm	15.6
634nm	15.6
635nm	15.7
636nm	15.5
637nm	15.4
638nm	15.4
639nm	15.3
640nm	15.2
641nm	15.3
642nm	15.1
643nm	15
644nm	15.1
645nm	14.7
646nm	14.6
647nm	14.7
648nm	14.8
649nm	15
650nm	15
651nm	15
652nm	14.9
653nm	15.2
654nm	14.6
655nm	14.6
656nm	14.7
657nm	14.8
658nm	14.4
659nm	14.8
660nm	15.1
661nm	14.9
662nm	14.5
663nm	14.7
664nm	14.9
665nm	14.7
666nm	15
667nm	15.3
668nm	14.6
669nm	15.1
670nm	14.4
671nm	14.9
672nm	14.4
673nm	14.6
674nm	14.7
675nm	14.3
676nm	14.3
677nm	14.9
678nm	15
679nm	14.3
680nm	14.4
681nm	14.6
682nm	15.3
683nm	14.8
684nm	15.1
685nm	14.6
686nm	14.3
687nm	14.8
688nm	14.2
689nm	14.6
690nm	14.4
691nm	14.3
692nm	13.9
693nm	14.6
694nm	15.1
695nm	13.8
696nm	14.9
697nm	15.1
698nm	15.4
699nm	14.9
700nm	16.4
701nm	17.4
702nm	13.2
703nm	14.5
704nm	13.9
705nm	14.1
706nm	14.1
707nm	14
708nm	14.2
709nm	14.4
710nm	14.1
711nm	14.7
712nm	14.5
713nm	14.9
714nm	15.1
715nm	15.3
716nm	14.8
717nm	12.2
718nm	15.6
719nm	22.5
720nm	23
721nm	16.8
722nm	15.4
723nm	21.1
724nm	12.3
725nm	17.8
726nm	14.1
727nm	20.9
728nm	15.9
729nm	19
730nm	24
731nm	20.4
732nm	17.9
733nm	12.8
734nm	7.06
735nm	13.2
736nm	8.15
737nm	41.4
738nm	9.96
739nm	9.5
740nm	44.9
741nm	32.3
742nm	11.4
743nm	14.8
744nm	22.9
745nm	27.7
746nm	4.59
747nm	22.2
748nm	37.9
749nm	24.6
750nm	29.9
751nm	24.8
752nm	14.8
753nm	35.1
754nm	57.6
755nm	120
756nm	82
757nm	180
758nm	163
759nm	974
760nm	20.6
761nm	0
762nm	0.267
763nm	37.1
764nm	8.96
765nm	8.77
766nm	14.5
767nm	0
768nm	46.5
769nm	0
770nm	25.2
771nm	25.8
772nm	52.2
773nm	16.6
774nm	14.3
775nm	40
776nm	1.13
777nm	0
778nm	0
779nm	0
780nm	1.5

## Sheet: Sheet6
380nm	8.29
381nm	16
382nm	0
383nm	9.09
384nm	8.93
385nm	11.9
386nm	13.4
387nm	1.01
388nm	0
389nm	8.33
390nm	11.3
391nm	6.19
392nm	0
393nm	5.41
394nm	19
395nm	5.61
396nm	9.71
397nm	10
398nm	9.14
399nm	8.14
400nm	7.56
401nm	7.85
402nm	7.82
403nm	7.69
404nm	7.48
405nm	7.86
406nm	7.67
407nm	7.93
408nm	8.11
409nm	7.68
410nm	7.93
411nm	8.52
412nm	8.34
413nm	8.51
414nm	8.76
415nm	8.07
416nm	7.87
417nm	7.76
418nm	7.86
419nm	8.18
420nm	8.05
421nm	8.29
422nm	8.04
423nm	8.25
424nm	8.14
425nm	8.13
426nm	8.33
427nm	8.14
428nm	8.2
429nm	8.08
430nm	8.11
431nm	8.27
432nm	8.28
433nm	8.25
434nm	8.09
435nm	8.17
436nm	8.12
437nm	8.12
438nm	8.1
439nm	8.28
440nm	8.49
441nm	8.41
442nm	8.47
443nm	8.5
444nm	8.38
445nm	8.54
446nm	8.6
447nm	8.52
448nm	8.49
449nm	8.53
450nm	8.61
451nm	8.58
452nm	8.62
453nm	8.65
454nm	8.59
455nm	8.6
456nm	8.67
457nm	8.61
458nm	8.72
459nm	8.69
460nm	8.72
461nm	8.69
462nm	8.61
463nm	8.75
464nm	8.73
465nm	8.74
466nm	8.63
467nm	8.82
468nm	8.71
469nm	8.71
470nm	8.91
471nm	8.83
472nm	8.84
473nm	8.79
474nm	8.88
475nm	8.85
476nm	8.86
477nm	8.82
478nm	8.9
479nm	8.96
480nm	8.96
481nm	8.93
482nm	8.93
483nm	8.9
484nm	8.88
485nm	8.95
486nm	8.97
487nm	8.93
488nm	8.99
489nm	9.03
490nm	9.01
491nm	8.99
492nm	8.97
493nm	8.99
494nm	8.98
495nm	9.06
496nm	9.2
497nm	9.2
498nm	9.34
499nm	9.36
500nm	9.44
501nm	9.58
502nm	9.68
503nm	9.68
504nm	9.88
505nm	9.86
506nm	10.2
507nm	10.4
508nm	10.5
509nm	10.7
510nm	10.8
511nm	11.1
512nm	11.5
513nm	11.6
514nm	12
515nm	12
516nm	12.2
517nm	12.4
518nm	12.7
519nm	12.8
520nm	12.9
521nm	13.1
522nm	12.9
523nm	13.2
524nm	13.2
525nm	13.5
526nm	13.5
527nm	13.1
528nm	13.2
529nm	13.4
530nm	13.2
531nm	13.6
532nm	13.4
533nm	13.4
534nm	13.4
535nm	13.4
536nm	13.7
537nm	13.5
538nm	13.4
539nm	13.5
540nm	13.4
541nm	13.4
542nm	13.4
543nm	13.3
544nm	13.2
545nm	13.1
546nm	13.1
547nm	13.1
548nm	13.2
549nm	13.2
550nm	13.2
551nm	13.2
552nm	13.1
553nm	13.1
554nm	13.1
555nm	13.1
556nm	13
557nm	13.1
558nm	13
559nm	13
560nm	13.1
561nm	12.7
562nm	12.6
563nm	12.6
564nm	12.8
565nm	12.5
566nm	13
567nm	12.9
568nm	12.7
569nm	12.9
570nm	12.8
571nm	12.4
572nm	12.3
573nm	12.1
574nm	11.6
575nm	11.8
576nm	11.8
577nm	11.8
578nm	11.8
579nm	11.8
580nm	11.8
581nm	11.9
582nm	11.9
583nm	11.9
584nm	11.9
585nm	11.8
586nm	11.8
587nm	11.7
588nm	11.6
589nm	11.6
590nm	11.5
591nm	11.4
592nm	11.3
593nm	11.4
594nm	11.3
595nm	11.2
596nm	11.1
597nm	11.1
598nm	10.9
599nm	10.9
600nm	10.9
601nm	10.7
602nm	10.7
603nm	10.6
604nm	10.4
605nm	10.3
606nm	10.3
607nm	10.1
608nm	10.1
609nm	10.1
610nm	10
611nm	10
612nm	10
613nm	10
614nm	9.98
615nm	9.87
616nm	9.83
617nm	9.71
618nm	9.67
619nm	9.68
620nm	9.56
621nm	9.63
622nm	9.57
623nm	9.5
624nm	9.52
625nm	9.49
626nm	9.49
627nm	9.44
628nm	9.39
629nm	9.37
630nm	9.36
631nm	9.31
632nm	9.43
633nm	9.37
634nm	9.28
635nm	9.37
636nm	9.44
637nm	9.22
638nm	9.19
639nm	8.93
640nm	9.15
641nm	8.81
642nm	9.23
643nm	9.36
644nm	9.16
645nm	9.24
646nm	8.54
647nm	9.03
648nm	8.97
649nm	8.86
650nm	8.81
651nm	8.97
652nm	8.89
653nm	9.08
654nm	9.15
655nm	9.09
656nm	9.25
657nm	8.82
658nm	8.89
659nm	8.87
660nm	8.84
661nm	8.97
662nm	8.85
663nm	8.82
664nm	8.58
665nm	9.18
666nm	9.17
667nm	9
668nm	8.73
669nm	9.05
670nm	8.63
671nm	9.08
672nm	9.12
673nm	9.29
674nm	8.93
675nm	8.96
676nm	9.01
677nm	9.19
678nm	9.16
679nm	9.06
680nm	8.92
681nm	9.19
682nm	9.15
683nm	9.19
684nm	9.17
685nm	9.45
686nm	8.53
687nm	9.11
688nm	8.99
689nm	9.03
690nm	9.28
691nm	9.13
692nm	9.01
693nm	9.41
694nm	9.29
695nm	9.48
696nm	10
697nm	9.65
698nm	8.19
699nm	9.24
700nm	9.25
701nm	9.91
702nm	8.79
703nm	9.46
704nm	9.11
705nm	9.14
706nm	9.4
707nm	9.38
708nm	9.45
709nm	9.31
710nm	9.57
711nm	9.69
712nm	9.6
713nm	9.68
714nm	9.4
715nm	10.4
716nm	10.3
717nm	10.6
718nm	13.1
719nm	11.2
720nm	6.31
721nm	5
722nm	11.2
723nm	6.86
724nm	9.34
725nm	14.4
726nm	14.8
727nm	5.2
728nm	6.06
729nm	15.1
730nm	8.62
731nm	27.1
732nm	21.5
733nm	13.4
734nm	14.6
735nm	21.3
736nm	3.45
737nm	8.24
738nm	6.38
739nm	11.7
740nm	16.5
741nm	16.7
742nm	13.6
743nm	8.32
744nm	7.2
745nm	15.9
746nm	8.08
747nm	26.9
748nm	28.3
749nm	22
750nm	11.3
751nm	12.2
752nm	27.2
753nm	10.2
754nm	14.8
755nm	152
756nm	83.1
757nm	61.6
758nm	51.6
759nm	457
760nm	0
761nm	0
762nm	0.588
763nm	1.49
764nm	16.8
765nm	18.4
766nm	14
767nm	15
768nm	7.88
769nm	0
770nm	12.9
771nm	10.9
772nm	0
773nm	15.7
774nm	43.3
775nm	65.7
776nm	26.3
777nm	45.2
778nm	43.5
779nm	10
780nm	20.3

## Sheet: Sheet7
380nm	0.561
381nm	11.1
382nm	0
383nm	9.34
384nm	7.88
385nm	0
386nm	0
387nm	0
388nm	5.51
389nm	0
390nm	1.71
391nm	9.9
392nm	0
393nm	4.83
394nm	5.87
395nm	4.36
396nm	2.82
397nm	5.1
398nm	4.28
399nm	4.81
400nm	4.52
401nm	4.66
402nm	4.23
403nm	4.31
404nm	4.4
405nm	4.44
406nm	4.5
407nm	4.71
408nm	4.7
409nm	4.62
410nm	4.69
411nm	5.03
412nm	4.79
413nm	4.44
414nm	4.76
415nm	4.72
416nm	4.53
417nm	4.69
418nm	4.59
419nm	4.74
420nm	4.58
421nm	4.73
422nm	4.86
423nm	4.88
424nm	4.59
425nm	4.56
426nm	4.85
427nm	4.68
428nm	4.59
429nm	4.66
430nm	4.61
431nm	4.73
432nm	4.63
433nm	4.62
434nm	4.57
435nm	4.62
436nm	4.59
437nm	4.58
438nm	4.59
439nm	4.75
440nm	4.75
441nm	4.74
442nm	4.71
443nm	4.8
444nm	4.72
445nm	4.74
446nm	4.79
447nm	4.71
448nm	4.8
449nm	4.72
450nm	4.76
451nm	4.79
452nm	4.75
453nm	4.83
454nm	4.74
455nm	4.77
456nm	4.78
457nm	4.83
458nm	4.82
459nm	4.83
460nm	4.79
461nm	4.84
462nm	4.76
463nm	4.8
464nm	4.82
465nm	4.79
466nm	4.78
467nm	4.78
468nm	4.83
469nm	4.79
470nm	4.84
471nm	4.92
472nm	4.83
473nm	4.83
474nm	4.86
475nm	4.87
476nm	4.98
477nm	4.91
478nm	4.86
479nm	4.92
480nm	4.98
481nm	4.93
482nm	4.93
483nm	4.89
484nm	4.93
485nm	4.95
486nm	4.95
487nm	4.94
488nm	4.94
489nm	4.96
490nm	4.96
491nm	4.99
492nm	4.94
493nm	4.97
494nm	5.04
495nm	5.06
496nm	5.07
497nm	5.08
498nm	5.05
499nm	5.1
500nm	5.15
501nm	5.11
502nm	5.32
503nm	5.16
504nm	5.22
505nm	5.21
506nm	5.36
507nm	5.38
508nm	5.33
509nm	5.37
510nm	5.36
511nm	5.54
512nm	5.64
513nm	5.54
514nm	5.74
515nm	5.88
516nm	5.71
517nm	5.74
518nm	5.83
519nm	5.83
520nm	6.12
521nm	6.06
522nm	6.13
523nm	6.28
524nm	6.35
525nm	6.33
526nm	6.77
527nm	6.21
528nm	6.19
529nm	6.6
530nm	6.85
531nm	6.99
532nm	6.97
533nm	7.02
534nm	7.11
535nm	7.4
536nm	7.49
537nm	7.49
538nm	7.63
539nm	7.68
540nm	7.69
541nm	7.76
542nm	7.78
543nm	7.8
544nm	7.78
545nm	7.78
546nm	7.76
547nm	7.82
548nm	7.87
549nm	7.89
550nm	7.92
551nm	7.97
552nm	7.88
553nm	7.9
554nm	7.96
555nm	7.98
556nm	7.98
557nm	8.01
558nm	7.85
559nm	7.84
560nm	7.83
561nm	7.84
562nm	7.87
563nm	7.68
564nm	7.62
565nm	7.99
566nm	7.77
567nm	7.88
568nm	7.43
569nm	7.09
570nm	7.4
571nm	7.26
572nm	6.92
573nm	6.93
574nm	6.71
575nm	6.59
576nm	6.67
577nm	6.7
578nm	6.69
579nm	6.63
580nm	6.62
581nm	6.55
582nm	6.6
583nm	6.57
584nm	6.5
585nm	6.44
586nm	6.36
587nm	6.33
588nm	6.29
589nm	6.23
590nm	6.12
591nm	6.09
592nm	6.02
593nm	5.95
594nm	5.91
595nm	5.88
596nm	5.74
597nm	5.74
598nm	5.54
599nm	5.54
600nm	5.57
601nm	5.55
602nm	5.49
603nm	5.46
604nm	5.36
605nm	5.21
606nm	5.14
607nm	5.1
608nm	5.08
609nm	5.08
610nm	5.08
611nm	5.09
612nm	5.08
613nm	5.07
614nm	5.07
615nm	5.01
616nm	5.01
617nm	4.96
618nm	4.95
619nm	4.92
620nm	4.9
621nm	4.91
622nm	4.92
623nm	4.88
624nm	4.87
625nm	4.86
626nm	4.88
627nm	4.85
628nm	4.79
629nm	4.79
630nm	4.82
631nm	4.81
632nm	4.86
633nm	4.82
634nm	4.95
635nm	5
636nm	4.8
637nm	4.88
638nm	4.76
639nm	4.83
640nm	4.74
641nm	4.66
642nm	4.71
643nm	4.7
644nm	4.76
645nm	4.75
646nm	4.44
647nm	4.67
648nm	4.76
649nm	4.72
650nm	4.74
651nm	4.75
652nm	4.71
653nm	4.65
654nm	4.73
655nm	4.76
656nm	4.72
657nm	4.58
658nm	4.6
659nm	4.9
660nm	4.64
661nm	4.79
662nm	4.54
663nm	4.62
664nm	4.86
665nm	4.76
666nm	4.95
667nm	4.59
668nm	4.46
669nm	4.65
670nm	4.52
671nm	4.69
672nm	4.78
673nm	4.63
674nm	4.49
675nm	4.53
676nm	4.57
677nm	4.47
678nm	4.76
679nm	4.83
680nm	4.32
681nm	4.66
682nm	4.96
683nm	4.9
684nm	4.53
685nm	4.61
686nm	4.5
687nm	4.62
688nm	4.74
689nm	5.05
690nm	5.1
691nm	5
692nm	5
693nm	4.54
694nm	5.03
695nm	4.71
696nm	5.25
697nm	4.72
698nm	4.24
699nm	5.65
700nm	4.43
701nm	4.83
702nm	3.53
703nm	4.68
704nm	4.34
705nm	4.77
706nm	4.82
707nm	4.77
708nm	4.85
709nm	4.91
710nm	4.7
711nm	4.82
712nm	4.79
713nm	4.82
714nm	4.94
715nm	5.33
716nm	4.97
717nm	5.7
718nm	8.84
719nm	9.65
720nm	6.4
721nm	4.17
722nm	8.67
723nm	5.18
724nm	6.19
725nm	6.76
726nm	8.32
727nm	2.48
728nm	3.84
729nm	9.16
730nm	0
731nm	0.0454
732nm	0
733nm	0
734nm	1.02
735nm	6.49
736nm	3.17
737nm	6.11
738nm	12
739nm	0
740nm	0
741nm	11.5
742nm	7.1
743nm	6.91
744nm	2.04
745nm	7.68
746nm	6.79
747nm	6.31
748nm	4.89
749nm	13
750nm	0.818
751nm	2.41
752nm	5.13
753nm	1.69
754nm	8.61
755nm	77.7
756nm	51.2
757nm	140
758nm	55.4
759nm	93
760nm	24.9
761nm	14.3
762nm	19.9
763nm	34.7
764nm	0
765nm	0
766nm	0
767nm	0
768nm	1.42
769nm	0
770nm	17.1
771nm	39.9
772nm	31.5
773nm	16.5
774nm	9.29
775nm	20.6
776nm	22.4
777nm	13.9
778nm	38.2
779nm	20.9
780nm	64.1

## Sheet: Sheet8
380nm	1.74
381nm	0
382nm	1.71
383nm	3.31
384nm	11
385nm	0.957
386nm	0
387nm	0
388nm	0
389nm	0
390nm	0
391nm	0
392nm	0
393nm	0
394nm	0
395nm	1.43
396nm	1.52
397nm	2.15
398nm	2.18
399nm	1.62
400nm	2.6
401nm	2.29
402nm	2.58
403nm	2.28
404nm	2.22
405nm	2.41
406nm	2.32
407nm	2.54
408nm	2.75
409nm	2.47
410nm	2.24
411nm	2.61
412nm	2.42
413nm	2.84
414nm	2.1
415nm	2.43
416nm	2.81
417nm	2.67
418nm	2.4
419nm	2.51
420nm	2.4
421nm	2.69
422nm	2.53
423nm	2.54
424nm	2.56
425nm	2.42
426nm	2.52
427nm	2.33
428nm	2.57
429nm	2.55
430nm	2.47
431nm	2.53
432nm	2.52
433nm	2.48
434nm	2.44
435nm	2.47
436nm	2.52
437nm	2.5
438nm	2.5
439nm	2.61
440nm	2.79
441nm	2.65
442nm	2.72
443nm	2.71
444nm	2.64
445nm	2.74
446nm	2.78
447nm	2.7
448nm	2.72
449nm	2.77
450nm	2.78
451nm	2.78
452nm	2.75
453nm	2.82
454nm	2.87
455nm	2.85
456nm	2.86
457nm	2.85
458nm	2.86
459nm	2.91
460nm	2.95
461nm	2.98
462nm	2.89
463nm	2.93
464nm	2.93
465nm	3
466nm	3
467nm	3.02
468nm	3.06
469nm	3.04
470nm	3.14
471nm	3.09
472nm	3.1
473nm	3.1
474nm	3.15
475nm	3.23
476nm	3.16
477nm	3.18
478nm	3.24
479nm	3.18
480nm	3.34
481nm	3.33
482nm	3.28
483nm	3.29
484nm	3.36
485nm	3.34
486nm	3.38
487nm	3.37
488nm	3.39
489nm	3.42
490nm	3.46
491nm	3.49
492nm	3.47
493nm	3.54
494nm	3.52
495nm	3.58
496nm	3.69
497nm	3.74
498nm	3.72
499nm	3.9
500nm	4
501nm	4.07
502nm	4.19
503nm	4.28
504nm	4.55
505nm	4.62
506nm	4.82
507nm	5.07
508nm	5.23
509nm	5.48
510nm	5.77
511nm	6.05
512nm	6.5
513nm	6.57
514nm	7.09
515nm	7.12
516nm	7.31
517nm	7.69
518nm	7.86
519nm	8
520nm	8.32
521nm	8.19
522nm	8.49
523nm	8.54
524nm	8.65
525nm	8.71
526nm	8.79
527nm	8.75
528nm	8.95
529nm	8.89
530nm	8.93
531nm	9.19
532nm	8.78
533nm	8.97
534nm	8.9
535nm	8.92
536nm	8.94
537nm	8.81
538nm	8.85
539nm	8.87
540nm	8.8
541nm	8.8
542nm	8.78
543nm	8.71
544nm	8.59
545nm	8.52
546nm	8.45
547nm	8.49
548nm	8.49
549nm	8.5
550nm	8.48
551nm	8.44
552nm	8.38
553nm	8.33
554nm	8.36
555nm	8.31
556nm	8.24
557nm	8.24
558nm	8.22
559nm	8.14
560nm	8.08
561nm	7.89
562nm	7.83
563nm	7.83
564nm	7.89
565nm	7.79
566nm	7.63
567nm	7.77
568nm	7.45
569nm	7.42
570nm	7.5
571nm	7.13
572nm	7.03
573nm	6.9
574nm	6.58
575nm	6.47
576nm	6.61
577nm	6.59
578nm	6.61
579nm	6.57
580nm	6.52
581nm	6.52
582nm	6.51
583nm	6.49
584nm	6.44
585nm	6.34
586nm	6.25
587nm	6.26
588nm	6.22
589nm	6.12
590nm	6.02
591nm	5.95
592nm	5.81
593nm	5.82
594nm	5.78
595nm	5.72
596nm	5.57
597nm	5.51
598nm	5.3
599nm	5.31
600nm	5.27
601nm	5.2
602nm	5.16
603nm	5.03
604nm	4.9
605nm	4.75
606nm	4.65
607nm	4.57
608nm	4.47
609nm	4.44
610nm	4.43
611nm	4.43
612nm	4.41
613nm	4.39
614nm	4.35
615nm	4.3
616nm	4.25
617nm	4.14
618nm	4.11
619nm	4.09
620nm	3.98
621nm	3.95
622nm	3.95
623nm	3.93
624nm	3.87
625nm	3.87
626nm	3.89
627nm	3.82
628nm	3.78
629nm	3.78
630nm	3.75
631nm	3.75
632nm	3.76
633nm	3.75
634nm	3.77
635nm	3.64
636nm	3.65
637nm	3.61
638nm	3.49
639nm	3.57
640nm	3.65
641nm	3.68
642nm	3.52
643nm	3.55
644nm	3.6
645nm	3.43
646nm	3.27
647nm	3.45
648nm	3.41
649nm	3.26
650nm	3.38
651nm	3.4
652nm	3.37
653nm	3.57
654nm	3.26
655nm	3.33
656nm	3.42
657nm	3.21
658nm	3.22
659nm	3.22
660nm	3.27
661nm	3.38
662nm	3.18
663nm	3.29
664nm	3.14
665nm	3.54
666nm	3.2
667nm	3.31
668nm	3.12
669nm	3.13
670nm	3.23
671nm	3.15
672nm	3.24
673nm	3.37
674nm	3.15
675nm	3.38
676nm	3.36
677nm	2.87
678nm	3.23
679nm	2.77
680nm	3.32
681nm	3.34
682nm	3.16
683nm	3.08
684nm	3.24
685nm	3.29
686nm	3.26
687nm	3.38
688nm	3.33
689nm	3.21
690nm	3.12
691nm	3.49
692nm	2.79
693nm	3.64
694nm	3.67
695nm	3.16
696nm	3.36
697nm	3.84
698nm	4.15
699nm	3.51
700nm	3.72
701nm	3.06
702nm	4.3
703nm	3.8
704nm	3.24
705nm	3.31
706nm	3.47
707nm	3.53
708nm	3.38
709nm	3.43
710nm	3.41
711nm	3.53
712nm	3.62
713nm	3.62
714nm	3.46
715nm	3.47
716nm	2.71
717nm	3.32
718nm	5.98
719nm	6.96
720nm	5.74
721nm	5.21
722nm	4.02
723nm	0.971
724nm	1.05
725nm	2.63
726nm	0
727nm	6.29
728nm	3.59
729nm	5.22
730nm	2.22
731nm	1.9
732nm	0.345
733nm	1.18
734nm	3.38
735nm	5.52
736nm	5.63
737nm	0
738nm	11.2
739nm	10.7
740nm	19.1
741nm	6.34
742nm	3.78
743nm	5.5
744nm	0
745nm	0
746nm	6.45
747nm	0
748nm	10.2
749nm	0
750nm	0
751nm	0
752nm	12.6
753nm	4.17
754nm	5.55
755nm	207
756nm	33.1
757nm	2.62
758nm	0
759nm	571
760nm	0
761nm	18.7
762nm	4.9
763nm	0
764nm	0
765nm	12.9
766nm	3.28
767nm	6.98
768nm	9.74
769nm	40.1
770nm	15.1
771nm	3.8
772nm	3.81
773nm	10.6
774nm	4.2
775nm	42.2
776nm	39.1
777nm	20.4
778nm	0
779nm	0
780nm	49.2

## Sheet: Sheet9
380nm	0
381nm	0
382nm	9.34
383nm	16.1
384nm	24.5
385nm	17
386nm	11.8
387nm	5.13
388nm	0
389nm	0
390nm	3.24
391nm	4.28
392nm	6.86
393nm	7.4
394nm	0
395nm	3.6
396nm	2.92
397nm	6.1
398nm	4.48
399nm	5.46
400nm	5.28
401nm	5.59
402nm	5.41
403nm	5.31
404nm	5.23
405nm	5.37
406nm	5.4
407nm	5.72
408nm	5.57
409nm	5.73
410nm	5.95
411nm	5.58
412nm	6.03
413nm	6.23
414nm	6.06
415nm	5.77
416nm	5.74
417nm	6.1
418nm	5.65
419nm	5.84
420nm	5.48
421nm	5.86
422nm	5.59
423nm	5.92
424nm	5.57
425nm	5.67
426nm	5.73
427nm	5.85
428nm	5.83
429nm	5.72
430nm	5.73
431nm	5.81
432nm	5.86
433nm	5.72
434nm	5.64
435nm	5.71
436nm	5.7
437nm	5.7
438nm	5.72
439nm	5.87
440nm	5.94
441nm	5.85
442nm	5.87
443nm	5.82
444nm	5.94
445nm	5.92
446nm	6
447nm	5.89
448nm	5.91
449nm	6.01
450nm	6
451nm	6
452nm	5.99
453nm	6.05
454nm	6.03
455nm	6.02
456nm	6.1
457nm	6.1
458nm	6.12
459nm	6.16
460nm	6.08
461nm	6.2
462nm	6.16
463nm	6.18
464nm	6.18
465nm	6.22
466nm	6.16
467nm	6.17
468nm	6.1
469nm	6.12
470nm	6.19
471nm	6.25
472nm	6.2
473nm	6.22
474nm	6.36
475nm	6.25
476nm	6.42
477nm	6.44
478nm	6.44
479nm	6.44
480nm	6.5
481nm	6.53
482nm	6.46
483nm	6.46
484nm	6.58
485nm	6.52
486nm	6.51
487nm	6.54
488nm	6.58
489nm	6.54
490nm	6.59
491nm	6.62
492nm	6.6
493nm	6.71
494nm	6.67
495nm	6.64
496nm	6.82
497nm	6.87
498nm	6.77
499nm	6.91
500nm	7.02
501nm	7.18
502nm	7.49
503nm	7.42
504nm	7.57
505nm	7.55
506nm	7.94
507nm	8.37
508nm	8.38
509nm	8.61
510nm	9.04
511nm	9.57
512nm	9.71
513nm	10.2
514nm	10.7
515nm	10.9
516nm	11.5
517nm	12
518nm	12.4
519nm	12.8
520nm	13.4
521nm	13.9
522nm	14
523nm	14.2
524nm	14.4
525nm	14.9
526nm	15.6
527nm	15.2
528nm	15.1
529nm	15.6
530nm	15.9
531nm	15.6
532nm	15.8
533nm	16.1
534nm	15.9
535nm	16.1
536nm	16.1
537nm	16
538nm	16
539nm	16.1
540nm	15.9
541nm	15.9
542nm	15.9
543nm	15.8
544nm	15.6
545nm	15.4
546nm	15.4
547nm	15.4
548nm	15.5
549nm	15.5
550nm	15.4
551nm	15.3
552nm	15.2
553nm	15.1
554nm	15.1
555nm	14.8
556nm	14.8
557nm	14.8
558nm	14.7
559nm	14.5
560nm	14.6
561nm	14.2
562nm	14.3
563nm	14.1
564nm	13.7
565nm	13.8
566nm	13.8
567nm	13.8
568nm	13.6
569nm	13.3
570nm	13.8
571nm	12.5
572nm	13.2
573nm	12.4
574nm	11.9
575nm	11.8
576nm	11.8
577nm	11.8
578nm	11.8
579nm	11.7
580nm	11.7
581nm	11.6
582nm	11.6
583nm	11.5
584nm	11.3
585nm	11.3
586nm	11.2
587nm	11.1
588nm	10.9
589nm	10.8
590nm	10.6
591nm	10.6
592nm	10.3
593nm	10.2
594nm	10.2
595nm	10.1
596nm	9.9
597nm	9.6
598nm	9.39
599nm	9.4
600nm	9.34
601nm	9.27
602nm	9.13
603nm	8.95
604nm	8.94
605nm	8.63
606nm	8.48
607nm	8.23
608nm	8.21
609nm	8.15
610nm	8.12
611nm	8.11
612nm	8.08
613nm	8.07
614nm	7.99
615nm	7.89
616nm	7.87
617nm	7.71
618nm	7.63
619nm	7.59
620nm	7.51
621nm	7.46
622nm	7.46
623nm	7.4
624nm	7.47
625nm	7.4
626nm	7.37
627nm	7.34
628nm	7.23
629nm	7.21
630nm	7.18
631nm	7.2
632nm	7.27
633nm	7.21
634nm	7.14
635nm	7.23
636nm	7
637nm	6.97
638nm	7.14
639nm	6.91
640nm	6.97
641nm	6.78
642nm	6.78
643nm	6.99
644nm	6.77
645nm	6.89
646nm	6.86
647nm	6.65
648nm	6.81
649nm	6.89
650nm	6.82
651nm	6.56
652nm	6.73
653nm	6.85
654nm	6.6
655nm	6.62
656nm	6.8
657nm	6.64
658nm	6.84
659nm	6.81
660nm	6.71
661nm	6.61
662nm	6.54
663nm	6.68
664nm	6.65
665nm	6.34
666nm	6.38
667nm	6.52
668nm	6.69
669nm	6.89
670nm	7.06
671nm	7.01
672nm	6.55
673nm	6.42
674nm	6.79
675nm	6.52
676nm	6.59
677nm	6.88
678nm	7.1
679nm	6.61
680nm	7.13
681nm	6.51
682nm	6.97
683nm	6.8
684nm	6.88
685nm	7.04
686nm	7.24
687nm	6.95
688nm	6.77
689nm	7.11
690nm	7.25
691nm	6.97
692nm	6.74
693nm	7.47
694nm	7.24
695nm	7.52
696nm	7.38
697nm	7.1
698nm	8.51
699nm	8.19
700nm	6.4
701nm	6.05
702nm	8.24
703nm	7.76
704nm	7.19
705nm	7.32
706nm	7.5
707nm	7.43
708nm	7.36
709nm	7.47
710nm	7.59
711nm	7.4
712nm	7.57
713nm	7.79
714nm	8.14
715nm	8.84
716nm	8.31
717nm	6.01
718nm	11.8
719nm	9.96
720nm	6.65
721nm	9.97
722nm	8.72
723nm	8.41
724nm	5.88
725nm	0
726nm	12.6
727nm	20.2
728nm	5.62
729nm	0.833
730nm	9.31
731nm	6.5
732nm	3.36
733nm	7.79
734nm	3.74
735nm	8.11
736nm	9.81
737nm	44.7
738nm	18.8
739nm	13.6
740nm	6.96
741nm	9.65
742nm	10.7
743nm	8.71
744nm	5.51
745nm	19.9
746nm	5.22
747nm	20.4
748nm	20.3
749nm	23.8
750nm	18.9
751nm	6.78
752nm	1.09
753nm	19.8
754nm	1.04
755nm	128
756nm	0
757nm	0
758nm	20.1
759nm	203
760nm	44.8
761nm	0
762nm	11.3
763nm	19.5
764nm	18.8
765nm	1.21
766nm	0
767nm	11.2
768nm	6.06
769nm	85.4
770nm	29
771nm	86.6
772nm	45
773nm	39.7
774nm	41.1
775nm	0
776nm	0
777nm	38.3
778nm	31.2
779nm	0
780nm	2.15

## Sheet: Sheet10
380nm	7.14
381nm	23.7
382nm	21.7
383nm	12.3
384nm	15.1
385nm	13.6
386nm	0
387nm	16.9
388nm	0
389nm	6.88
390nm	16
391nm	19.8
392nm	14.1
393nm	13.9
394nm	14.6
395nm	11.1
396nm	13.9
397nm	9.7
398nm	11.1
399nm	10
400nm	9.55
401nm	9.77
402nm	10.2
403nm	9.74
404nm	9.58
405nm	9.87
406nm	9.86
407nm	9.89
408nm	10.3
409nm	10.3
410nm	10.2
411nm	9.84
412nm	10.1
413nm	9.24
414nm	10.6
415nm	10.1
416nm	10.2
417nm	10.1
418nm	10.1
419nm	9.96
420nm	10.2
421nm	10.3
422nm	10.2
423nm	10.6
424nm	10.5
425nm	10.4
426nm	10.3
427nm	10.3
428nm	10.6
429nm	10.5
430nm	10.4
431nm	10.5
432nm	10.4
433nm	10.4
434nm	10.3
435nm	10.4
436nm	10.3
437nm	10.2
438nm	10.3
439nm	10.6
440nm	10.7
441nm	10.8
442nm	10.8
443nm	10.7
444nm	10.8
445nm	10.9
446nm	10.7
447nm	10.9
448nm	10.9
449nm	10.8
450nm	11.1
451nm	11.1
452nm	11.1
453nm	11.1
454nm	11.1
455nm	11.3
456nm	11.4
457nm	11.4
458nm	11.3
459nm	11.4
460nm	11.5
461nm	11.5
462nm	11.5
463nm	11.5
464nm	11.6
465nm	11.6
466nm	11.6
467nm	11.6
468nm	11.7
469nm	11.7
470nm	11.8
471nm	11.9
472nm	11.8
473nm	11.8
474nm	12
475nm	12.2
476nm	12.2
477nm	12
478nm	12.1
479nm	12
480nm	12.3
481nm	12.3
482nm	12.1
483nm	12.2
484nm	12.3
485nm	12.2
486nm	12.3
487nm	12.3
488nm	12.3
489nm	12.4
490nm	12.4
491nm	12.3
492nm	12.5
493nm	12.4
494nm	12.5
495nm	12.5
496nm	12.8
497nm	12.8
498nm	12.9
499nm	12.9
500nm	13.2
501nm	13.3
502nm	13.7
503nm	13.6
504nm	13.9
505nm	14.3
506nm	14.7
507nm	15.1
508nm	15.2
509nm	15.9
510nm	16
511nm	16.6
512nm	17.6
513nm	17.7
514nm	18.4
515nm	18.9
516nm	19.2
517nm	19.4
518nm	20.6
519nm	20.8
520nm	21.2
521nm	22
522nm	21.9
523nm	22.2
524nm	22.5
525nm	22.5
526nm	23.3
527nm	23
528nm	22.7
529nm	23.3
530nm	23.4
531nm	23.8
532nm	23.7
533nm	23.7
534nm	23.9
535nm	24.1
536nm	24
537nm	23.9
538nm	24.1
539nm	24.1
540nm	23.9
541nm	23.8
542nm	23.9
543nm	23.9
544nm	23.6
545nm	23.4
546nm	23.3
547nm	23.3
548nm	23.4
549nm	23.6
550nm	23.6
551nm	23.6
552nm	23.4
553nm	23.2
554nm	23.3
555nm	23.2
556nm	23.1
557nm	23.1
558nm	23.1
559nm	22.8
560nm	22.9
561nm	22.7
562nm	22.4
563nm	22.1
564nm	22.4
565nm	21.9
566nm	21.9
567nm	22.6
568nm	22.5
569nm	21.8
570nm	22.2
571nm	21.9
572nm	21.3
573nm	20.5
574nm	20.2
575nm	19.9
576nm	19.9
577nm	20
578nm	20
579nm	19.9
580nm	19.8
581nm	19.8
582nm	19.9
583nm	19.9
584nm	19.9
585nm	19.6
586nm	19.6
587nm	19.4
588nm	19.3
589nm	19
590nm	18.8
591nm	18.8
592nm	18.4
593nm	18.3
594nm	18.2
595nm	18.1
596nm	17.7
597nm	17.6
598nm	17.2
599nm	17.1
600nm	17
601nm	16.8
602nm	16.6
603nm	16.5
604nm	15.9
605nm	15.6
606nm	15.4
607nm	15.1
608nm	15
609nm	14.8
610nm	14.7
611nm	14.6
612nm	14.6
613nm	14.6
614nm	14.5
615nm	14.2
616nm	14
617nm	13.8
618nm	13.6
619nm	13.5
620nm	13.3
621nm	13.3
622nm	13.2
623nm	13.1
624nm	13
625nm	12.9
626nm	12.9
627nm	12.7
628nm	12.6
629nm	12.6
630nm	12.5
631nm	12.5
632nm	12.5
633nm	12.5
634nm	12.3
635nm	12.3
636nm	12.3
637nm	12.2
638nm	12.2
639nm	12
640nm	12.4
641nm	11.5
642nm	11.4
643nm	11.5
644nm	11.6
645nm	11.7
646nm	11.2
647nm	11
648nm	11.2
649nm	11
650nm	10.9
651nm	11.3
652nm	10.9
653nm	10.9
654nm	10.8
655nm	10.8
656nm	10.9
657nm	10.8
658nm	11
659nm	10.4
660nm	11.1
661nm	10.4
662nm	10.5
663nm	10.6
664nm	10.7
665nm	11
666nm	10.4
667nm	10.5
668nm	10.6
669nm	10.6
670nm	10.4
671nm	10.5
672nm	9.78
673nm	10.7
674nm	10.9
675nm	10.9
676nm	10.5
677nm	10.3
678nm	10.5
679nm	10.9
680nm	10.5
681nm	10.6
682nm	10.8
683nm	10.7
684nm	10.4
685nm	10.7
686nm	11
687nm	10.6
688nm	10.6
689nm	10.5
690nm	10.7
691nm	10.9
692nm	10.4
693nm	10.5
694nm	9.98
695nm	10.3
696nm	11.8
697nm	11.8
698nm	7.58
699nm	8.62
700nm	11.4
701nm	11
702nm	13.1
703nm	10.3
704nm	11
705nm	11.4
706nm	11.5
707nm	11.3
708nm	11.6
709nm	11.1
710nm	11.8
711nm	11.7
712nm	11.6
713nm	11.9
714nm	12.1
715nm	12.7
716nm	13.7
717nm	14.4
718nm	12.7
719nm	16.2
720nm	13.5
721nm	15.4
722nm	10.5
723nm	14.2
724nm	13.3
725nm	18.1
726nm	15.4
727nm	4.9
728nm	19.6
729nm	19.4
730nm	9.86
731nm	18
732nm	18.2
733nm	3.87
734nm	21.8
735nm	16.7
736nm	9.18
737nm	26.4
738nm	13.7
739nm	12.6
740nm	10
741nm	3.7
742nm	6.71
743nm	9.6
744nm	12.6
745nm	19.4
746nm	0
747nm	3.89
748nm	0
749nm	25.8
750nm	26.7
751nm	31.1
752nm	15.7
753nm	0
754nm	0
755nm	0
756nm	0
757nm	62.8
758nm	0
759nm	0
760nm	0
761nm	2.96
762nm	20.9
763nm	21
764nm	1.18
765nm	23.4
766nm	39.4
767nm	46.4
768nm	0
769nm	23.5
770nm	7.69
771nm	78.5
772nm	22.7
773nm	12.2
774nm	67.4
775nm	80.4
776nm	135
777nm	0
778nm	0
779nm	47.7
780nm	0

[truncated: 22 more sheets: Sheet11, Sheet12, Sheet13, Sheet14, Sheet15, Sheet16, Sheet17, Sheet18, Sheet19, Sheet20, Sheet21, Sheet22, Sheet23, Sheet24, Sheet25, Sheet26, Sheet27, Sheet28, Sheet29, Sheet30 …]
