# Supplementary material for: Developing a New Method of Transformation for Obtaining XYZ Color Values from RGB Images for Agricultural Applications
Source: Sensors (Basel). 2024 Dec 3;24(23):7728. doi: 10.3390/s24237728 (PMC11644902; doi:10.3390/s24237728)
Supplement: Supplementary file 1 [file sensors-24-07728-s001.zip › supplementary materials/All-RGB.xlsx]

## Sheet: All
	R	G	B
2,5 G	21.847	29.5428	23.1361
	33.1503	43.5792	33.2596
	49.4527	60.5875	52.6498
	70.0602	82.6954	75.2458
	93.1691	113.118	97.421
	127.021	149.44	128.839
	116.609	155.797	119.409
	87.7286	117.15	90.627
	64.7488	92.1011	72.3096
	43.6698	64.0382	47.9554
	25.545	45.3579	29.024
	18.0988	30.894	18.6243
	20.902	48.7732	26.0228
	38.5425	67.721	44.8498
	55.4301	93.7534	65.07
	78.2656	122.728	85.1955
	103.889	165.273	105.945
	70.2746	134.788	80.2891
	49.8078	97.6487	59.7046
	31.5699	71.076	38.8368
2,5gy	150.961	146.208	111.953
	111.031	112.45	87.7371
	77.8971	79.8393	65.2569
	54.9371	58.8445	43.2242
	56.0294	59.7058	29.2954
	82.1987	85.1114	53.518
	111.162	111.788	70.2338
	150.376	146.445	92.0539
	146.494	149.365	70.7958
	108.266	112.816	55.4624
	78.7222	82.7086	36.0068
	55.1518	69.2426	15.9603
	54.6915	68.3467	6.81582
	77.2337	97.0796	20.0276
	111.123	118.664	41.004
	140.445	155.896	56.331
	142.155	161.625	44.3159
	101.89	120.327	23.6835
	73.7372	97.2643	7.10328
	139.551	161.658	33.1263
5bg	6.68453	34.7156	38.7611
	19.9824	49.4144	55.7547
	34.9371	71.5178	74.4457
	52.2633	98.2015	97.3145
	82.6111	124.661	120.715
	62.1032	95.51	93.0504
	42.2822	67.7858	69.8096
	25.1376	48.2871	49.3739
	16.3289	30.128	38.362
	21.6703	28.6683	31.2432
	34.8579	46.4491	45.8567
	50.5639	63.2276	66.3304
	70.4694	86.1742	88.0983
	92.7894	111.897	109.809
5g	31.3723	73.5135	51.3028
	36.806	70.6043	51.5234
	53.5964	95.4164	72.7899
	76.7269	128.01	94.1599
	101.19	168.229	121.674
	112.677	159.92	127.376
	86.0524	122.134	98.4208
	61.61	90.3695	75.4446
	45.2315	66.7066	54.7259
	27.5255	47.5984	35.7779
	19.2494	32.9376	24.697
	22.6364	29.6594	26.3536
	35.9932	45.7375	41.1069
	51.8744	62.4698	58.18
	71.3364	84.4284	79.5837
	94.3136	113.814	100.543
	126.403	152.148	132.182
5gy	97.1056	136.898	33.4248
	69.7049	113.458	12.7779
	49.0568	79.9676	8.42019
	32.7428	51.4817	7.74453
	49.3637	72.8464	13.6245
	70.9988	106.703	22.4494
	102.362	123.412	43.2224
	107.231	120.5	60.8968
	72.9238	93.6076	36.3758
	51.7515	69.9061	18.0584
	33.7971	49.5327	7.38418
	22.6381	30.7439	5.89777
	35.3104	46.4928	13.3086
	53.4003	64.2643	30.7837
	74.7899	88.0624	48.3857
	108.652	116.725	73.7562
7,5g	122.088	149.932	134.157
	93.9237	114.71	103.522
	67.6781	82.0972	78.2859
	50.0375	62.0572	59.7847
	33.1158	43.4775	38.8093
	20.8728	28.5725	26.4844
	17.3475	29.2405	26.5638
	27.1648	48.0128	38.1432
	42.9063	66.5631	57.9312
	58.2751	92.769	75.9194
	84.6269	122.191	101.621
	105.845	156.331	128.18
	72.7572	128.29	100.105
	52.9576	92.7248	76.4114
	37.0643	70.4871	60.2441
	20.5734	49.8667	40.1829
7,5gy	133.425	144.116	111.694
	100.199	109.055	89.989
	76.2938	84.0449	71.734
	52.1729	60.9293	47.7104
	34.3388	42.4803	27.664
	22.0367	29.1229	16.3736
	18.5616	30.542	6.4616
	30.147	46.4683	16.1092
	47.8609	64.1369	36.988
	71.0361	86.501	59.2954
	97.3851	116.3	79.5275
	130.321	153.002	101.947
	122.007	156.13	85.4081
	62.6281	87.7701	43.0393
	62.645	87.8009	42.9955
	42.7246	67.4965	23.5739
	26.6752	50.3657	7.86396
	40.6044	77.7411	15.5191
	60.6251	93.7842	32.4103
	87.0523	127.983	54.446
	113.164	158.004	69.0217
	80.1959	126.68	45.1506
	57.7634	96.2903	26.3688
mcbeth	6.4215	6.29548	7.49717
	22.1526	20.8864	18.7061
	53.8037	52.2704	49.4457
	99.3833	96.2815	96.719
	152	148.728	149.521
	206.599	204.274	201.111
	22.1537	69.7663	106.333
	110.476	30.3231	84.6336
	193.399	149.229	30.5321
	83.2337	7.31379	7.45271
	40.6266	81.6717	23.241
	9.57971	15.383	70.0048
	172.172	102.714	14.7217
	106.278	132.155	29.3368
	24.9626	10.3273	35.4655
	127.06	29.7379	40.2958
	28.7904	35.6176	96.5064
	168.558	60.9759	11.3619
	71.3145	138.944	112.542
	68.3022	64.3381	108.169
	30.5634	43.947	6.82995
	44.4555	56.3528	85.2208
	142.105	80.0725	72.1387
	40.7152	19.9318	7.84338
sugarbeet	33.9177	48.4361	7.11176
	25.4693	40.4397	4.85038
	34.9941	50.7906	7.07979
	44.273	62.2419	10.3549
	67.4027	88.0626	43.9715
	47.4293	64.806	11.4668
	61.7257	77.6785	25.6117
	27.6591	42.3828	5.2806
	23.8332	38.9901	4.45422
	41.7233	58.4822	14.5253
	42.3188	59.2023	9.02249
	42.3976	58.3658	8.89091
	33.8979	50.9272	7.2889
	58.6829	74.0188	24.7933
	74.749	90.0142	40.0032
pepper	33.0885	48.9207	4.17038
	43.6937	58.3831	6.03187
	57.5891	72.8653	26.8373
	46.2033	59.9731	9.80631
	48.9108	61.8542	9.40087
	24.255	39.3813	1.9446
	30.6915	46.0012	3.60475
	43.6707	58.4514	8.82748
	42.0013	56.7281	5.40161
	40.3395	55.1654	5.65113
	31.9242	46.4048	3.06773
	32.7953	47.8574	2.48906
	18.5972	34.6948	0.429197
	39.4522	53.2789	10.0662
	36.1697	50.982	2.78691
	25.8372	38.7408	0.793914
	19.2684	33.2587	0.120116
	25.1491	39.3571	1.11305
	37.4222	52.0309	2.85692
	30.9373	45.7765	4.35285
	45.2157	61.5584	8.69294
	53.0092	70.826	24.2539
	31.039	47.7567	14.3145
	21.4029	38.1575	2.91218
	52.9867	68.4328	12.6404
	27.7582	43.0312	3.93653
	41.1196	57.7064	6.6508
	38.2028	55.0232	6.43717
	58.494	77.7921	28.1589
	45.2412	61.5143	9.95716
	40.0304	56.0051	7.62703
	49.6253	66.5022	19.2804
	49.6009	66.7881	10.7299
	46.4684	61.259	17.011
	32.0573	46.7445	4.82622
	36.4238	53.2127	8.49109
	26.1828	43.2655	3.46653
	51.8644	69.3035	15.489
	61.4539	77.0215	18.4613
	43.3358	59.2407	9.40839
onion	17.3582	30.7136	3.57001
	24.3583	37.1862	5.01323
	22.8366	36.9997	4.78522
	30.2328	45.6012	7.23484
	29.6224	44.0443	6.82943
	27.6185	40.4353	11.3192
	35.6377	50.4431	12.4887
	28.929	40.626	6.07869
	26.7218	42.4775	5.92246
	38.4682	55.6464	15.5404
	19.9092	38.1288	4.94298
	22.1054	39.0067	5.03961
	58.321	80.5456	31.0466
	33.8151	48.3342	8.24227
	29.3755	45.7648	7.75218
cucumber	20.8399	30.5804	6.24585
	20.2215	30.7512	5.212
	15.0942	23.3204	3.26387
	12.7284	19.7251	3.24285
	16.3978	23.2557	6.07829
	14.9486	20.8393	6.54628
	32.2377	42.7907	8.90039
	32.8725	42.9812	10.7989
	17.2632	28.1397	2.83213
	14.6526	24.9693	2.19636
	15.1981	21.8874	6.63704
	7.14484	12.7438	1.62692
	14.0112	20.9969	3.99767
	14.4358	21.4414	3.40873
	27.6725	38.979	6.47566
	26.4326	37.1065	6.25809
aubergine	26.3131	37.7635	7.3419
	24.6695	35.1404	8.7552
	18.7657	32.5399	2.7524
	20.0263	34.1412	2.7006
	32.7639	43.6344	16.2811
	26.4151	36.6706	10.0474
	21.0667	31.2614	4.0635
	25.2711	35.0068	6.0586
	21.1299	32.5595	5.1181
	22.0388	33.8323	5.3699
	19.6482	30.487	4.6374
	17.108	26.5609	4.0877
	17.6878	28.0855	2.6721
	21.9027	33.2783	3.5396
	26.2996	37.3986	10.23
	21.1863	31.1539	5.9207
tomato	19.0134	31.2833	1.27459
	17.1836	26.8813	3.95395
	21.1932	31.8022	5.19381
	17.9387	26.9838	5.38577
	21.1601	31.2747	4.13302
	21.7325	29.4308	5.3548
	14.4405	23.3858	1.52777
	13.7427	25.4511	0.966881
	18.8881	28.291	4.91692
	18.5793	28.7717	2.92138
	15.5858	22.6676	2.9007
	21.0254	27.3588	6.92746
	18.8407	27.5687	3.18351
	13.7569	25.6119	0.757209
	17.0257	26.2683	2.41804
	20.8254	29.4734	5.54063
	21.2798	29.3797	7.42449
	20.1237	31.4214	4.71527
	26.519	35.6694	10.6
	16.1861	25.6398	2.80755
	20.5662	28.0539	7.94987
	20.6761	28.3778	5.13819
	15.6471	24.4726	3.00571
	16.4283	25.6731	2.53218
	19.8447	28.4519	4.6072
	12.8946	23.7093	1.39053
	16.8979	23.1912	4.27614
	14.2114	23.4551	1.88975
	20.8616	29.748	3.39246
	17.3098	26.908	3.53609
