# Supplementary material for: Developing a New Method of Transformation for Obtaining XYZ Color Values from RGB Images for Agricultural Applications
Source: Sensors (Basel). 2024 Dec 3;24(23):7728. doi: 10.3390/s24237728 (PMC11644902; doi:10.3390/s24237728)
Supplement: Supplementary file 1 [file sensors-24-07728-s001.zip › supplementary materials/Aubergine.xlsx]

## Sheet: Sheet1
	Data Name	X	Y	Z	x	y	u'	v'	L*	a*	b*	C*	h	u*	v*	Measurement Angle	Measurement Mode	380nm	381nm	382nm	383nm	384nm	385nm	386nm	387nm	388nm	389nm	390nm	391nm	392nm	393nm	394nm	395nm	396nm	397nm	398nm	399nm	400nm	401nm	402nm	403nm	404nm	405nm	406nm	407nm	408nm	409nm	410nm	411nm
1	B1	11.46	13.49	8.68	0.3407	0.4011	0.1911	0.5062	43.49	-12	18.8	22.3	122.54	-5.55	25.58	0.1 degree	No-Sync	8.22	6.76	10.1	0	9.76	6.86	0	9.88	2.03	1.71	1.63	8.82	4.97	0	5.41	2.53	3.76	5.37	5.91	4.82	5.97	4.49	5.35	5.31	5.28	5.32	5.25	5.61	5.69	5.74	5.28	6.27
2	B2	10.13	11.51	8.66	0.3343	0.3798	0.1941	0.4962	40.42	-8.61	13.58	16.08	122.36	-3.57	18.53	0.1 degree	No-Sync	9.59	8.61	4.31	13.4	0	11.3	7.05	0	9.33	0	10.7	3.35	1.26	7.28	5.04	4.9	3.67	6.02	6.74	5.11	5.6	5.5	5.39	5.1	5.09	5.29	5.49	5.29	5.67	5.69	5.36	5.98
3	B3	7.3	8.75	5.51	0.3386	0.406	0.1883	0.5079	35.51	-11.66	16.83	20.47	124.72	-5.83	21.66	0.1 degree	No-Sync	3.45	0	2.34	6.95	5.73	0	0.41	1.67	16.1	3.44	4.86	0.623	2.16	15	8.5	8.21	1.33	1.64	2.27	2.52	3.82	2.99	2.85	2.9	3	3.09	3.28	3.43	3.33	3.76	3.05	2.92
4	B4	7.69	9.16	6.22	0.3332	0.3972	0.1877	0.5035	36.3	-11.42	15.22	19.03	126.89	-6.2	20.09	0.1 degree	No-Sync	7.61	18.8	0	0	8.46	0	2.86	4.26	10.9	0	0	0	16	3.24	0	6.71	2.28	4.91	3.28	3.97	4.05	4.06	3.6	3.62	3.5	3.73	3.81	4.08	4.11	4.28	3.31	3.73
5	B5	10.69	12.76	7.51	0.3453	0.4121	0.1904	0.5112	42.4	-12.86	20.86	24.5	121.64	-5.79	27.72	0.1 degree	No-Sync	10.9	19.1	0	4.67	5.43	0	6.01	18.3	0	6.63	0	0	8.62	13.7	4.25	13.5	4.33	5.4	4.57	4.78	4.77	4.52	4.24	4.56	4.33	4.61	4.64	4.95	4.91	5.35	4.64	4.34
6	B6	9.48	10.77	8.71	0.3274	0.3718	0.1924	0.4916	39.19	-8.38	11.3	14.06	126.56	-4.32	15.63	0.1 degree	No-Sync	2.24	0	0	10.1	5.08	12.9	6.24	25.6	4.84	6.82	1.8	17.8	11.4	1.11	0	3.8	3.83	5.12	5.21	5.18	5.52	5.64	5.32	5.45	5.5	5.3	5.35	5.87	5.9	5.86	5.43	6.5
7	B7	8.81	10.27	7.37	0.333	0.3884	0.1904	0.4998	38.33	-10.26	14.36	17.65	125.54	-5.22	19.34	0.1 degree	No-Sync	5.25	0	4.13	3.76	5.89	0	4.04	17.5	1.77	1.28	0	6.55	3.78	3.33	3.27	3.96	3.73	3.42	5.96	4.17	4.51	4.57	4.33	4.25	4.22	4.35	4.35	4.53	4.54	4.74	3.99	4.44
8	B8	8.79	10.12	7.82	0.3287	0.3787	0.1909	0.4949	38.06	-9.28	12.3	15.41	127.03	-4.93	16.79	0.1 degree	No-Sync	0	0.095	9.6	0	3.24	6.19	5.47	4.61	0	0	10.1	12.2	0	5.29	3.63	4.73	3.49	4.4	4.23	4.56	4.23	4.65	4.15	4.3	4.34	4.24	4.24	4.47	6.44	5.31	4.91	5.21
9	B9	8.7	10.18	7.67	0.3276	0.3834	0.1887	0.4968	38.16	-10.47	12.99	16.68	128.86	-6.06	17.79	0.1 degree	No-Sync	0	24.7	6.06	0	0	0	11.9	0	6.42	0	9.68	12	3.17	0	5.43	0.368	2.86	3.16	6.19	4.93	5.43	5.08	4.77	4.65	4.82	4.94	5.08	5.24	5.52	5.45	5.06	4.92
10	B10	6.51	7.63	5.67	0.3286	0.3851	0.1887	0.4977	33.2	-9.61	12.14	15.48	128.37	-5.25	15.86	0.1 degree	No-Sync	0	16.4	12.1	1.91	3.15	9.41	0	1.05	0	3.27	0	8.09	11.9	16.9	5.14	9.01	4.32	3.14	3.64	3.22	3.82	3.49	3.62	3.56	3.52	3.51	3.43	3.63	3.84	4.04	3.56	4.06
11	B11	5.58	6.49	4.95	0.3278	0.3813	0.1895	0.4959	30.61	-8.62	10.91	13.9	128.34	-4.54	13.92	0.1 degree	No-Sync	2.33	7.22	2.3	9.22	0	0	1.17	6.56	0.793	6.5	10.8	6.97	0	0	0	2.39	5.53	2.92	3.24	3.03	3.25	3.38	3.38	3.38	3.42	3.49	3.41	3.68	3.9	3.67	3.15	3.46
12	B12	7.18	8.21	6.84	0.3228	0.3696	0.1902	0.4899	34.43	-8.22	9.59	12.63	130.59	-4.78	12.97	0.1 degree	No-Sync	10.1	16.1	0	5.51	0	0	5.76	10.7	1.31	3.76	0	3.84	7.74	0	4.08	4.88	3.15	3.36	4.77	4.79	4.1	3.94	4.2	4.22	4.24	4.31	4.58	4.8	4.94	4.84	4.64	5.11
13	B13	7.78	9.08	6.19	0.3376	0.394	0.1915	0.5028	36.15	-9.89	15.09	18.04	123.25	-4.43	19.67	0.1 degree	No-Sync	0	0	0	0.681	1.23	8.35	1.56	0	7.94	1.86	0	2.21	5.84	11.1	5.96	3.95	5.35	2.25	3.27	3.41	3.07	2.78	3.02	2.94	3.07	3.1	3.02	3.32	3.43	3.44	3.57	4.17
14	B14	6.49	7.6	5.39	0.333	0.3902	0.1899	0.5005	33.14	-9.58	13.25	16.35	125.86	-4.75	17.04	0.1 degree	No-Sync	4.42	0	0	5.61	15.6	0	0	1.1	0	0	4.07	0.551	5.91	0	1.52	1.49	0	2.71	2.58	2.55	2.75	3.65	3.08	3.04	2.94	3.01	2.95	2.95	3.24	3.4	3.55	3.22
15	B15	7.69	9.04	6.57	0.3301	0.3879	0.1888	0.4991	36.07	-10.36	13.43	16.96	127.66	-5.68	17.91	0.1 degree	No-Sync	3.95	0	0	2.25	0	0	2.44	18.4	20.8	2.18	14.2	0	0	4.87	7.83	7.44	5.68	2.24	4.77	5.01	4.77	4.81	4.49	4.48	4.43	4.54	4.57	4.63	4.84	4.82	4.65	5.18
16	B16	7.15	8.36	6.32	0.3275	0.383	0.1887	0.4966	34.73	-9.77	12.1	15.56	128.92	-5.5	16.11	0.1 degree	No-Sync	5.64	8.16	3.28	8.23	5.54	0	0	0.18	3.96	0	13.7	0	0	13.4	0	3.97	4.51	2.65	2.78	3.74	4.26	3.85	3.81	3.82	3.76	3.85	3.86	4.16	4.24	4.52	4.13	4.15
[truncated: 369 more columns]
