# Supplementary material for: Developing a New Method of Transformation for Obtaining XYZ Color Values from RGB Images for Agricultural Applications
Source: Sensors (Basel). 2024 Dec 3;24(23):7728. doi: 10.3390/s24237728 (PMC11644902; doi:10.3390/s24237728)
Supplement: Supplementary file 1 [file sensors-24-07728-s001.zip › supplementary materials/Cucumber.xlsx]

## Sheet: Sheet1
	Data Name	X	Y	Z	x	y	u'	v'	L*	a*	b*	C*	h	u*	v*	Measurement Angle	Measurement Mode	380nm	381nm	382nm	383nm	384nm	385nm	386nm	387nm	388nm	389nm	390nm	391nm	392nm	393nm	394nm	395nm	396nm	397nm	398nm	399nm	400nm	401nm	402nm	403nm	404nm	405nm	406nm	407nm	408nm	409nm	410nm	411nm
1	C1	6.75	7.82	5.84	0.3306	0.3832	0.1906	0.4972	33.61	-8.95	12.13	15.07	126.41	-4.49	15.82	0.1 degree	No-Sync	0	7.08	0	7.02	2.26	11.4	0.705	2.43	2.29	9.5	0	14.7	10.5	9.96	4.33	4.49	4.5	2.33	4.91	4.61	4.95	4.82	4.52	4.46	4.36	4.5	4.42	4.55	4.76	4.79	4.62	4.55
2	C2	9.15	10.61	8.99	0.3182	0.3692	0.1874	0.4891	38.92	-9.96	9.95	14.08	135.01	-6.84	14.23	0.1 degree	No-Sync	3.52	15.9	2.33	7.65	8.51	8.41	0	0	5.43	0	0	17.3	9.48	9.92	9.19	5.4	3.76	5.42	8.77	7.57	7.74	7.5	7.34	7.27	7.24	7.2	7.33	7.53	7.72	7.48	7.15	8.02
3	C3	7.9	8.84	7.79	0.322	0.3604	0.1928	0.4855	35.67	-6.81	8.3	10.74	129.38	-3.76	11.4	0.1 degree	No-Sync	0	0	14	7.18	0	8.4	0	1.7	4.34	8.83	10.2	8.31	11.1	2.04	1.31	7.12	4.98	4.5	4.97	5.3	5.21	5.13	5.01	4.97	5.14	5.27	5.36	5.57	5.7	5.81	5.12	5.64
4	C4	6.33	6.92	6.15	0.3263	0.3566	0.1969	0.4843	31.63	-4.69	7.42	8.78	122.29	-1.62	9.61	0.1 degree	No-Sync	1.87	9.32	2.37	6.16	0	0	0	11	1.65	2.42	0	8.2	9.63	4.99	8.3	5.13	2.12	2.27	3.45	3.8	4.44	3.79	3.72	3.63	3.84	4.02	4.03	4.28	4.03	4.44	4.21	4.49
5	C5	4.56	5.02	4.66	0.32	0.3529	0.1941	0.4816	26.8	-4.76	5.74	7.46	129.65	-2.37	7.21	0.1 degree	No-Sync	0	11.6	1.26	5.5	4.55	0	0.601	6.47	0.073	7.67	3.76	1.44	3.64	0	0	5.66	3.91	1.97	3.26	2.5	3.08	2.87	3	3.03	3.02	3.15	3.18	3.34	3.51	3.34	3.39	3.59
6	C6	6.72	7.44	6.96	0.318	0.3524	0.1929	0.4811	32.8	-5.75	6.32	8.54	132.34	-3.39	8.59	0.1 degree	No-Sync	1.06	2.08	7.08	0	7.74	5.63	3.34	0	0	11.1	3.53	0	0	9.37	2.83	13.4	7.59	4.88	6.27	5.64	5.42	5.71	5.11	5.22	5.27	5.23	5.42	5.59	5.87	6.02	5.56	5.38
7	C7	11.81	13.77	9.18	0.3397	0.3963	0.192	0.504	43.9	-11.32	17.95	21.22	122.24	-5.06	24.59	0.1 degree	No-Sync	0	9.6	2.14	7.34	5.8	6.77	5.63	8.14	0	0	0	16.9	7.24	5.86	8.89	6.3	7.22	4.61	7.25	6.13	5.54	5.32	5.47	5.71	5.56	5.48	5.48	5.62	5.86	5.79	5.44	6.58
8	C8	7.39	8.73	5.77	0.3376	0.3989	0.1899	0.5048	35.46	-10.62	15.63	18.89	124.19	-5.06	20.22	0.1 degree	No-Sync	1.1	18.2	0	1.29	8.87	0.878	7.01	23.8	13.3	1.91	0	7.21	0	1.73	0	6.13	1.25	4.85	5	4.31	4.14	4.06	3.92	3.99	3.95	3.94	4.1	4.18	4.09	4.39	4.76	4.36
9	C9	5.06	6.06	3.95	0.3355	0.4021	0.1876	0.5058	29.56	-10.3	14.11	17.46	126.13	-5.12	17.26	0.1 degree	No-Sync	1.44	7.43	3.19	4.5	5.73	0	3.47	4.3	1.95	5.64	2.74	0	0	0	0	6.56	3.09	2.12	3.79	3.19	3.62	3.28	2.97	3.12	2.97	2.76	2.65	2.71	3	2.72	2.99	3.11
10	C10	8.81	10.13	6.03	0.3528	0.4056	0.197	0.5097	38.07	-9.14	19.03	21.11	115.65	-1.91	24.15	0.1 degree	No-Sync	5.07	16.9	7.86	6.65	8.07	10.6	8.53	13.6	0	1.03	0	4.09	0	4.64	0	1.02	4.81	5.28	3.66	4.59	3.35	4.67	3.97	3.77	3.78	3.71	3.75	3.96	3.92	4.38	3.77	4.38
11	C11	8.2	9.41	7.02	0.3329	0.382	0.1925	0.4969	36.76	-8.76	12.92	15.61	124.14	-4.01	17.21	0.1 degree	No-Sync	6	15.6	0.413	1.57	3.89	0	2.07	16.3	0.137	4.77	2.37	1.41	0.418	7.28	6.44	8.53	4.53	4.43	6.25	4.46	6.09	5.23	4.78	5.07	4.95	4.96	4.92	4.98	5.13	5.27	4.93	4.69
12	C12	6.34	7.26	6.15	0.3211	0.3674	0.1898	0.4887	32.38	-7.86	8.74	11.75	131.97	-4.67	11.67	0.1 degree	No-Sync	3.75	0	0.842	0.0828	3.78	6.65	6.25	5.82	1.97	0.392	12.2	0	5.68	1.85	10	4.3	4.4	4	4.92	3.85	4.68	4.39	4.32	4.46	4.44	4.32	4.27	4.56	4.64	4.99	4.29	4.54
13	C13	6.36	7.23	6.34	0.3191	0.3627	0.1901	0.4862	32.32	-7.39	7.88	10.8	133.17	-4.52	10.61	0.1 degree	No-Sync	0	1.19	0	4	4.33	20.7	0	0	10.3	1.44	0	0	12.4	7.45	0.683	4.46	3.11	5.26	5.38	4.16	5.11	5.02	4.56	4.75	4.77	4.78	4.8	5.05	5.43	4.77	4.94	5.04
14	C14	6.03	7.1	5.03	0.3319	0.3912	0.1888	0.5008	32.04	-9.75	13.01	16.26	126.85	-5.01	16.6	0.1 degree	No-Sync	0.468	2.55	2.49	1.08	0	3.88	0.565	1.85	15.8	5.71	5.63	10.1	0	9.47	3.3	2.97	5.79	1.8	4.1	3.49	3.21	3.54	3.09	3.28	3.26	3.35	3.3	3.55	3.79	3.67	3.56	3.99
15	C15	10.14	11.92	7.27	0.3458	0.4064	0.1925	0.5091	41.09	-11.38	19.49	22.57	120.28	-4.49	25.71	0.1 degree	No-Sync	10.4	2.81	0	8.3	4.11	5.32	0	1.25	0	0	8.21	25	6.32	6.27	5.94	5.87	5.47	3.35	6.51	5.32	5.96	5	5.05	5.01	5.02	5.18	5.17	5.51	5.83	5.45	4.96	5.45
16	C16	7.69	8.96	6.38	0.3338	0.3891	0.1907	0.5001	35.91	-9.74	13.89	16.97	125.03	-4.74	18.3	0.1 degree	No-Sync	2.43	14.7	4.87	5.41	13.6	6.81	3.46	0	4.63	3.88	0	11.2	3.43	0	0	4.1	3.92	4.67	4.21	4.46	4.27	4.68	4.08	4.21	4.35	4.29	4.68	4.97	5.18	4.72	4.6	4.73
[truncated: 369 more columns]
