# Supplementary material for: Developing a New Method of Transformation for Obtaining XYZ Color Values from RGB Images for Agricultural Applications
Source: Sensors (Basel). 2024 Dec 3;24(23):7728. doi: 10.3390/s24237728 (PMC11644902; doi:10.3390/s24237728)
Supplement: Supplementary file 1 [file sensors-24-07728-s001.zip › supplementary materials/Gray.xlsx]

## Sheet: Sheet1
	Instrument Name	Serial No.	Measurement Type	Measurement Angle	Measurement Speed	Illuminant	Data Name	X	Y	Z	x	y	L*	a*	b*	C*	h	380nm	381nm	382nm	383nm	384nm	385nm	386nm	387nm	388nm	389nm	390nm	391nm	392nm	393nm	394nm	395nm	396nm	397nm	398nm	399nm	400nm	401nm	402nm	403nm	404nm	405nm	406nm	407nm	408nm	409nm	410nm	411nm
1	CS-2000	1001551	Reflectance	0.1 degree	Normal	(None)	White 1	85.29	87.98	97.51	0.315	0.3249	95.15	-1.82	4.04	4.43	114.18	29	5.43	67.3	31.6	46.3	91	25.4	0	19.7	32.2	6.67	0	32.9	10.5	35.1	35.9	33.7	36.9	47.3	50.6	45.6	48.6	46.9	48	48.3	48.5	48.7	50.4	55.3	60.5	58.2	61.7
2	CS-2000	1001551	Reflectance	0.1 degree	Normal	(None)	B1	18.79	19.21	22.25	0.3119	0.3188	50.93	-0.23	0.77	0.8	106.39	8.8	16.7	14.9	5	0	3.92	4.47	2.99	53	5.04	5.87	15.5	21.1	22.2	17.4	12.7	13.4	16.3	15.7	15.6	16.4	16.5	16.3	16.7	16.8	16.8	16.9	17.2	17.6	19.2	16.8	18.2
3	CS-2000	1001551	Reflectance	0.1 degree	Normal	(None)	C1	1.7	1.72	2.03	0.3118	0.3164	13.96	0.22	0.09	0.24	22.68	0.251	0	0	0	0.591	0	1.31	3.62	3.92	0	1.18	0	0	1.87	0	1.12	1.88	3.1	1.04	1.62	2	1.89	1.89	1.65	1.7	1.67	1.81	1.83	1.88	1.92	1.78	1.67
4	CS-2000	1001551	Reflectance	0.1 degree	Normal	(None)	F6	6.88	7.04	8.43	0.3079	0.3148	31.89	-0.18	-0.39	0.43	244.93	9.22	4.5	15.9	3.22	6.54	12.8	0	0	5.08	0.773	0.719	4.41	0	14.6	6.1	2.91	4.16	4.49	4.13	5.73	6.99	6.55	6.56	6.46	6.45	6.66	6.62	6.82	7.12	7.29	7.11	7.08
5	CS-2000	1001551	Reflectance	0.1 degree	Normal	(None)	G6	12.31	12.6	14.95	0.3088	0.3161	42.15	-0.32	-0.15	0.36	204.49	13.6	4.4	8.35	12.8	5.47	5.59	13.3	9.92	13.8	5.98	0	0	5.11	14.7	4.75	11.6	16.4	11.8	10.4	11.6	11.8	11.4	11	11.2	11.4	11.5	11.3	11.7	11.9	11.8	11.1	11.9
6	CS-2000	1001551	Reflectance	0.1 degree	Normal	(None)	H6	30.16	30.79	36.47	0.3096	0.3161	62.33	-0.13	-0.1	0.16	218.92	31.3	0	10.6	0	5.52	42	21.1	7.78	20	13	1.81	10.2	23.7	14.9	17.9	21.9	24.2	26.4	25.8	24.1	26.5	28.2	26.2	27.1	27.2	27.1	27.4	27.7	28	29.1	28.2	28.8
7	CS-2000	1001551	Reflectance	0.1 degree	Normal	(None)	I6	42.19	43.13	50.39	0.3109	0.3178	71.64	-0.32	0.57	0.66	119.03	0	17.1	12.4	1.64	38.9	54.6	0	30.7	11.4	0	7.58	28.1	20.5	29.1	23.2	23.1	38	26.3	32.4	32.1	32.9	34.8	32.8	33.1	33.1	33.8	33.3	34.3	35.6	37.5	38.3	41.4
[truncated: 369 more columns]
