# Supplementary material for: Developing a New Method of Transformation for Obtaining XYZ Color Values from RGB Images for Agricultural Applications
Source: Sensors (Basel). 2024 Dec 3;24(23):7728. doi: 10.3390/s24237728 (PMC11644902; doi:10.3390/s24237728)
Supplement: Supplementary file 1 [file sensors-24-07728-s001.zip › supplementary materials/Light source.xlsx]

## Sheet: Sheet1
Measurement	1	2	3
Instrument	LIGHTSPEX	LIGHTSPEX	LIGHTSPEX
Version	V3.10	V3.10	V3.10
Serial Number	MRL-00457	MRL-00457	MRL-00457
Date	09/21/19	09/21/19	09/21/19
Time	20:37:50	20:58:54	21:02:50
Calibration	-A-	-A-	-A-
Range	7	6	8
Integration Time	4095	4095	4095
Illuminance (W/m^2)	1.02	1.58	1.4
Illuminance (fc)	64.48	100.29	89.15
Illuminance (lux)	693.76	1079.11	959.25
Observer	CIE 1931 2 degree	CIE 1931 2 degree	CIE 1931 2 degree
CRI	77	81	100
CCT(°k)	5676	2598	2617
X (W/m^2)	0.9283	1.7677	1.5857
Y (W/m^2)	1.0109	1.577	1.403
Z (W/m^2)	0.8903	0.3777	0.4021
x	0.3281	0.4749	0.4677
y	0.3573	0.4237	0.4138
u'	0.1979	0.2662	0.2661
v'	0.4849	0.5345	0.5297
Integ. Irradiance (μW/cm^2)	211.92	296.97	565.33
Peak Wavelength (nm)	545	610	750
Peak Irradiance (μW/cm^2/nm)	4.3699	7.5377	3.5489
Wavelength (nm)	Irradiance (μW/cm2/nm)
360	0.0481	0.1241	0.059
365	0.088	0.2285	0.067
370	0.0684	0.1708	0.0762
375	0.0315	0.0667	0.0837
380	0.0219	0.0337	0.0915
385	0.0192	0.0278	0.0999
390	0.0131	0.0213	0.1079
395	0.0363	0.053	0.1183
400	0.2548	0.3631	0.1311
405	0.5047	0.697	0.1459
410	0.3749	0.4365	0.1613
415	0.2165	0.0972	0.1788
420	0.2628	0.0226	0.1977
425	0.3881	0.0381	0.2165
430	0.8634	0.5422	0.2373
435	1.6218	1.4638	0.2583
440	1.4396	1.0684	0.2815
445	0.9034	0.1973	0.3092
450	0.8171	0.0263	0.3365
455	0.8099	0.024	0.3632
460	0.7764	0.0212	0.3946
465	0.7155	0.0232	0.426
470	0.6413	0.0272	0.4568
475	0.5886	0.0551	0.4924
480	0.6897	0.2747	0.5302
485	0.978	0.7414	0.566
490	1.0192	0.8939	0.6059
495	0.7351	0.6003	0.6519
500	0.4605	0.2985	0.6944
505	0.299	0.1247	0.7326
510	0.2328	0.0548	0.7772
515	0.201	0.0329	0.8273
520	0.17	0.0267	0.8719
525	0.1491	0.0412	0.9145
530	0.21	0.1664	0.9671
535	0.8997	1.0716	1.0257
540	3.0428	3.7803	1.0772
545	4.3699	5.4452	1.1222
550	2.5331	3.165	1.1732
555	0.6783	0.8546	1.2334
560	0.2063	0.2614	1.2904
565	0.1132	0.1523	1.337
570	0.1698	0.2394	1.3859
575	0.539	0.7939	1.4475
580	0.8772	1.3742	1.5164
585	0.8796	1.5374	1.5764
590	0.6925	1.4473	1.6241
595	0.4815	1.21	1.6758
600	0.3893	1.1213	1.7408
605	1.0852	3.4512	1.8144
610	2.3696	7.5377	1.8802
615	1.7916	5.3591	1.9307
620	0.859	1.9733	1.9789
625	0.7434	1.6883	2.0382
630	0.5427	1.4617	2.1091
635	0.2384	0.676	2.1806
640	0.1267	0.3193	2.2401
645	0.1556	0.3804	2.2885
650	0.1908	0.4618	2.3371
655	0.1665	0.3735	2.3961
660	0.1422	0.3105	2.4648
665	0.1188	0.2422	2.5374
670	0.0965	0.1721	2.6043
675	0.0934	0.1557	2.6589
680	0.1063	0.1974	2.7071
685	0.1169	0.2705	2.7587
690	0.0918	0.2428	2.8189
695	0.0584	0.167	2.8868
700	0.1175	0.3596	2.9587
705	0.2607	0.8056	3.0263
710	0.2382	0.7342	3.0808
715	0.0841	0.2598	3.1288
720	0.0172	0.0597	3.1798
725	0.0122	0.048	3.2368
730	0.0102	0.0419	3.3012
735	0.0089	0.0338	3.3722
740	0.0099	0.0334	3.4427
745	0.0067	0.0266	3.5027
750	0.0021	0.0123	3.5489
