# Supplementary material for: Developing a New Method of Transformation for Obtaining XYZ Color Values from RGB Images for Agricultural Applications
Source: Sensors (Basel). 2024 Dec 3;24(23):7728. doi: 10.3390/s24237728 (PMC11644902; doi:10.3390/s24237728)
Supplement: Supplementary file 1 [file sensors-24-07728-s001.zip › supplementary materials/McB.xlsx]

## Sheet: Sheet1
	Data Name	X	Y	Z	x	y	u'	v'	L*	a*	b*	C*	h	u*	v*	380nm	381nm	382nm	383nm	384nm	385nm	386nm	387nm	388nm	389nm	390nm	391nm	392nm	393nm	394nm	395nm	396nm	397nm	398nm	399nm	400nm	401nm	402nm	403nm	404nm	405nm	406nm	407nm	408nm	409nm	410nm	411nm	412nm	413nm
1	black	3.37	3.44	4.15	0.3076	0.3137	0.2001	0.4591	21.72	0.01	-0.47	0.47	270.75	-0.22	-0.51	6.89	0	1.68	1.19	0.24	1.1	2.3	0.617	7.43	0.712	2.91	6.72	3	1.49	6.39	1.59	2.42	4.05	4.28	3.12	3.65	3.67	3.64	3.59	3.56	3.62	3.68	3.77	4.09	4.13	3.67	3.62	3.41	3.47
2	Neut3.5	8.63	8.86	10.71	0.3061	0.314	0.1989	0.4591	35.71	-0.44	-0.7	0.82	238.03	-0.92	-0.85	6.12	0	0	0	0	0.483	14.9	3.18	17	19.1	1.74	0.461	0	8.75	8.72	10.1	10.7	11.3	9.38	8.54	8.96	9.08	8.87	8.66	8.7	8.79	8.95	9.25	9.27	8.98	9.23	9.15	8.63	8.24
3	neut5	18.71	19.14	22.13	0.3119	0.3191	0.201	0.4628	50.85	-0.32	0.83	0.89	110.86	0.1	1.24	10.9	13.3	0	31.4	13.2	37	26.9	24.6	16.2	0	15.3	12.8	10.3	11.1	10	20.1	20.9	20.4	17.4	16.6	17.6	17.5	17.8	17.4	17.2	17.4	17.5	17.6	17.9	17.3	17.5	17.9	18	17.7
4	neut6.5	35.02	35.77	42.08	0.3103	0.3169	0.2008	0.4613	66.34	-0.17	0.21	0.27	129.31	-0.1	0.35	42.9	0	17.2	19.8	17.8	15.7	42.8	27.1	19.6	47.7	22.4	11	16.1	20.6	21.8	22.9	27.3	24.9	30.9	28.7	30.1	31	31.7	31.2	31.2	31	31.3	31.5	32.7	33.5	32.8	33.7	34.2	33.3
5	neut8	58	59.58	68.84	0.3111	0.3196	0.2003	0.463	81.61	-1.01	1.25	1.61	129.12	-0.61	2.15	27.8	14.1	27.3	59.3	35.6	64.8	32.3	34.3	26.7	48.7	24.2	26.8	48	81.5	25.8	20.5	38.4	42.2	47.7	40.8	43.3	43.9	43.9	44.2	43.7	43.5	44.1	45.3	47.6	49.8	49.4	51.9	52.9	52.7
6	white	87.71	90.72	98.03	0.3172	0.3282	0.2013	0.4685	96.3	-2.29	5.68	6.13	111.9	0.55	9.52	24	28.3	56.4	18.2	38.1	77.8	61.2	46.7	0	93.8	0	25.2	53.8	47.4	61	45.2	44.4	40.2	52.8	49.3	48.1	48.9	50.3	50	49.6	50.3	51.1	53.1	57.1	60.3	63.1	66.6	66.5	67.3
7	cyan	15.58	20.07	43.32	0.1973	0.2542	0.1395	0.4045	51.92	-21.95	-26.04	34.06	229.87	-41.42	-38.1	5.43	19.4	17.1	11	24.6	51.2	0	8.65	37.4	22.9	14.2	8.5	25.4	3.72	30.3	18.6	18.8	22.9	23.2	22	22.5	21.6	22.5	21.9	21.9	21.9	22.3	22.9	23.7	24	24.4	25.3	25	24.9
8	magenta	31.04	19.72	33.67	0.3676	0.2336	0.2902	0.4148	51.52	49.73	-15.2	52	343	59.81	-30.89	26.7	12.2	3.68	28.1	19.1	47.3	27.9	23.1	18.8	28.2	9.58	8.75	8.38	47	21.2	25.7	32.7	34.5	32.9	32.8	32.2	33.5	32.7	32.7	32.5	32.5	32.8	33.4	34.5	35	35	36.3	35.2	34
9	yellow	59.6	62.36	10.27	0.4508	0.4716	0.2324	0.5471	83.1	-3.63	82.28	82.36	92.52	34.07	93.11	0	20.3	9.45	0	15.1	16.7	0	0	0	10.4	23.5	25.2	0	0	3.53	5.23	5.27	3.06	6.77	6.44	4.54	5.73	5.01	5.33	4.77	5.2	5.07	5.23	5.3	4.87	5.2	4.71	6.33	4.55
10	red	21.01	12.61	6	0.5303	0.3183	0.3683	0.4974	42.17	48.45	26.25	55.11	28.44	91.8	20.01	3.91	0	0	1.32	0	0	39.4	6.3	6.64	3	0	12.3	9.96	0	7.86	0	7.53	7.92	4.76	4.84	5.64	5.63	5.02	4.93	5.18	5.07	5.16	5.13	5.55	5.09	5.38	5.1	5.68	5.08
11	green	15.7	24.21	11.02	0.3083	0.4753	0.1525	0.529	56.29	-40.1	33.95	52.54	139.75	-35.41	49.79	18.9	0	25.4	21.5	12.2	0	17	16	5.84	5.23	4.3	0	0	17.6	24.1	4.63	0.553	7.27	6.39	4.45	5.22	3.93	5.38	5.66	5.93	5.81	6	6.27	6.72	6.96	5.84	6.51	6.31	6.38
12	blue	8.64	6.78	30.34	0.1888	0.1482	0.1716	0.303	31.3	18.6	-45.57	49.22	292.2	-11.92	-64.25	13.3	5.53	9.99	15.1	10.4	25.9	9.54	4.04	11.9	29.8	9.87	10.5	15.1	11.9	4.72	9.23	8.08	6.05	8.04	8.44	8.78	9.38	8.98	8.51	8.61	8.67	8.91	9.52	10.8	11.5	12.3	13.7	15.1	15.4
13	orange yellow	46.38	42.73	8.13	0.477	0.4394	0.2607	0.5403	71.37	12.96	68.69	69.9	79.31	55.46	73.68	11.4	18.4	0	0	15.4	23.7	0	7.77	23.8	0	8.89	13	34.1	0	0	3.51	0	2.02	4.71	4.99	5.38	5.72	6.01	6.12	6.15	6.47	6.24	6.32	7.01	6.43	5.21	6.51	6.17	6.84
14	yellow green	34.84	44.51	12.27	0.3803	0.4858	0.1885	0.5419	72.57	-27.64	58.7	64.88	115.21	-11.69	76.34	1.98	21.1	8.11	42	6.92	24	0	11.6	0	12.9	0	4.75	7.2	41.5	0	1.1	0	6.79	7.04	6.03	5.91	6.61	5.56	5.74	5.93	5.82	5.98	5.86	6.5	5.08	6.28	6.01	5.98	7.37
15	purple	9.71	7.34	15.64	0.2972	0.2245	0.2331	0.3962	32.56	22.03	-18.19	28.57	320.46	13.64	-27.41	8.12	0	19.5	18.9	11.5	17.3	10.1	12.4	16.8	2.06	15.1	9.15	17.6	10.1	11.7	13.5	14.7	12.3	14.3	13.5	12.9	13.3	13.6	13.2	13.4	13.4	13.6	13.8	14.4	14.4	15	15.1	15.6	15.3
16	moderate red	28.92	19.16	14.7	0.4606	0.3053	0.3209	0.4785	50.88	44.53	15.47	47.14	19.15	79.36	11.59	20.1	0	15.5	32	16.9	66.5	1.32	17.7	8.89	18.6	11.7	15.9	4.19	17.7	21.1	7.66	10.2	17.8	14.8	14.5	12.7	13	14.2	13.5	13.4	13.5	13.5	13.5	13.6	13.7	14.4	14	14	11.8
17	purplish blue	15.11	12.69	43.24	0.2126	0.1787	0.1802	0.3408	42.3	16.75	-42.54	45.72	291.49	-11.35	-66.07	18.5	14	16.6	22.4	14.9	5.4	34.2	24.6	16.8	15.3	23.2	17.3	15.3	24.9	22.6	18.3	21	25	23.5	23.1	24.1	23.7	23.4	23	23	23	23.4	24.2	25.1	25.7	26.3	26.9	27.8	28.1
18	orange	40.14	31.73	7.45	0.5061	0.4	0.2982	0.5304	63.12	30.24	56.8	64.35	61.97	79.88	56.96	0	23.5	0	0	0	0	16.8	6.66	6.6	0	0	19.6	0	17.9	0.691	17.1	3.3	12	6.48	3.84	4.09	5.01	5.37	5.59	5.71	5.76	5.72	5.65	5.55	6.69	5.92	7.3	6.29	5.44
19	bluish green	32.07	42.74	47.98	0.2612	0.3481	0.157	0.4707	71.37	-32.14	2.55	32.24	175.47	-40.72	9.1	0	35.1	23.1	7.31	27.5	82.5	8.32	17.7	35.4	0	21.5	8.46	18.3	4.25	17	16.6	27.9	28.8	29.2	25.2	26.2	26	26.8	26	26.4	26.3	27	27.3	28.2	28.1	28.8	28.1	29	28.6
20	blue flower	26.56	24.23	47.82	0.2694	0.2457	0.1992	0.4088	56.32	11.81	-23.25	26.08	296.92	-1.26	-38.19	32.3	16.6	22.8	13.7	29.1	41.5	22.8	31.9	22.7	49.8	29.6	13	9.65	44.7	18.5	33	25.4	33.7	33.6	31.4	32.2	32.4	32.7	32.3	32.3	32.6	32.9	33.6	34.5	34.5	35.8	36	36.9	36.1
21	foliage	11.29	13.85	7.91	0.3416	0.419	0.186	0.5134	44.02	-15.44	22.25	27.09	124.75	-8.5	30.03	12.5	0	0	0	1.37	20.6	5.35	7.83	16.6	19	3	4.8	3.88	23.9	1.93	7.41	8.6	5.01	7.52	7.16	6.71	6.46	6.2	6.04	5.97	6.24	6.26	6.45	6.5	6.79	6.84	6.36	6.63	6.01
22	blue sky	18.77	19.34	37.41	0.2486	0.2561	0.1783	0.4134	51.09	-0.98	-20.64	20.66	267.27	-14.98	-31.59	9.4	42.3	10.4	23.3	16.9	14.2	24.3	17.9	16.7	26.4	10.7	22.2	49.9	13.4	28.8	19.6	27.2	31.8	28.1	26.9	28.4	28.8	28.5	28	28.1	27.9	28.3	29	30.1	30.2	31.1	31.8	31.6	31.1
23	light skin	39.37	35.64	27.77	0.383	0.3467	0.2396	0.488	66.24	14.37	18.37	23.32	51.98	33.34	23.31	0	16.9	17	14.1	0	0	0	0	35.3	0	15.9	1.32	15.4	20.2	3.36	14	20.9	17.4	17.1	17.6	16.4	17	17.6	16.8	16.7	16.7	17.1	17.2	17.2	18.7	17.6	17.2	16	18.3
24	dark skin	12.19	10.88	7.99	0.3924	0.3503	0.2445	0.4912	39.38	10.83	14	17.69	52.28	22.34	15.48	3.71	0	0	0	0	38.2	22.8	0	0	3.09	19.6	7.29	29	0	1.07	9.09	3.44	8.45	7.42	6.47	6.12	6.93	6.57	6.42	6.52	6.62	6.71	6.77	7.01	6.85	7.07	7.28	7.13	6.55
[truncated: 374 more columns]

## Sheet: Sheet2
380nm	6.89
381nm	0
382nm	1.68
383nm	1.19
384nm	0.24
385nm	1.1
386nm	2.3
387nm	0.617
388nm	7.43
389nm	0.712
390nm	2.91
391nm	6.72
392nm	3
393nm	1.49
394nm	6.39
395nm	1.59
396nm	2.42
397nm	4.05
398nm	4.28
399nm	3.12
400nm	3.65
401nm	3.67
402nm	3.64
403nm	3.59
404nm	3.56
405nm	3.62
406nm	3.68
407nm	3.77
408nm	4.09
409nm	4.13
410nm	3.67
411nm	3.62
412nm	3.41
413nm	3.47
414nm	3.13
415nm	3.5
416nm	3.59
417nm	3.36
418nm	3.38
419nm	3.58
420nm	3.55
421nm	3.52
422nm	3.55
423nm	3.6
424nm	3.46
425nm	3.48
426nm	3.57
427nm	3.47
428nm	3.52
429nm	3.5
430nm	3.51
431nm	3.52
432nm	3.57
433nm	3.53
434nm	3.55
435nm	3.56
436nm	3.55
437nm	3.55
438nm	3.53
439nm	3.6
440nm	3.64
441nm	3.54
442nm	3.55
443nm	3.55
444nm	3.55
445nm	3.56
446nm	3.56
447nm	3.54
448nm	3.61
449nm	3.52
450nm	3.53
451nm	3.53
452nm	3.54
453nm	3.59
454nm	3.51
455nm	3.47
456nm	3.5
457nm	3.51
458nm	3.48
459nm	3.54
460nm	3.49
461nm	3.5
462nm	3.52
463nm	3.48
464nm	3.49
465nm	3.48
466nm	3.49
467nm	3.47
468nm	3.5
469nm	3.48
470nm	3.47
471nm	3.51
472nm	3.5
473nm	3.47
474nm	3.48
475nm	3.49
476nm	3.45
477nm	3.45
478nm	3.45
479nm	3.48
480nm	3.49
481nm	3.45
482nm	3.43
483nm	3.44
484nm	3.46
485nm	3.43
486nm	3.44
487nm	3.45
488nm	3.47
489nm	3.46
490nm	3.45
491nm	3.44
492nm	3.46
493nm	3.45
494nm	3.46
495nm	3.42
496nm	3.45
497nm	3.5
498nm	3.45
499nm	3.44
500nm	3.51
501nm	3.5
502nm	3.53
503nm	3.42
504nm	3.49
505nm	3.5
506nm	3.52
507nm	3.44
508nm	3.36
509nm	3.42
510nm	3.5
511nm	3.42
512nm	3.4
513nm	3.42
514nm	3.45
515nm	3.49
516nm	3.54
517nm	3.39
518nm	3.43
519nm	3.46
520nm	3.45
521nm	3.45
522nm	3.43
523nm	3.47
524nm	3.39
525nm	3.45
526nm	3.46
527nm	3.29
528nm	3.44
529nm	3.46
530nm	3.51
531nm	3.46
532nm	3.38
533nm	3.47
534nm	3.42
535nm	3.37
536nm	3.4
537nm	3.4
538nm	3.41
539nm	3.44
540nm	3.44
541nm	3.42
542nm	3.42
543nm	3.43
544nm	3.43
545nm	3.43
546nm	3.43
547nm	3.43
548nm	3.43
549nm	3.43
550nm	3.43
551nm	3.44
552nm	3.41
553nm	3.41
554nm	3.44
555nm	3.44
556nm	3.53
557nm	3.51
558nm	3.56
559nm	3.51
560nm	3.4
561nm	3.4
562nm	3.57
563nm	3.42
564nm	3.43
565nm	3.56
566nm	3.51
567nm	3.42
568nm	3.6
569nm	3.65
570nm	3.63
571nm	3.58
572nm	3.42
573nm	3.44
574nm	3.33
575nm	3.32
576nm	3.36
577nm	3.42
578nm	3.44
579nm	3.42
580nm	3.43
581nm	3.41
582nm	3.42
583nm	3.43
584nm	3.44
585nm	3.41
586nm	3.41
587nm	3.41
588nm	3.42
589nm	3.42
590nm	3.44
591nm	3.45
592nm	3.43
593nm	3.41
594nm	3.45
595nm	3.44
596nm	3.43
597nm	3.44
598nm	3.41
599nm	3.41
600nm	3.45
601nm	3.43
602nm	3.47
603nm	3.43
604nm	3.4
605nm	3.37
606nm	3.36
607nm	3.32
608nm	3.36
609nm	3.39
610nm	3.39
611nm	3.38
612nm	3.38
613nm	3.39
614nm	3.39
615nm	3.38
616nm	3.39
617nm	3.38
618nm	3.4
619nm	3.39
620nm	3.38
621nm	3.36
622nm	3.41
623nm	3.4
624nm	3.37
625nm	3.37
626nm	3.38
627nm	3.36
628nm	3.39
629nm	3.36
630nm	3.35
631nm	3.34
632nm	3.38
633nm	3.4
634nm	3.44
635nm	3.49
636nm	3.43
637nm	3.38
638nm	3.39
639nm	3.46
640nm	3.46
641nm	3.38
642nm	3.31
643nm	3.32
644nm	3.3
645nm	3.23
646nm	3.37
647nm	3.34
648nm	3.31
649nm	3.34
650nm	3.3
651nm	3.38
652nm	3.33
653nm	3.44
654nm	3.43
655nm	3.42
656nm	3.42
657nm	3.44
658nm	3.37
659nm	3.31
660nm	3.41
661nm	3.32
662nm	3.33
663nm	3.45
664nm	3.4
665nm	3.48
666nm	3.45
667nm	3.41
668nm	3.38
669nm	3.46
670nm	3.55
671nm	3.4
672nm	3.13
673nm	3.28
674nm	3.37
675nm	3.21
676nm	3.31
677nm	3.53
678nm	3.27
679nm	3.55
680nm	3.04
681nm	3.23
682nm	3.24
683nm	3.49
684nm	3.44
685nm	3.27
686nm	3.39
687nm	3.4
688nm	3.27
689nm	3.35
690nm	3.51
691nm	3.16
692nm	3.14
693nm	3.13
694nm	3.3
695nm	3.53
696nm	3.41
697nm	4.06
698nm	3.52
699nm	3.15
700nm	2.99
701nm	3.42
702nm	3.32
703nm	3.52
704nm	3.25
705nm	3.14
706nm	3.26
707nm	3.3
708nm	3.36
709nm	3.42
710nm	3.38
711nm	3.48
712nm	3.36
713nm	3.35
714nm	3.41
715nm	3.5
716nm	3.96
717nm	2.67
718nm	5
719nm	2.44
720nm	4.45
721nm	3.29
722nm	2.27
723nm	5.16
724nm	5.18
725nm	3.02
726nm	0.604
727nm	4.75
728nm	10.4
729nm	2.6
730nm	2.48
731nm	2.28
732nm	5.92
733nm	6.01
734nm	5.45
735nm	1.76
736nm	4.72
737nm	4.19
738nm	0
739nm	0
740nm	0
741nm	3.12
742nm	6.78
743nm	4.94
744nm	3.26
745nm	0.929
746nm	6.03
747nm	9.4
748nm	2.1
749nm	0.231
750nm	6.11
751nm	12.1
752nm	3.24
753nm	7.65
754nm	22.5
755nm	35.9
756nm	9.53
757nm	0.813
758nm	0
759nm	22.8
760nm	0
761nm	0
762nm	1.91
763nm	4.27
764nm	5.23
765nm	0
766nm	24.7
767nm	0
768nm	3.43
769nm	0
770nm	9.72
771nm	6.32
772nm	0
773nm	9.64
774nm	0
775nm	28.6
776nm	0
777nm	27.8
778nm	15.5
779nm	43.6
780nm	2.71

## Sheet: Sheet3
380nm	6.12
381nm	0
382nm	0
383nm	0
384nm	0
385nm	0.483
386nm	14.9
387nm	3.18
388nm	17
389nm	19.1
390nm	1.74
391nm	0.461
392nm	0
393nm	8.75
394nm	8.72
395nm	10.1
396nm	10.7
397nm	11.3
398nm	9.38
399nm	8.54
400nm	8.96
401nm	9.08
402nm	8.87
403nm	8.66
404nm	8.7
405nm	8.79
406nm	8.95
407nm	9.25
408nm	9.27
409nm	8.98
410nm	9.23
411nm	9.15
412nm	8.63
413nm	8.24
414nm	8.65
415nm	8.71
416nm	8.6
417nm	9.01
418nm	8.79
419nm	9.04
420nm	8.92
421nm	8.75
422nm	8.98
423nm	9.19
424nm	8.91
425nm	9.03
426nm	9.08
427nm	8.83
428nm	9.14
429nm	9.1
430nm	9.07
431nm	9.07
432nm	9.24
433nm	9.14
434nm	9.15
435nm	9.18
436nm	9.15
437nm	9.14
438nm	9.06
439nm	9.2
440nm	9.27
441nm	9.14
442nm	9.2
443nm	9.23
444nm	9.15
445nm	9.18
446nm	9.26
447nm	9.19
448nm	9.21
449nm	9.17
450nm	9.23
451nm	9.25
452nm	9.17
453nm	9.3
454nm	9.16
455nm	9.21
456nm	9.23
457nm	9.14
458nm	9.12
459nm	9.08
460nm	9.08
461nm	9.13
462nm	9.11
463nm	9.05
464nm	9
465nm	9.02
466nm	9.22
467nm	8.97
468nm	8.99
469nm	9.02
470nm	8.94
471nm	8.96
472nm	8.88
473nm	8.92
474nm	8.9
475nm	8.97
476nm	8.91
477nm	8.94
478nm	8.96
479nm	8.87
480nm	8.91
481nm	8.87
482nm	8.87
483nm	8.9
484nm	8.87
485nm	8.87
486nm	8.85
487nm	8.9
488nm	8.91
489nm	8.83
490nm	8.87
491nm	8.83
492nm	8.87
493nm	8.83
494nm	8.82
495nm	8.82
496nm	8.88
497nm	8.87
498nm	8.88
499nm	8.92
500nm	8.88
501nm	8.88
502nm	9
503nm	8.83
504nm	8.92
505nm	8.85
506nm	8.88
507nm	8.94
508nm	8.84
509nm	8.76
510nm	8.83
511nm	8.88
512nm	8.66
513nm	9
514nm	8.88
515nm	9.08
516nm	8.94
517nm	8.89
518nm	8.89
519nm	9.1
520nm	8.96
521nm	8.97
522nm	8.96
523nm	8.89
524nm	8.96
525nm	8.87
526nm	9.19
527nm	8.98
528nm	8.99
529nm	9.03
530nm	8.81
531nm	9.02
532nm	9.12
533nm	8.98
534nm	8.89
535nm	8.95
536nm	8.82
537nm	8.9
538nm	8.92
539nm	8.97
540nm	8.94
541nm	8.91
542nm	8.88
543nm	8.91
544nm	8.9
545nm	8.88
546nm	8.86
547nm	8.9
548nm	8.9
549nm	8.9
550nm	8.9
551nm	8.88
552nm	8.83
553nm	8.83
554nm	8.89
555nm	8.93
556nm	8.96
557nm	8.94
558nm	8.95
559nm	9.05
560nm	8.92
561nm	8.82
562nm	9.06
563nm	8.98
564nm	8.98
565nm	9.08
566nm	8.96
567nm	9.21
568nm	9.16
569nm	9.17
570nm	9.1
571nm	9.1
572nm	8.58
573nm	8.45
574nm	8.51
575nm	8.74
576nm	8.8
577nm	8.86
578nm	8.93
579nm	8.87
580nm	8.83
581nm	8.86
582nm	8.88
583nm	8.95
584nm	8.95
585nm	8.88
586nm	8.86
587nm	8.86
588nm	8.87
589nm	8.86
590nm	8.82
591nm	8.9
592nm	8.81
593nm	8.84
594nm	8.82
595nm	8.85
596nm	8.84
597nm	8.79
598nm	8.75
599nm	8.77
600nm	8.75
601nm	8.81
602nm	8.81
603nm	8.81
604nm	8.7
605nm	8.66
606nm	8.69
607nm	8.63
608nm	8.64
609nm	8.72
610nm	8.65
611nm	8.62
612nm	8.62
613nm	8.63
614nm	8.6
615nm	8.6
616nm	8.61
617nm	8.57
618nm	8.59
619nm	8.56
620nm	8.54
621nm	8.53
622nm	8.55
623nm	8.54
624nm	8.5
625nm	8.47
626nm	8.5
627nm	8.46
628nm	8.49
629nm	8.47
630nm	8.45
631nm	8.44
632nm	8.44
633nm	8.45
634nm	8.59
635nm	8.6
636nm	8.63
637nm	8.59
638nm	8.47
639nm	8.52
640nm	8.45
641nm	8.29
642nm	8.14
643nm	8.3
644nm	8.52
645nm	8.37
646nm	8.34
647nm	8.16
648nm	8.13
649nm	8.05
650nm	8.36
651nm	8.27
652nm	8.31
653nm	8.3
654nm	8.65
655nm	8.46
656nm	8.44
657nm	8.28
658nm	8.36
659nm	8.2
660nm	8.18
661nm	8.16
662nm	8.05
663nm	8.37
664nm	8.28
665nm	8.09
666nm	8.45
667nm	8.27
668nm	7.96
669nm	8.07
670nm	8.17
671nm	8.45
672nm	8.22
673nm	8.14
674nm	8.44
675nm	8.34
676nm	8.26
677nm	8.14
678nm	8.19
679nm	8.39
680nm	8.14
681nm	8.57
682nm	8.2
683nm	8.13
684nm	8.31
685nm	8.04
686nm	8.18
687nm	8.09
688nm	7.86
689nm	8
690nm	8.16
691nm	8.15
692nm	7.87
693nm	7.81
694nm	8.43
695nm	7.67
696nm	8.36
697nm	7.88
698nm	7.25
699nm	8.8
700nm	8.07
701nm	7.97
702nm	7.7
703nm	8.01
704nm	7.76
705nm	7.77
706nm	7.62
707nm	7.74
708nm	7.97
709nm	8.1
710nm	7.9
711nm	8.11
712nm	7.94
713nm	7.78
714nm	8.17
715nm	8.84
716nm	8.27
717nm	8.6
718nm	5.07
719nm	5.84
720nm	14.4
721nm	6.66
722nm	4.01
723nm	2.58
724nm	12.7
725nm	12.2
726nm	12
727nm	11.6
728nm	11.6
729nm	8.97
730nm	8.3
731nm	9.62
732nm	5.17
733nm	10.3
734nm	8.15
735nm	1.34
736nm	1.1
737nm	0
738nm	6.65
739nm	4.61
740nm	10.5
741nm	6.28
742nm	9.35
743nm	9.61
744nm	12.1
745nm	7.2
746nm	11.2
747nm	6.18
748nm	6.54
749nm	0.835
750nm	2.96
751nm	10.6
752nm	4.77
753nm	0
754nm	0
755nm	37.2
756nm	21.2
757nm	0
758nm	14.9
759nm	3.99
760nm	10.8
761nm	0
762nm	0
763nm	16
764nm	0
765nm	10.1
766nm	30.5
767nm	6.9
768nm	8.93
769nm	0
770nm	8.77
771nm	16.8
772nm	12.1
773nm	13.5
774nm	21.6
775nm	0
776nm	0
777nm	0
778nm	6.09
779nm	4.94
780nm	15.4

## Sheet: Sheet4
380nm	10.9
381nm	13.3
382nm	0
383nm	31.4
384nm	13.2
385nm	37
386nm	26.9
387nm	24.6
388nm	16.2
389nm	0
390nm	15.3
391nm	12.8
392nm	10.3
393nm	11.1
394nm	10
395nm	20.1
396nm	20.9
397nm	20.4
398nm	17.4
399nm	16.6
400nm	17.6
401nm	17.5
402nm	17.8
403nm	17.4
404nm	17.2
405nm	17.4
406nm	17.5
407nm	17.6
408nm	17.9
409nm	17.3
410nm	17.5
411nm	17.9
412nm	18
413nm	17.7
414nm	18.3
415nm	18.2
416nm	17.8
417nm	18.7
418nm	18.2
419nm	18.4
420nm	17.8
421nm	17.8
422nm	18.6
423nm	18.5
424nm	18.5
425nm	18.4
426nm	18.4
427nm	18.2
428nm	18.7
429nm	18.5
430nm	18.6
431nm	18.5
432nm	18.9
433nm	18.6
434nm	18.7
435nm	18.8
436nm	18.7
437nm	18.7
438nm	18.6
439nm	18.7
440nm	19
441nm	18.8
442nm	19
443nm	18.7
444nm	18.8
445nm	18.8
446nm	18.8
447nm	18.8
448nm	19.1
449nm	18.8
450nm	19
451nm	18.9
452nm	18.9
453nm	19.1
454nm	18.9
455nm	18.9
456nm	19
457nm	19
458nm	18.8
459nm	18.9
460nm	18.7
461nm	19
462nm	18.7
463nm	18.7
464nm	18.7
465nm	18.8
466nm	18.9
467nm	18.8
468nm	18.7
469nm	18.7
470nm	18.6
471nm	18.8
472nm	18.6
473nm	18.7
474nm	18.8
475nm	18.8
476nm	18.7
477nm	18.7
478nm	18.7
479nm	18.7
480nm	18.8
481nm	18.7
482nm	18.8
483nm	18.6
484nm	18.7
485nm	18.5
486nm	18.7
487nm	18.8
488nm	18.7
489nm	18.8
490nm	18.7
491nm	18.6
492nm	18.8
493nm	18.8
494nm	18.7
495nm	18.7
496nm	18.7
497nm	18.8
498nm	18.7
499nm	18.9
500nm	18.9
501nm	19
502nm	19
503nm	18.8
504nm	18.6
505nm	18.8
506nm	18.9
507nm	18.9
508nm	18.9
509nm	18.6
510nm	18.8
511nm	18.5
512nm	19
513nm	19
514nm	19
515nm	18.9
516nm	18.7
517nm	18.7
518nm	18.7
519nm	19
520nm	19.2
521nm	18.8
522nm	18.8
523nm	19.1
524nm	19.4
525nm	18.7
526nm	19.6
527nm	18.7
528nm	19.2
529nm	19.1
530nm	18.9
531nm	18.8
532nm	19.2
533nm	19.3
534nm	19
535nm	19.1
536nm	19.1
537nm	19.1
538nm	19.1
539nm	19.2
540nm	19.2
541nm	19.1
542nm	19.1
543nm	19.1
544nm	19.1
545nm	19.1
546nm	19.1
547nm	19.1
548nm	19.2
549nm	19.3
550nm	19.3
551nm	19.2
552nm	19
553nm	19.1
554nm	19.3
555nm	19.2
556nm	19.4
557nm	19.3
558nm	19.4
559nm	19.5
560nm	19.5
561nm	18.9
562nm	19.6
563nm	19
564nm	19
565nm	19.3
566nm	19.3
567nm	19.7
568nm	19.5
569nm	19.7
570nm	19.5
571nm	19.8
572nm	19.5
573nm	19.6
574nm	19.5
575nm	19.4
576nm	19.3
577nm	19.5
578nm	19.5
579nm	19.4
580nm	19.3
581nm	19.4
582nm	19.3
583nm	19.4
584nm	19.5
585nm	19.4
586nm	19.3
587nm	19.4
588nm	19.4
589nm	19.3
590nm	19.3
591nm	19.4
592nm	19.2
593nm	19.5
594nm	19.5
595nm	19.4
596nm	19.3
597nm	19.5
598nm	19.3
599nm	19.4
600nm	19.4
601nm	19.4
602nm	19.3
603nm	19.2
604nm	19.2
605nm	19.3
606nm	19.2
607nm	19.2
608nm	19.2
609nm	19.3
610nm	19.1
611nm	19
612nm	19.1
613nm	19.2
614nm	19.2
615nm	19.2
616nm	19.1
617nm	19
618nm	19
619nm	19
620nm	18.9
621nm	19
622nm	19.1
623nm	19
624nm	19
625nm	19
626nm	18.8
627nm	18.9
628nm	18.9
629nm	18.9
630nm	18.8
631nm	18.8
632nm	18.8
633nm	18.8
634nm	19
635nm	19
636nm	18.7
637nm	18.6
638nm	18.8
639nm	19
640nm	18.1
641nm	18.8
642nm	18.8
643nm	18.6
644nm	18.6
645nm	18.4
646nm	18.4
647nm	18.4
648nm	18.7
649nm	18.4
650nm	18.5
651nm	18.4
652nm	18.4
653nm	18.6
654nm	18.7
655nm	18.9
656nm	19
657nm	18.3
658nm	18.7
659nm	18
660nm	18.2
661nm	18.4
662nm	18.1
663nm	18.2
664nm	18.3
665nm	18.1
666nm	18.5
667nm	18.7
668nm	18.7
669nm	18
670nm	18.5
671nm	18.3
672nm	18.5
673nm	18.4
674nm	18.7
675nm	18.6
676nm	18.6
677nm	18
678nm	17.8
679nm	18.3
680nm	18.3
681nm	18.4
682nm	18.5
683nm	17.8
684nm	18.3
685nm	17.7
686nm	18.2
687nm	17.9
688nm	18.3
689nm	18.2
690nm	18.7
691nm	18.4
692nm	18.1
693nm	18.4
694nm	18.4
695nm	18.2
696nm	18.7
697nm	18.4
698nm	17.3
699nm	19
700nm	17.2
701nm	16.2
702nm	16.7
703nm	17.3
704nm	17.4
705nm	17.5
706nm	17.5
707nm	17.8
708nm	17.9
709nm	18.2
710nm	17.8
711nm	17.8
712nm	17.7
713nm	18.1
714nm	18.2
715nm	18.9
716nm	16.9
717nm	18.7
718nm	16.3
719nm	17
720nm	22.9
721nm	22.8
722nm	18
723nm	14.8
724nm	12.8
725nm	12.2
726nm	18.4
727nm	19.9
728nm	17
729nm	19.1
730nm	20.1
731nm	12.9
732nm	12.4
733nm	30.2
734nm	28
735nm	14
736nm	6.73
737nm	18.4
738nm	8
739nm	15.3
740nm	5.53
741nm	18.4
742nm	22
743nm	18.7
744nm	20.9
745nm	10.4
746nm	9.07
747nm	24.1
748nm	21.2
749nm	19.5
750nm	20.6
751nm	28.3
752nm	22.7
753nm	6.11
754nm	36.1
755nm	80.9
756nm	0
757nm	10.5
758nm	0
759nm	0
760nm	0
761nm	27.3
762nm	0
763nm	0.581
764nm	12.4
765nm	34.5
766nm	152
767nm	30.4
768nm	51.8
769nm	0
770nm	0
771nm	22.2
772nm	12.7
773nm	39.2
774nm	28
775nm	116
776nm	0
777nm	2.21
778nm	5.59
779nm	0
780nm	0

## Sheet: Sheet5
380nm	42.9
381nm	0
382nm	17.2
383nm	19.8
384nm	17.8
385nm	15.7
386nm	42.8
387nm	27.1
388nm	19.6
389nm	47.7
390nm	22.4
391nm	11
392nm	16.1
393nm	20.6
394nm	21.8
395nm	22.9
396nm	27.3
397nm	24.9
398nm	30.9
399nm	28.7
400nm	30.1
401nm	31
402nm	31.7
403nm	31.2
404nm	31.2
405nm	31
406nm	31.3
407nm	31.5
408nm	32.7
409nm	33.5
410nm	32.8
411nm	33.7
412nm	34.2
413nm	33.3
414nm	33.1
415nm	33.3
416nm	34.8
417nm	34.8
418nm	35
419nm	35.1
420nm	35
421nm	35.1
422nm	35.3
423nm	34.9
424nm	35.5
425nm	35
426nm	35.8
427nm	35
428nm	35.7
429nm	35.5
430nm	35.8
431nm	35.5
432nm	35.9
433nm	35.5
434nm	35.9
435nm	36
436nm	35.7
437nm	35.7
438nm	35.6
439nm	35.8
440nm	36.1
441nm	35.6
442nm	35.9
443nm	35.5
444nm	36
445nm	35.9
446nm	35.9
447nm	35.9
448nm	36.1
449nm	35.9
450nm	35.7
451nm	35.9
452nm	35.5
453nm	36
454nm	35.7
455nm	35.9
456nm	36
457nm	35.7
458nm	36.1
459nm	35.9
460nm	35.6
461nm	35.7
462nm	36
463nm	35.8
464nm	35.5
465nm	35.8
466nm	36
467nm	35.7
468nm	35.8
469nm	35.6
470nm	35.4
471nm	35.5
472nm	35.3
473nm	35.5
474nm	35.5
475nm	35.6
476nm	35.4
477nm	35.6
478nm	35.3
479nm	35.8
480nm	35.6
481nm	35.4
482nm	35.6
483nm	35.5
484nm	35.4
485nm	35.6
486nm	35.5
487nm	35.5
488nm	35.5
489nm	35.6
490nm	35.4
491nm	35.6
492nm	35.3
493nm	35.5
494nm	35.6
495nm	35.6
496nm	35.7
497nm	35.7
498nm	35.3
499nm	35.3
500nm	35.5
501nm	35.6
502nm	35.7
503nm	35.7
504nm	35.5
505nm	35.7
506nm	35.5
507nm	36.2
508nm	35.3
509nm	35.4
510nm	35.3
511nm	35.4
512nm	34.7
513nm	36
514nm	35.6
515nm	35.6
516nm	35.4
517nm	35.8
518nm	35.2
519nm	36.1
520nm	35.7
521nm	35.3
522nm	35.1
523nm	35.6
524nm	35.7
525nm	34.5
526nm	36.1
527nm	36.2
528nm	35.4
529nm	35.6
530nm	34.8
531nm	35.5
532nm	36.5
533nm	36.5
534nm	35.7
535nm	35.9
536nm	35.3
537nm	35.5
538nm	35.6
539nm	35.8
540nm	35.4
541nm	35.5
542nm	35.5
543nm	35.5
544nm	35.5
545nm	35.5
546nm	35.5
547nm	35.5
548nm	35.6
549nm	35.6
550nm	35.9
551nm	35.7
552nm	35.6
553nm	35.4
554nm	35.8
555nm	35.6
556nm	36.2
557nm	36.1
558nm	36.2
559nm	35.8
560nm	36
561nm	35.8
562nm	36.3
563nm	36.4
564nm	35.8
565nm	36.8
566nm	36.6
567nm	35.5
568nm	36.1
569nm	36.2
570nm	35.5
571nm	37.3
572nm	36.8
573nm	36.6
574nm	36.1
575nm	36.1
576nm	36.2
577nm	36.3
578nm	36.3
579nm	36.2
580nm	36
581nm	36.1
582nm	36
583nm	36.3
584nm	36.3
585nm	36.2
586nm	36.1
587nm	36.1
588nm	36.2
589nm	35.9
590nm	35.9
591nm	36.3
592nm	36
593nm	36.4
594nm	36.1
595nm	36.2
596nm	36.2
597nm	36.1
598nm	35.8
599nm	36.3
600nm	36.2
601nm	36
602nm	36
603nm	35.8
604nm	35.8
605nm	36.1
606nm	36.1
607nm	35.8
608nm	35.9
609nm	35.7
610nm	35.5
611nm	35.5
612nm	35.5
613nm	35.6
614nm	35.6
615nm	35.6
616nm	35.8
617nm	35.5
618nm	35.5
619nm	35.5
620nm	35.3
621nm	35.7
622nm	35.5
623nm	35.3
624nm	35.2
625nm	35.6
626nm	35.4
627nm	35.1
628nm	35.2
629nm	35.2
630nm	35.2
631nm	35.2
632nm	35
633nm	35.4
634nm	35.3
635nm	34.8
636nm	34.9
637nm	34.7
638nm	35
639nm	36.1
640nm	34.5
641nm	35.1
642nm	34.9
643nm	34.8
644nm	35.2
645nm	34.5
646nm	35.1
647nm	34.8
648nm	34.4
649nm	34.6
650nm	34.9
651nm	34.2
652nm	35
653nm	34.7
654nm	35
655nm	34.6
656nm	35
657nm	34.5
658nm	34.9
659nm	34.4
660nm	33.9
661nm	33.8
662nm	34.4
663nm	34.3
664nm	34.3
665nm	33.4
666nm	34.6
667nm	35.1
668nm	33.8
669nm	33.8
670nm	34
671nm	33.9
672nm	34.3
673nm	34.4
674nm	34.5
675nm	33.9
676nm	33.1
677nm	32.6
678nm	32.6
679nm	34.7
680nm	34.1
681nm	34
682nm	33.7
683nm	33.4
684nm	34.4
685nm	34.4
686nm	34.5
687nm	33.8
688nm	34.2
689nm	34.6
690nm	34.9
691nm	34.4
692nm	33.4
693nm	34.5
694nm	34.3
695nm	34.1
696nm	35.3
697nm	34.6
698nm	33.1
699nm	29.9
700nm	32
701nm	31.9
702nm	34
703nm	32.1
704nm	33.3
705nm	32.7
706nm	33.3
707nm	33.2
708nm	33.2
709nm	33.9
710nm	33
711nm	33.7
712nm	33.4
713nm	33.6
714nm	33.1
715nm	33.1
716nm	31.2
717nm	31.6
718nm	41.6
719nm	25.9
720nm	24.6
721nm	25.1
722nm	25.3
723nm	25.3
724nm	42.2
725nm	31
726nm	35.4
727nm	22.3
728nm	33.1
729nm	37.6
730nm	39.1
731nm	26
732nm	38.1
733nm	42.9
734nm	49.6
735nm	20
736nm	53.7
737nm	62
738nm	35.3
739nm	37.6
740nm	31
741nm	36
742nm	42.2
743nm	37.3
744nm	36.8
745nm	11.4
746nm	33
747nm	61.2
748nm	38.9
749nm	44.5
750nm	46.9
751nm	30.9
752nm	20.2
753nm	7.21
754nm	63.7
755nm	27.4
756nm	24.4
757nm	0
758nm	0
759nm	12.1
760nm	6.85
761nm	0
762nm	0
763nm	53.9
764nm	13.1
765nm	39.4
766nm	37.2
767nm	20.9
768nm	82.4
769nm	16.8
770nm	0
771nm	35
772nm	25.9
773nm	24.7
774nm	29.3
775nm	294
776nm	30.5
777nm	44.3
778nm	0
779nm	121
780nm	0

## Sheet: Sheet6
380nm	27.8
381nm	14.1
382nm	27.3
383nm	59.3
384nm	35.6
385nm	64.8
386nm	32.3
387nm	34.3
388nm	26.7
389nm	48.7
390nm	24.2
391nm	26.8
392nm	48
393nm	81.5
394nm	25.8
395nm	20.5
396nm	38.4
397nm	42.2
398nm	47.7
399nm	40.8
400nm	43.3
401nm	43.9
402nm	43.9
403nm	44.2
404nm	43.7
405nm	43.5
406nm	44.1
407nm	45.3
408nm	47.6
409nm	49.8
410nm	49.4
411nm	51.9
412nm	52.9
413nm	52.7
414nm	54.7
415nm	55.1
416nm	56.8
417nm	56.9
418nm	56.7
419nm	57.2
420nm	56
421nm	56
422nm	57.6
423nm	57.6
424nm	56.8
425nm	57.3
426nm	58.2
427nm	56.8
428nm	58
429nm	57.8
430nm	58.1
431nm	58.1
432nm	58.6
433nm	58.1
434nm	58.4
435nm	58.2
436nm	58.1
437nm	58.2
438nm	58.1
439nm	58.3
440nm	58.8
441nm	58.4
442nm	58.9
443nm	58.1
444nm	58.1
445nm	58.3
446nm	58.5
447nm	58.7
448nm	58.8
449nm	58.3
450nm	58.4
451nm	58.7
452nm	58.8
453nm	59.2
454nm	58.6
455nm	58.4
456nm	59.2
457nm	58.6
458nm	58.6
459nm	58.4
460nm	58.5
461nm	58.8
462nm	58.8
463nm	58.6
464nm	58
465nm	58.6
466nm	59.1
467nm	58.8
468nm	58.7
469nm	58.5
470nm	58.4
471nm	58.3
472nm	58.5
473nm	58.3
474nm	58.4
475nm	58.8
476nm	58.6
477nm	58.9
478nm	58.8
479nm	58.8
480nm	58.3
481nm	58.6
482nm	59.1
483nm	58.6
484nm	58.8
485nm	58.8
486nm	58.7
487nm	59
488nm	58.8
489nm	58.9
490nm	58.7
491nm	58.7
492nm	58.6
493nm	59.2
494nm	58.8
495nm	58.6
496nm	58.7
497nm	59.1
498nm	58.3
499nm	59.4
500nm	59
501nm	58.5
502nm	59.1
503nm	58.8
504nm	58.6
505nm	58.9
506nm	58.7
507nm	59.9
508nm	59.1
509nm	58.9
510nm	59
511nm	58.7
512nm	59.4
513nm	59.6
514nm	59.2
515nm	59.4
516nm	59.3
517nm	59.1
518nm	59.2
519nm	59.7
520nm	59.8
521nm	59.2
522nm	58.9
523nm	59.9
524nm	59.8
525nm	58.9
526nm	60
527nm	59
528nm	59.8
529nm	59.1
530nm	59.9
531nm	59.6
532nm	60.2
533nm	60.6
534nm	59.4
535nm	59.8
536nm	59.4
537nm	59.7
538nm	59.4
539nm	59.4
540nm	59.4
541nm	59.3
542nm	59.4
543nm	59.4
544nm	59.3
545nm	59.3
546nm	59.3
547nm	59.4
548nm	59.4
549nm	59.4
550nm	59.7
551nm	59.7
552nm	59.7
553nm	59.4
554nm	59.7
555nm	59.9
556nm	60
557nm	60
558nm	60.5
559nm	60.2
560nm	60.5
561nm	59.2
562nm	61.1
563nm	59.4
564nm	60
565nm	60.9
566nm	62.1
567nm	61.5
568nm	62.2
569nm	61.9
570nm	61.1
571nm	63.1
572nm	60.9
573nm	61.6
574nm	60.6
575nm	60
576nm	59.7
577nm	59.5
578nm	59.7
579nm	59.8
580nm	59.8
581nm	60
582nm	59.9
583nm	60
584nm	59.9
585nm	59.7
586nm	59.7
587nm	60.1
588nm	59.9
589nm	59.5
590nm	59.6
591nm	59.8
592nm	59.5
593nm	59.7
594nm	59.9
595nm	59.8
596nm	59.5
597nm	59.6
598nm	59.5
599nm	59.9
600nm	59.7
601nm	59.6
602nm	59.4
603nm	59.5
604nm	59.6
605nm	59.6
606nm	59.2
607nm	59.4
608nm	59.2
609nm	59.1
610nm	58.9
611nm	58.7
612nm	58.8
613nm	58.8
614nm	58.7
615nm	58.7
616nm	58.8
617nm	58.8
618nm	58.8
619nm	58.8
620nm	58.6
621nm	58.8
622nm	58.7
623nm	58.5
624nm	58.3
625nm	58.4
626nm	58.5
627nm	58.2
628nm	58.4
629nm	58.1
630nm	57.9
631nm	58
632nm	58
633nm	58
634nm	58.5
635nm	58.1
636nm	57.7
637nm	58
638nm	58.3
639nm	58.6
640nm	57.7
641nm	58.2
642nm	59
643nm	57.7
644nm	58.3
645nm	57.8
646nm	57.7
647nm	58.2
648nm	58.6
649nm	57.1
650nm	57.7
651nm	57.2
652nm	58.2
653nm	57.7
654nm	58.1
655nm	57.9
656nm	57.7
657nm	57.4
658nm	57.8
659nm	56.7
660nm	56.8
661nm	56.4
662nm	56.6
663nm	57.4
664nm	57.8
665nm	56.6
666nm	57.4
667nm	57.2
668nm	57.1
669nm	56.5
670nm	57.7
671nm	56.9
672nm	57.4
673nm	57
674nm	57.1
675nm	56.4
676nm	56.2
677nm	56.4
678nm	56.3
679nm	56.5
680nm	57.6
681nm	57.7
682nm	56.8
683nm	55.8
684nm	56.7
685nm	58.2
686nm	56
687nm	56.6
688nm	57.3
689nm	57.6
690nm	57.2
691nm	55.8
692nm	56.9
693nm	55.7
694nm	59.4
695nm	56.2
696nm	56.8
697nm	59.1
698nm	56.9
699nm	51.8
700nm	59.1
701nm	57.5
702nm	53.6
703nm	55.4
704nm	55.7
705nm	55.9
706nm	56
707nm	56.4
708nm	56.6
709nm	57
710nm	56.1
711nm	56.4
712nm	56.4
713nm	56.6
714nm	57
715nm	58.1
716nm	55.4
717nm	55.9
718nm	52.9
719nm	63.8
720nm	56.3
721nm	58.4
722nm	70.5
723nm	52.5
724nm	57.5
725nm	47.6
726nm	59.1
727nm	61.5
728nm	67.3
729nm	65.2
730nm	54.7
731nm	38.2
732nm	72
733nm	63.6
734nm	55.3
735nm	43
736nm	63.9
737nm	52.8
738nm	50.2
739nm	45.9
740nm	47.3
741nm	55.4
742nm	74.4
743nm	55
744nm	57.6
745nm	47.1
746nm	46.5
747nm	72.2
748nm	65.1
749nm	82.8
750nm	62.4
751nm	70.6
752nm	56.9
753nm	61
754nm	137
755nm	86.5
756nm	26.8
757nm	43.4
758nm	92.2
759nm	120
760nm	52.2
761nm	84.5
762nm	151
763nm	76.1
764nm	49.7
765nm	37.8
766nm	59.9
767nm	56.7
768nm	40.9
769nm	0
770nm	52.2
771nm	32.4
772nm	63.2
773nm	66.7
774nm	91.5
775nm	435
776nm	60.3
777nm	46.6
778nm	43.9
779nm	104
780nm	44.1

## Sheet: Sheet7
380nm	24
381nm	28.3
382nm	56.4
383nm	18.2
384nm	38.1
385nm	77.8
386nm	61.2
387nm	46.7
388nm	0
389nm	93.8
390nm	0
391nm	25.2
392nm	53.8
393nm	47.4
394nm	61
395nm	45.2
396nm	44.4
397nm	40.2
398nm	52.8
399nm	49.3
400nm	48.1
401nm	48.9
402nm	50.3
403nm	50
404nm	49.6
405nm	50.3
406nm	51.1
407nm	53.1
408nm	57.1
409nm	60.3
410nm	63.1
411nm	66.6
412nm	66.5
413nm	67.3
414nm	70.8
415nm	73.4
416nm	74.5
417nm	75.8
418nm	76.9
419nm	76.7
420nm	77.3
421nm	77.3
422nm	79.5
423nm	78.6
424nm	78.3
425nm	80.4
426nm	80.5
427nm	79.1
428nm	80.6
429nm	81.1
430nm	81.6
431nm	81.4
432nm	82.3
433nm	81.8
434nm	81.8
435nm	81.6
436nm	81.5
437nm	82
438nm	81.8
439nm	81.7
440nm	82.1
441nm	82.6
442nm	82.8
443nm	82.2
444nm	82.7
445nm	82.4
446nm	82.7
447nm	82.9
448nm	83.2
449nm	83.1
450nm	83.1
451nm	82.8
452nm	82.8
453nm	84.3
454nm	83.7
455nm	83.7
456nm	84.1
457nm	83.6
458nm	84.1
459nm	83.6
460nm	84
461nm	84.2
462nm	84.1
463nm	83.8
464nm	84.2
465nm	84.1
466nm	85
467nm	84.5
468nm	84.7
469nm	84.5
470nm	84.6
471nm	84.2
472nm	85
473nm	84.9
474nm	84.8
475nm	85.6
476nm	85
477nm	85.5
478nm	85.5
479nm	85.7
480nm	86
481nm	85.8
482nm	86
483nm	86.2
484nm	86.2
485nm	85.7
486nm	86
487nm	86.2
488nm	86.4
489nm	86.5
490nm	85.9
491nm	86
492nm	86.5
493nm	86.7
494nm	86.8
495nm	86.6
496nm	87.1
497nm	87.2
498nm	86
499nm	87.3
500nm	87.7
501nm	88
502nm	88.2
503nm	87.4
504nm	86.9
505nm	87.7
506nm	88
507nm	88.4
508nm	88
509nm	87.9
510nm	87.9
511nm	87.7
512nm	88.6
513nm	89.2
514nm	88.4
515nm	88.3
516nm	88.1
517nm	88.3
518nm	88.3
519nm	89.3
520nm	89.5
521nm	88.6
522nm	88.4
523nm	89.8
524nm	90.2
525nm	90
526nm	90.7
527nm	88.8
528nm	91.3
529nm	92.2
530nm	91.2
531nm	90.3
532nm	91.2
533nm	91.2
534nm	90.5
535nm	90.8
536nm	89.5
537nm	89.2
538nm	88.9
539nm	88.3
540nm	88.3
541nm	88
542nm	88.3
543nm	88.3
544nm	88.3
545nm	88.1
546nm	88.2
547nm	88.5
548nm	88.5
549nm	88.6
550nm	89.4
551nm	89.4
552nm	89.6
553nm	89.9
554nm	90.9
555nm	90.8
556nm	92.1
557nm	92.9
558nm	94.1
559nm	94.6
560nm	96.4
561nm	94.8
562nm	97
563nm	96
564nm	97.9
565nm	99.8
566nm	100
567nm	102
568nm	103
569nm	104
570nm	101
571nm	102
572nm	99.9
573nm	98.5
574nm	94.9
575nm	91.1
576nm	89.9
577nm	89.3
578nm	89.9
579nm	89.7
580nm	89.8
581nm	90.1
582nm	89.5
583nm	90
584nm	90
585nm	89.7
586nm	89.7
587nm	90
588nm	89.9
589nm	90
590nm	89.8
591nm	90.6
592nm	89.7
593nm	90.4
594nm	90.7
595nm	90.2
596nm	90.5
597nm	90.1
598nm	90.2
599nm	90.3
600nm	90.4
601nm	90.5
602nm	90.9
603nm	90.9
604nm	91.6
605nm	91.4
606nm	90.2
607nm	90
608nm	89.5
609nm	89.4
610nm	89.1
611nm	88.9
612nm	89
613nm	89.2
614nm	89.1
615nm	89
616nm	89.3
617nm	89.7
618nm	89.4
619nm	89.7
620nm	89.7
621nm	89.8
622nm	89.8
623nm	89.3
624nm	89.2
625nm	89.6
626nm	89.5
627nm	89.6
628nm	89.4
629nm	89.4
630nm	89.3
631nm	89.3
632nm	89.1
633nm	90.2
634nm	90.4
635nm	89.6
636nm	89.7
637nm	89.5
638nm	90.8
639nm	90.7
640nm	89.9
641nm	90.5
642nm	91.4
643nm	90.6
644nm	92.3
645nm	90.4
646nm	91.7
647nm	91.2
648nm	91
649nm	90.5
650nm	90.3
651nm	90.5
652nm	90.2
653nm	90.1
654nm	92.3
655nm	91.1
656nm	90.8
657nm	89.7
658nm	92.8
659nm	88.1
660nm	89.6
661nm	90.6
662nm	89.7
663nm	90.1
664nm	89.5
665nm	88
666nm	91
667nm	92
668nm	89.6
669nm	89
670nm	91.4
671nm	88.2
672nm	88.9
673nm	90.7
674nm	92.6
675nm	91.4
676nm	89.2
677nm	88.5
678nm	89.6
679nm	92.4
680nm	89.6
681nm	90.7
682nm	90.9
683nm	92.3
684nm	89.3
685nm	90.3
686nm	90.1
687nm	91.3
688nm	91.1
689nm	89.5
690nm	90
691nm	89.5
692nm	91.5
693nm	91
694nm	93.3
695nm	89.2
696nm	94.1
697nm	95.2
698nm	89.1
699nm	89.8
700nm	94.7
701nm	87.7
702nm	89.3
703nm	90.7
704nm	88.8
705nm	90
706nm	89.9
707nm	89.3
708nm	89.7
709nm	90
710nm	90.9
711nm	90.5
712nm	89.4
713nm	89.3
714nm	91.1
715nm	93.1
716nm	87.7
717nm	92.1
718nm	93.3
719nm	87.5
720nm	86
721nm	97.7
722nm	93.1
723nm	92
724nm	96.2
725nm	72.8
726nm	106
727nm	82.2
728nm	111
729nm	99.3
730nm	90.1
731nm	84.3
732nm	80.5
733nm	84.7
734nm	72.7
735nm	75.6
736nm	99.6
737nm	136
738nm	59.7
739nm	76.6
740nm	60.4
741nm	108
742nm	139
743nm	73.7
744nm	101
745nm	105
746nm	87.2
747nm	182
748nm	142
749nm	125
750nm	90.3
751nm	83.2
752nm	65.9
753nm	47
754nm	244
755nm	148
756nm	71.8
757nm	58
758nm	407
759nm	342
760nm	121
761nm	0
762nm	23.6
763nm	181
764nm	40.3
765nm	56.2
766nm	370
767nm	160
768nm	81.8
769nm	155
770nm	18.2
771nm	37.9
772nm	47.1
773nm	84.5
774nm	138
775nm	300
776nm	0
777nm	61.9
778nm	169
779nm	0
780nm	20.5

## Sheet: Sheet8
380nm	5.43
381nm	19.4
382nm	17.1
383nm	11
384nm	24.6
385nm	51.2
386nm	0
387nm	8.65
388nm	37.4
389nm	22.9
390nm	14.2
391nm	8.5
392nm	25.4
393nm	3.72
394nm	30.3
395nm	18.6
396nm	18.8
397nm	22.9
398nm	23.2
399nm	22
400nm	22.5
401nm	21.6
402nm	22.5
403nm	21.9
404nm	21.9
405nm	21.9
406nm	22.3
407nm	22.9
408nm	23.7
409nm	24
410nm	24.4
411nm	25.3
412nm	25
413nm	24.9
414nm	24.6
415nm	25.4
416nm	25.7
417nm	25.5
418nm	25.5
419nm	26.4
420nm	25.6
421nm	25.9
422nm	27
423nm	27.1
424nm	27.4
425nm	27.4
426nm	28.3
427nm	28.1
428nm	28.6
429nm	28.5
430nm	29
431nm	29.5
432nm	29.9
433nm	29.8
434nm	30.4
435nm	30.6
436nm	30.6
437nm	30.7
438nm	30.6
439nm	31.2
440nm	32.4
441nm	32.5
442nm	33.3
443nm	33.3
444nm	33.7
445nm	34.2
446nm	34.5
447nm	35
448nm	35.2
449nm	35.5
450nm	35.9
451nm	36.3
452nm	36.5
453nm	37.4
454nm	37.5
455nm	37.7
456nm	38
457nm	38.4
458nm	39
459nm	39.1
460nm	39.4
461nm	40.2
462nm	40.7
463nm	41
464nm	41.3
465nm	41.9
466nm	42.3
467nm	42.5
468nm	43
469nm	43.5
470nm	43.4
471nm	43.8
472nm	44.2
473nm	44.3
474nm	44.5
475nm	45.1
476nm	44.9
477nm	45.3
478nm	45.4
479nm	45.5
480nm	45.9
481nm	45.8
482nm	46
483nm	46
484nm	45.8
485nm	45.7
486nm	45.9
487nm	46
488nm	46
489nm	45.7
490nm	45.5
491nm	45.3
492nm	45.3
493nm	45.1
494nm	45
495nm	44.9
496nm	44.6
497nm	44.4
498nm	43.7
499nm	43.8
500nm	43.7
501nm	43.1
502nm	42.8
503nm	42.3
504nm	41.8
505nm	41.5
506nm	41.3
507nm	41.1
508nm	39.7
509nm	39.5
510nm	39.3
511nm	38.6
512nm	38.4
513nm	38
514nm	37.4
515nm	36.8
516nm	36.2
517nm	35.7
518nm	35
519nm	34.8
520nm	33.8
521nm	33.7
522nm	33.1
523nm	32.7
524nm	32.2
525nm	30.9
526nm	31.1
527nm	30
528nm	30.5
529nm	29.3
530nm	29.2
531nm	28.1
532nm	27.8
533nm	27.1
534nm	26
535nm	25.4
536nm	24.6
537nm	24.1
538nm	23.7
539nm	23.4
540nm	22.8
541nm	22.4
542nm	22.1
543nm	21.8
544nm	21.2
545nm	20.7
546nm	20.4
547nm	20.2
548nm	20
549nm	19.7
550nm	19.3
551nm	18.6
552nm	18
553nm	17.5
554nm	17.2
555nm	16.8
556nm	16.5
557nm	15.9
558nm	15.5
559nm	15
560nm	15.1
561nm	14.3
562nm	14
563nm	14
564nm	13.6
565nm	13.5
566nm	12.8
567nm	12.5
568nm	12.7
569nm	12.3
570nm	12.5
571nm	11.9
572nm	11.4
573nm	11
574nm	10.6
575nm	10.6
576nm	10.5
577nm	10.5
578nm	10.4
579nm	10.3
580nm	10.3
581nm	10.1
582nm	9.92
583nm	9.84
584nm	9.75
585nm	9.61
586nm	9.59
587nm	9.44
588nm	9.39
589nm	9.29
590nm	9.13
591nm	9.18
592nm	9
593nm	9.03
594nm	8.9
595nm	8.82
596nm	8.71
597nm	8.56
598nm	8.54
599nm	8.56
600nm	8.46
601nm	8.34
602nm	8.37
603nm	8.38
604nm	8.28
605nm	8.11
606nm	7.85
607nm	7.83
608nm	7.89
609nm	7.86
610nm	7.8
611nm	7.74
612nm	7.75
613nm	7.74
614nm	7.73
615nm	7.68
616nm	7.66
617nm	7.67
618nm	7.65
619nm	7.61
620nm	7.61
621nm	7.65
622nm	7.58
623nm	7.57
624nm	7.5
625nm	7.53
626nm	7.59
627nm	7.53
628nm	7.57
629nm	7.53
630nm	7.54
631nm	7.54
632nm	7.46
633nm	7.62
634nm	7.62
635nm	7.49
636nm	7.77
637nm	7.97
638nm	7.6
639nm	7.36
640nm	7.82
641nm	7.83
642nm	7.52
643nm	7.71
644nm	7.24
645nm	7.73
646nm	7.93
647nm	7.64
648nm	8.03
649nm	7.62
650nm	7.6
651nm	7.46
652nm	7.55
653nm	7.84
654nm	7.97
655nm	7.78
656nm	7.83
657nm	8.19
658nm	7.89
659nm	8.06
660nm	7.98
661nm	7.77
662nm	7.96
663nm	7.85
664nm	8.07
665nm	7.61
666nm	8.12
667nm	8.26
668nm	7.49
669nm	7.25
670nm	8.4
671nm	8.38
672nm	7.96
673nm	7.54
674nm	8.38
675nm	8.44
676nm	7.7
677nm	7.27
678nm	8.02
679nm	7.9
680nm	7.75
681nm	7.84
682nm	8.34
683nm	7.69
684nm	7.69
685nm	7.76
686nm	8.03
687nm	7.39
688nm	7.82
689nm	8.18
690nm	7.9
691nm	7.66
692nm	7.57
693nm	7.88
694nm	8.22
695nm	8.02
696nm	7.21
697nm	7.73
698nm	10.2
699nm	9.89
700nm	8.6
701nm	7.15
702nm	8
703nm	7.35
704nm	6.75
705nm	6.62
706nm	7.13
707nm	7.29
708nm	7.57
709nm	7.56
710nm	7.53
711nm	7.46
712nm	7.16
713nm	7.18
714nm	7.64
715nm	8
716nm	7.89
717nm	12.2
718nm	8.51
719nm	7.61
720nm	5.34
721nm	2.75
722nm	7.67
723nm	7.18
724nm	5.26
725nm	4.98
726nm	12.4
727nm	13.6
728nm	14.7
729nm	14.3
730nm	5.81
731nm	7.89
732nm	6.92
733nm	16.5
734nm	16.2
735nm	8.28
736nm	4.81
737nm	17.3
738nm	1.01
739nm	5.64
740nm	3.22
741nm	7.21
742nm	9.82
743nm	9.07
744nm	8.73
745nm	5.12
746nm	13.3
747nm	18
748nm	15.5
749nm	8.34
750nm	0.952
751nm	11.8
752nm	29.8
753nm	23.6
754nm	5.78
755nm	97.9
756nm	2.35
757nm	16.6
758nm	0
759nm	37.4
760nm	0
761nm	28.6
762nm	88.6
763nm	89
764nm	13.1
765nm	31.7
766nm	151
767nm	51.4
768nm	69.5
769nm	0
770nm	6.73
771nm	29.1
772nm	0
773nm	20.4
774nm	29.9
775nm	60
776nm	23
777nm	80.5
778nm	40.4
779nm	438
780nm	99.1

## Sheet: Sheet9
380nm	26.7
381nm	12.2
382nm	3.68
383nm	28.1
384nm	19.1
385nm	47.3
386nm	27.9
387nm	23.1
388nm	18.8
389nm	28.2
390nm	9.58
391nm	8.75
392nm	8.38
393nm	47
394nm	21.2
395nm	25.7
396nm	32.7
397nm	34.5
398nm	32.9
399nm	32.8
400nm	32.2
401nm	33.5
402nm	32.7
403nm	32.7
404nm	32.5
405nm	32.5
406nm	32.8
407nm	33.4
408nm	34.5
409nm	35
410nm	35
411nm	36.3
412nm	35.2
413nm	34
414nm	35.2
415nm	36.3
416nm	36.1
417nm	35.3
418nm	36.2
419nm	36.2
420nm	36.5
421nm	36.3
422nm	36.5
423nm	36.2
424nm	36.4
425nm	36.3
426nm	36.5
427nm	35.6
428nm	36.1
429nm	35.2
430nm	35.5
431nm	35.2
432nm	35.1
433nm	34.6
434nm	34.5
435nm	34.3
436nm	34.2
437nm	34.2
438nm	34
439nm	33.6
440nm	33.3
441nm	32.8
442nm	32.9
443nm	32
444nm	31.6
445nm	31.7
446nm	31.4
447nm	31
448nm	30.7
449nm	30.5
450nm	30.1
451nm	29.8
452nm	29.4
453nm	29.4
454nm	29
455nm	28.7
456nm	28.2
457nm	28.2
458nm	27.6
459nm	27.2
460nm	26.9
461nm	26.9
462nm	26.5
463nm	26.2
464nm	26.1
465nm	25.7
466nm	25.7
467nm	25.2
468nm	24.9
469nm	24.6
470nm	24.1
471nm	24.3
472nm	23.7
473nm	23.6
474nm	23.3
475nm	23.1
476nm	22.6
477nm	22.5
478nm	22
479nm	22.1
480nm	21.5
481nm	21.1
482nm	20.8
483nm	20.5
484nm	20.3
485nm	19.9
486nm	19.7
487nm	19.5
488nm	19.2
489nm	19
490nm	18.6
491nm	18.4
492nm	18.2
493nm	18
494nm	17.7
495nm	17.6
496nm	17.5
497nm	17.1
498nm	17
499nm	17
500nm	16.9
501nm	16.6
502nm	16.5
503nm	16.1
504nm	16
505nm	15.9
506nm	15.9
507nm	15.5
508nm	15.4
509nm	15.3
510nm	15.2
511nm	14.9
512nm	14.6
513nm	14.5
514nm	14.2
515nm	14
516nm	13.4
517nm	13.3
518nm	13.3
519nm	13.2
520nm	13
521nm	12.3
522nm	12.2
523nm	11.8
524nm	12
525nm	12
526nm	11.7
527nm	11.1
528nm	11.2
529nm	11
530nm	11.1
531nm	10.4
532nm	10.6
533nm	10.7
534nm	10.4
535nm	10.2
536nm	10.1
537nm	10.1
538nm	10.1
539nm	10.1
540nm	10.1
541nm	10.1
542nm	10.1
543nm	10.2
544nm	10.2
545nm	10.2
546nm	10.3
547nm	10.4
548nm	10.4
549nm	10.5
550nm	10.5
551nm	10.6
552nm	10.5
553nm	10.6
554nm	10.8
555nm	10.6
556nm	10.6
557nm	10.8
558nm	10.7
559nm	10.4
560nm	10.6
561nm	10.4
562nm	11
563nm	10.6
564nm	10.2
565nm	10.5
566nm	10.4
567nm	10.4
568nm	10.9
569nm	11.2
570nm	11.2
571nm	11.1
572nm	11.7
573nm	12.1
574nm	11.8
575nm	12.1
576nm	12.4
577nm	12.6
578nm	12.9
579nm	13.1
580nm	13.4
581nm	13.9
582nm	14.6
583nm	15.3
584nm	15.8
585nm	16.3
586nm	17
587nm	17.7
588nm	18.3
589nm	18.8
590nm	19.7
591nm	20.8
592nm	21.5
593nm	22.4
594nm	22.9
595nm	23.6
596nm	24.5
597nm	25.7
598nm	26.9
599nm	27.8
600nm	28.6
601nm	29.4
602nm	30.3
603nm	31.5
604nm	33.1
605nm	34.6
606nm	35.9
607nm	37.6
608nm	39.2
609nm	40.1
610nm	40.6
611nm	41.1
612nm	41.5
613nm	42.2
614nm	43.1
615nm	44.4
616nm	45.9
617nm	47.3
618nm	48.7
619nm	50.4
620nm	51.8
621nm	53.4
622nm	54.7
623nm	55.7
624nm	56.7
625nm	58.1
626nm	59.3
627nm	60.2
628nm	61.4
629nm	62.6
630nm	63.5
631nm	64.4
632nm	65
633nm	65.6
634nm	67.1
635nm	67.6
636nm	69.3
637nm	70.1
638nm	71.6
639nm	73.1
640nm	72.3
641nm	73.5
642nm	75.4
643nm	75
644nm	76.2
645nm	76.7
646nm	76.9
647nm	77.8
648nm	78.6
649nm	77.8
650nm	78.7
651nm	78.6
652nm	78.9
653nm	79.4
654nm	81.3
655nm	81.6
656nm	81.4
657nm	80.3
658nm	81.7
659nm	81
660nm	81
661nm	81.8
662nm	81.7
663nm	82.4
664nm	82.7
665nm	81.3
666nm	83.4
667nm	84.4
668nm	82.2
669nm	82.2
670nm	84
671nm	82.2
672nm	83.9
673nm	84.1
674nm	85.5
675nm	84.5
676nm	84.1
677nm	83.1
678nm	84.5
679nm	84.1
680nm	84.2
681nm	85.5
682nm	84
683nm	83.9
684nm	83.9
685nm	84.2
686nm	84.6
687nm	84.9
688nm	85.5
689nm	84.6
690nm	85.1
691nm	84.4
692nm	84.5
693nm	85.4
694nm	86.7
695nm	84.3
696nm	86.6
697nm	87.5
698nm	87.6
699nm	83.8
700nm	89
701nm	85
702nm	86.3
703nm	87.2
704nm	86.4
705nm	85.9
706nm	86.1
707nm	86.5
708nm	86.5
709nm	86.9
710nm	86.7
711nm	87.1
712nm	87
713nm	86.6
714nm	86.8
715nm	89
716nm	84.1
717nm	89
718nm	85.6
719nm	90.8
720nm	94.8
721nm	86.9
722nm	98.4
723nm	86.8
724nm	96.4
725nm	79.8
726nm	88.3
727nm	108
728nm	114
729nm	100
730nm	94.9
731nm	78.1
732nm	99.6
733nm	113
734nm	125
735nm	74.3
736nm	106
737nm	116
738nm	76.1
739nm	67.8
740nm	60.6
741nm	91.8
742nm	129
743nm	90.4
744nm	93.8
745nm	72
746nm	79.3
747nm	128
748nm	115
749nm	86.1
750nm	92.1
751nm	120
752nm	91.3
753nm	69.2
754nm	200
755nm	181
756nm	57.9
757nm	43.3
758nm	121
759nm	144
760nm	29
761nm	35.7
762nm	99.6
763nm	148
764nm	69.9
765nm	103
766nm	317
767nm	98.2
768nm	39.8
769nm	81.1
770nm	19.5
771nm	60.7
772nm	55.1
773nm	110
774nm	107
775nm	302
776nm	64.2
777nm	97.9
778nm	36.6
779nm	228
780nm	103

## Sheet: Sheet10
380nm	0
381nm	20.3
382nm	9.45
383nm	0
384nm	15.1
385nm	16.7
386nm	0
387nm	0
388nm	0
389nm	10.4
390nm	23.5
391nm	25.2
392nm	0
393nm	0
394nm	3.53
395nm	5.23
396nm	5.27
397nm	3.06
398nm	6.77
399nm	6.44
400nm	4.54
401nm	5.73
402nm	5.01
403nm	5.33
404nm	4.77
405nm	5.2
406nm	5.07
407nm	5.23
408nm	5.3
409nm	4.87
410nm	5.2
411nm	4.71
412nm	6.33
413nm	4.55
414nm	4.87
415nm	3.96
416nm	4.23
417nm	5.41
418nm	5.25
419nm	5.03
420nm	5.1
421nm	4.98
422nm	5.36
423nm	5.26
424nm	4.68
425nm	5.21
426nm	4.72
427nm	4.8
428nm	5.29
429nm	5.13
430nm	5.33
431nm	5.13
432nm	5.43
433nm	5.2
434nm	5.43
435nm	5.3
436nm	5.4
437nm	5.32
438nm	5.3
439nm	5.54
440nm	5.7
441nm	5.47
442nm	5.54
443nm	5.58
444nm	5.74
445nm	5.81
446nm	5.79
447nm	5.87
448nm	5.88
449nm	6.03
450nm	5.95
451nm	5.86
452nm	6.05
453nm	6.27
454nm	6.31
455nm	6.47
456nm	6.39
457nm	6.42
458nm	6.92
459nm	6.88
460nm	6.93
461nm	7.09
462nm	7.03
463nm	7.44
464nm	7.43
465nm	7.72
466nm	7.64
467nm	8.01
468nm	8.3
469nm	8.36
470nm	8.88
471nm	8.89
472nm	9.23
473nm	9.53
474nm	9.7
475nm	10.3
476nm	10.4
477nm	11
478nm	11
479nm	11.7
480nm	11.8
481nm	12.6
482nm	13.2
483nm	13.5
484nm	14
485nm	14.4
486nm	14.9
487nm	15.5
488nm	15.9
489nm	16.4
490nm	17.1
491nm	17.7
492nm	18.3
493nm	19
494nm	19.8
495nm	20.4
496nm	21.2
497nm	22
498nm	23
499nm	23.8
500nm	24.6
501nm	25.8
502nm	27
503nm	27.8
504nm	28.4
505nm	29.7
506nm	31
507nm	32.9
508nm	33.5
509nm	35.1
510nm	36.1
511nm	36.8
512nm	38.3
513nm	40.3
514nm	41.3
515nm	43.2
516nm	43.2
517nm	44.6
518nm	46.1
519nm	47.8
520nm	48.9
521nm	48.8
522nm	50.8
523nm	52.4
524nm	53.8
525nm	53.2
526nm	56
527nm	55
528nm	56.7
529nm	57
530nm	58.2
531nm	58.9
532nm	60.7
533nm	61.5
534nm	61
535nm	61.8
536nm	61.6
537nm	62.6
538nm	62.8
539nm	62.9
540nm	63.2
541nm	63.4
542nm	63.6
543nm	63.9
544nm	64.3
545nm	64.6
546nm	64.8
547nm	65
548nm	65.2
549nm	65.5
550nm	66.2
551nm	66.5
552nm	66.9
553nm	67.1
554nm	67.7
555nm	68.4
556nm	69.5
557nm	69.8
558nm	70.6
559nm	71.6
560nm	72.4
561nm	72.5
562nm	73.3
563nm	74.1
564nm	73.9
565nm	75.9
566nm	77.1
567nm	76.7
568nm	77.5
569nm	78.4
570nm	76.3
571nm	78.2
572nm	77.5
573nm	76.1
574nm	74.6
575nm	73.5
576nm	72.5
577nm	72.6
578nm	73
579nm	72.8
580nm	73
581nm	73.1
582nm	73.3
583nm	73.6
584nm	73.8
585nm	74
586nm	73.7
587nm	74.2
588nm	74.2
589nm	74.5
590nm	74.5
591nm	75.2
592nm	74.8
593nm	75
594nm	75.1
595nm	74.9
596nm	75.3
597nm	75.4
598nm	76
599nm	76.1
600nm	75.8
601nm	76.2
602nm	76.2
603nm	76.4
604nm	76.2
605nm	76.7
606nm	76.4
607nm	76.2
608nm	75.9
609nm	76.4
610nm	76.1
611nm	75.9
612nm	76
613nm	76.3
614nm	76.3
615nm	76.1
616nm	76.6
617nm	76.5
618nm	76.9
619nm	77.2
620nm	77.2
621nm	77.1
622nm	77.1
623nm	77.4
624nm	77.1
625nm	77.5
626nm	77.3
627nm	77.5
628nm	78.1
629nm	78.1
630nm	77.6
631nm	77.8
632nm	77.7
633nm	78.3
634nm	78.8
635nm	78.8
636nm	78.5
637nm	78.1
638nm	78
639nm	81.5
640nm	78.8
641nm	79.2
642nm	80.1
643nm	79.6
644nm	79.7
645nm	79.8
646nm	79
647nm	80.6
648nm	80.5
649nm	79.5
650nm	80.3
651nm	80.1
652nm	79.8
653nm	80
654nm	81.2
655nm	81.1
656nm	80.5
657nm	79
658nm	81.1
659nm	78.5
660nm	79.3
661nm	80.5
662nm	79.7
663nm	79.7
664nm	81.2
665nm	80
666nm	82
667nm	81.2
668nm	80.3
669nm	80.5
670nm	81.8
671nm	78.3
672nm	81.6
673nm	80.2
674nm	83
675nm	80.1
676nm	79.2
677nm	79.6
678nm	80.1
679nm	81.6
680nm	81.1
681nm	81.5
682nm	80.8
683nm	81.3
684nm	81.4
685nm	80.9
686nm	80.7
687nm	81.8
688nm	81.5
689nm	81.5
690nm	81.7
691nm	81
692nm	81.6
693nm	80.7
694nm	84.8
695nm	80.8
696nm	83
697nm	83.2
698nm	82.8
699nm	77.7
700nm	79.2
701nm	79.4
702nm	80.6
703nm	83.1
704nm	81.4
705nm	81.3
706nm	81.5
707nm	81.3
708nm	82
709nm	83.3
710nm	82.3
711nm	82.7
712nm	82
713nm	82.2
714nm	82.3
715nm	83.8
716nm	80.8
717nm	81.6
718nm	81.8
719nm	80
720nm	101
721nm	80.2
722nm	87.3
723nm	84.5
724nm	88.7
725nm	73.5
726nm	89.3
727nm	78.7
728nm	99
729nm	88.4
730nm	80
731nm	63.6
732nm	78.8
733nm	84.9
734nm	133
735nm	78.3
736nm	107
737nm	86.3
738nm	53.3
739nm	64.5
740nm	64.3
741nm	71.1
742nm	112
743nm	93.3
744nm	93
745nm	58.5
746nm	92.1
747nm	106
748nm	95.3
749nm	114
750nm	85.2
751nm	89.1
752nm	62.8
753nm	95.4
754nm	135
755nm	234
756nm	103
757nm	0
758nm	142
759nm	127
760nm	8.77
761nm	77.2
762nm	279
763nm	141
764nm	52.7
765nm	52.4
766nm	413
767nm	63.9
768nm	141
769nm	0
770nm	34.1
771nm	74.3
772nm	82
773nm	49.8
774nm	69.1
775nm	158
776nm	37.1
777nm	92.3
778nm	27
779nm	184
780nm	0

[truncated: 19 more sheets: Sheet11, Sheet12, Sheet13, Sheet14, Sheet15, Sheet16, Sheet17, Sheet18, Sheet19, Sheet20, Sheet21, Sheet22, Sheet23, Sheet24, Sheet25, Sheet26, Sheet27, Sheet28, Sheet29]
