# Supplementary material for: Developing a New Method of Transformation for Obtaining XYZ Color Values from RGB Images for Agricultural Applications
Source: Sensors (Basel). 2024 Dec 3;24(23):7728. doi: 10.3390/s24237728 (PMC11644902; doi:10.3390/s24237728)
Supplement: Supplementary file 1 [file sensors-24-07728-s001.zip › supplementary materials/Onion.xlsx]

## Sheet: Sheet1
	Data Name	X	Y	Z	x	y	u'	v'	L*	a*	b*	C*	h	u*	v*	Measurement Angle	380nm	381nm	382nm	383nm	384nm	385nm	386nm	387nm	388nm	389nm	390nm	391nm	392nm	393nm	394nm	395nm	396nm	397nm	398nm	399nm	400nm	401nm	402nm	403nm	404nm	405nm	406nm	407nm	408nm	409nm	410nm	411nm	412nm
1	O1	15.04	17.51	12.19	0.3362	0.3913	0.1915	0.5015	48.9	-12.06	18.09	21.74	123.68	-5.97	25.76	0.1 degree	14.1	0	34.4	31.1	3.85	7.26	19.1	32.3	16	15.1	2.96	13.5	0	9.99	3.57	1.39	14.5	10.9	9.98	9.36	10.2	9.59	9.19	9.45	9.75	9.68	9.81	9.91	10.2	10.5	10.1	9.95	9.24
2	O2	14.67	16.77	13.06	0.3297	0.3768	0.1922	0.4942	47.96	-10.28	14.31	17.62	125.71	-5.44	20.74	0.1 degree	16.4	24.8	16.1	2.35	7.03	20.8	19.3	21.1	10.5	4.24	0	4.76	1.98	3.17	5.7	8.07	11	8.01	8.74	9.58	9.5	8.59	8.79	8.94	8.59	8.42	8.48	8.63	8.7	9.66	9.42	10.2	9.85
3	O3	14.6	17.01	12.69	0.3296	0.384	0.1897	0.4974	48.27	-12.03	15.76	19.83	127.36	-7.01	22.85	0.1 degree	16.9	1.95	23.9	9.48	13.2	12.7	5.99	18.2	6.03	18.6	18	11.7	4.49	6.26	1.59	6.34	5.14	8.12	10.1	9.43	9.18	8.27	8.72	8.62	8.59	8.45	8.35	8.36	8.92	9.48	8.75	9.33	9.76
4	O4	12.19	13.81	10.34	0.3354	0.3801	0.1947	0.4965	43.96	-8.94	14.6	17.12	121.49	-3.54	20.31	0.1 degree	1.42	14.8	11.6	8.77	7.18	24.6	0	6.99	1.34	9.75	11.4	8.08	0	8.74	2.99	8.95	5.36	5.59	8.33	7.14	8.01	6.89	6.73	6.93	7.11	7.18	7.39	7.64	7.75	7.6	7.46	7.66	7.56
5	O5	12.72	14.98	10.04	0.3371	0.397	0.1902	0.5039	45.61	-12.45	18.3	22.13	124.21	-6.35	25.5	0.1 degree	0.746	10.8	22.1	24.9	0	13.3	3.57	28.5	0	0	0	4.72	12.9	0	7.99	3.54	5.04	7	7.32	7.94	7.53	6.68	6.74	7.1	7.33	7.32	7.55	7.75	7.88	8.12	7.77	7.28	8
6	O6	10.11	11.68	9.29	0.3253	0.3759	0.1897	0.4931	40.71	-9.98	12.09	15.68	129.52	-5.94	17.04	0.1 degree	9.71	12.6	15.8	14.6	14.1	4.25	1.87	48.9	0	23	11.9	0.0846	6.59	6.79	2.07	3.7	7.62	8.13	7.12	7.11	6.08	6.83	6.48	6.47	6.71	6.75	7.04	7.18	7.52	7.86	7.44	6.96	7.64
7	O7	15.06	17.37	12.69	0.3338	0.3849	0.1921	0.4983	48.72	-11.18	16.51	19.94	124.11	-5.56	23.69	0.1 degree	13.8	8.97	10.4	21.8	17.2	0	6.38	13.8	8.03	5.8	11.4	3.71	5.42	5.09	3.36	3.12	10.5	7.28	8.84	8.42	8.1	8.68	7.8	8.16	8.59	9.29	9.66	9.93	9.82	9.92	9.89	9.29	9.53
8	O8	16.59	19.04	14.28	0.3324	0.3815	0.1923	0.4967	50.74	-11.11	16.19	19.64	124.45	-5.64	23.58	0.1 degree	11.4	4.16	0.494	16.6	9.31	17.3	12.7	17.6	8.3	15.7	33.8	12.8	10.5	8.57	7.59	7.2	15.8	10.1	10.2	10.2	9.87	10.6	9.46	9.55	9.74	9.81	10.1	10.3	10.3	10.3	11.3	11.1	11.3
9	O9	17.35	20.37	13.14	0.3412	0.4006	0.1916	0.506	52.26	-13.49	21.52	25.4	122.09	-6.33	30.63	0.1 degree	2.32	19.7	0	38	1.41	0	10.9	13.4	0	11	1.82	0.946	6.17	8.61	3.16	5.18	5.28	9.17	10	9.19	10.5	7.75	8.97	8.93	9.16	8.85	8.78	9.01	9.34	9.83	9.82	9.7	9.72
10	O10	9.08	11.45	4.73	0.3593	0.4533	0.1862	0.5284	40.33	-16.62	28.69	33.16	120.08	-7.72	35.37	0.1 degree	0	0	0	0	1.04	0	1.86	30.1	0	0	0	0	10.3	9.97	5.56	1.49	1.67	1.44	3.46	3.53	2.95	4.03	3.09	3.1	3.09	3.37	3.52	3.7	3.77	4.01	3.89	3.57	3.35
11	O11	14.57	17.16	11.6	0.3362	0.396	0.1899	0.5034	48.46	-13.04	18.88	22.94	124.63	-6.89	26.78	0.1 degree	14.8	0	21.2	5.73	0	18.1	0	10.2	0	0.357	6.15	4.27	16.8	0	9.67	4.79	12.1	6.05	8.02	7.92	7.27	8.44	7.41	8.13	8.22	8.15	8.32	8.49	9.07	8.57	7.64	8.71	8.37
12	O12	13.87	16.57	10.43	0.3395	0.4054	0.189	0.5077	47.71	-14.08	20.8	25.11	124.09	-7.39	29.02	0.1 degree	15.6	6.14	7.79	20.6	18.5	21.9	0	0	3.72	0	2.63	1.64	8.91	9.31	5.04	6.4	5.74	8.43	7.16	7.77	7.19	7.21	7.06	7.27	7.61	7.7	7.9	8.15	8.52	7.37	8	8.42	7.99
13	O13	19.33	23.12	15.88	0.3313	0.3964	0.1868	0.5029	55.19	-15.9	20.3	25.79	128.07	-10.09	30.1	0.1 degree	15.5	17.8	21.1	34.6	24.2	18.4	19.6	36.8	35.1	13.1	9.74	12.7	13.7	23.5	3.96	8.99	13.5	8.44	13.5	10.4	10.8	11	11.5	11.6	11.7	11.8	12.2	12.2	12.4	13.2	13.2	12.4	12.8
14	O14	13.44	15.77	10.13	0.3416	0.4009	0.1917	0.5062	46.68	-12.34	19.87	23.39	121.85	-5.55	27.47	0.1 degree	7.5	14.9	5.21	0	7.76	6.11	2.4	22.2	0.642	7.2	0	19.1	13.4	2.31	3.75	8.61	0.66	3.71	5.39	5.3	4.26	4.93	5.05	4.91	5.02	5.26	5.48	5.6	6	5.84	6.07	6.39	6.73
15	O15	15.5	18.16	14.11	0.3244	0.3802	0.1877	0.495	49.69	-12.84	14.78	19.58	130.97	-8.53	21.98	0.1 degree	11.6	12.1	16.6	18.4	3.1	33.5	9.82	32.1	16.3	14.1	15.6	13.3	0.426	6.57	11.9	8.19	9.95	12.3	8.85	10.5	10.9	10.6	10.7	10.2	10.7	11	11.2	11.2	11.2	11.6	11.7	11.4	12
[truncated: 368 more columns]
