# Supplementary material for: Developing a New Method of Transformation for Obtaining XYZ Color Values from RGB Images for Agricultural Applications
Source: Sensors (Basel). 2024 Dec 3;24(23):7728. doi: 10.3390/s24237728 (PMC11644902; doi:10.3390/s24237728)
Supplement: Supplementary file 1 [file sensors-24-07728-s001.zip › supplementary materials/Pepper.xlsx]

## Sheet: Sheet1
	Data Name	X	Y	Z	x	y	u'	v'	L*	a*	b*	C*	h	u*	v*	L(Hunter)	a(Hunter)	b(Hunter)	380nm	381nm	382nm	383nm	384nm	385nm	386nm	387nm	388nm	389nm	390nm	391nm	392nm	393nm	394nm	395nm	396nm	397nm	398nm	399nm	400nm	401nm	402nm	403nm	404nm	405nm	406nm	407nm	408nm	409nm	410nm
1	P1	13.81	17.1	6.75	0.3667	0.454	0.1901	0.5296	48.39	-17.38	33.97	38.16	117.1	-6.78	43.22	41.35	-12.77	19.28	0	2.64	0	0.245	3.07	8.83	12.5	7.35	0	0	22.2	19	0	21.6	3.92	0	4.55	3.26	3.21	5.19	5.56	5.61	4.86	5.18	5.07	5.13	5.21	5.24	5.41	5.5	5.02
2	P2	12.48	15.55	5.89	0.3678	0.4584	0.1895	0.5313	46.38	-17.38	33.93	38.12	117.13	-6.88	42.42	39.43	-12.54	18.76	13.1	2.99	1.01	0	1.56	11.4	5.31	0	32.6	25.3	0	0	0	7.45	2.77	3.49	3.96	3.88	4.69	5.42	4.74	4.43	4.08	4.6	4.55	4.76	4.8	4.71	4.77	5.48	4.73
3	P3	12.94	16.24	4.36	0.3858	0.4843	0.1919	0.5421	47.29	-18.26	42.55	46.3	113.22	-5.5	49.91	40.3	-13.23	21.81	11.4	13.9	16.4	2.12	14.4	5.37	0	0	0	0	0	9.98	9.82	0	3.51	6.18	2.81	2.99	4.55	4.48	3.46	3.73	3.56	3.14	3.31	3.27	3.36	3.51	3.83	3.22	2.91
4	P4	14.52	17.66	6.32	0.3771	0.4588	0.1946	0.5327	49.08	-16.02	36.86	40.19	113.5	-4.01	45.78	42.03	-11.9	20.52	13.1	0	11	4.33	0	0	14.2	13.2	0	6.26	1.58	5.15	6.98	0	0.357	5.48	0.849	1.72	6.14	4.44	5.27	5.18	4.93	5.09	4.91	4.94	4.96	5.11	5.38	5.4	4.8
5	P5	18.76	22.78	9.6	0.3669	0.4454	0.1928	0.5267	54.84	-17.23	35.53	39.48	115.87	-5.74	46.88	47.72	-13.36	21.5	0	6.94	0	1.22	3.75	9.51	0	10.8	3.01	18	14.8	9.51	2.96	12.6	11.4	7.88	5.35	8.77	9.32	5.73	7.16	7.65	7.75	7.68	7.67	7.7	7.61	7.73	7.82	7.41	7.68
6	P6	10.7	13.27	6.87	0.347	0.4302	0.1858	0.5184	43.16	-16.09	24.53	29.33	123.27	-8.45	32.27	36.42	-11.32	14.33	5.36	0	3.13	0	4.97	0	3.57	0	10.3	3.64	0	4.54	0	23.4	13.3	9.02	0	4.32	5.48	5.19	5.44	5.77	5.53	5.58	5.49	5.5	5.63	5.43	5.35	5.52	5.84
7	P7	12.34	15.2	8.09	0.3463	0.4266	0.1865	0.517	45.9	-16.29	24.92	29.77	123.18	-8.57	33.45	38.98	-11.75	15	2.68	4.48	26.5	1.2	0.316	8.31	0	0	0	8.93	13	9.6	6.74	0	15.3	3.59	3.28	4.95	5.88	5.21	5.5	5.64	6.14	6.12	6.02	6.29	6.32	6.14	6.56	6.05	5.96
8	P8	13.37	16.43	5.96	0.3739	0.4594	0.1926	0.5325	47.54	-16.51	35.64	39.28	114.85	-5.13	44.21	40.54	-12.07	19.67	15.1	0	0	3.7	5.23	14.3	0	2.46	3.33	8.16	0	19.7	14.4	15.1	3.65	5.89	6.98	3.07	3.58	5.1	3.76	4.31	4.1	4.3	4.58	4.47	4.49	4.6	4.73	4.5	4.02
9	P9	15.02	18.21	9.08	0.355	0.4304	0.1905	0.5196	49.75	-15.87	28.33	32.48	119.26	-6.72	37.95	42.67	-11.86	17.27	0	0	0	4.03	4.09	3.56	7.09	1.02	0	9.4	0	13.5	6.88	10.2	8.43	4.25	10.6	7.01	6.47	7.42	7.43	7.3	7.11	6.92	6.91	7.06	7.18	7.14	7.17	7.46	6.4
10	P10	11.96	14.69	7.05	0.355	0.4358	0.1888	0.5216	45.2	-15.82	27.38	31.62	120.02	-7.08	35.66	38.32	-11.36	15.94	26.2	11.3	11.4	1.75	0	0	0	12	13.3	0	2.02	17.1	0	11.3	10.3	7.83	0	4.47	5.01	5.58	6.09	5.66	5.64	5.67	5.57	5.67	5.75	5.6	5.68	5.61	5.1
11	P11	14.7	18.22	7.94	0.3598	0.4459	0.1886	0.5259	49.76	-17.83	32.08	36.7	119.06	-7.94	42.02	42.68	-13.23	18.87	3.06	14.7	0	2.86	0	4.26	16.8	12.2	4.64	18	0.00343	0.308	18	0	11.2	11.6	7.71	6.72	5.31	5.94	6.88	6.24	6.23	6.07	6.24	6.12	6.18	6.21	6.43	7.28	6.35
12	P12	17.03	20.74	9.87	0.3575	0.4353	0.1905	0.5218	52.66	-16.98	30.96	35.31	118.75	-7.14	41.65	45.54	-12.95	19.05	5	23.5	0	17.4	15	23.2	7.98	15.6	10.9	0	0.272	11.2	40.5	0	21.4	7.97	4.16	9.38	8.43	7.38	7.69	7.73	7.6	7.49	7.75	7.86	7.68	7.79	7.94	8.21	8.08
13	P13	8.61	10.64	5.77	0.3442	0.4252	0.1857	0.5162	38.97	-14.66	21.67	26.16	124.09	-7.68	27.97	32.62	-9.96	12.36	6.01	0	2.48	0	8.32	8.6	0	1.16	0	11	0	12.7	14.9	4.1	10.2	6.3	5.05	5.25	5.21	5.49	4.56	5.18	4.59	4.53	4.59	4.66	4.65	4.85	5.05	4.65	5.11
14	P14	15.69	19.07	10.23	0.3487	0.424	0.1887	0.5163	50.77	-16.38	26.66	31.29	121.57	-8.01	36.56	43.67	-12.32	16.71	7.27	2.68	27.5	8.89	6.83	16.5	0	0	8.55	16.1	0	3.55	10.4	0.322	0.7	8.03	4.59	7.46	6.95	7.65	9.03	8.82	8.98	7.95	8.13	8.39	8.26	8.54	8.74	8.31	8.17
15	P15	9.72	12.3	3.64	0.3789	0.4792	0.1896	0.5396	41.69	-17.22	36.76	40.6	115.1	-6.11	42.64	35.07	-11.89	18.41	0	2.21	1.4	5.65	0	23.5	14.4	8.86	16.8	2.94	2.05	1.58	5.38	0	1.4	0	0	3.64	1.77	3.6	2.88	2.48	2.86	2.68	2.76	2.69	2.67	2.87	2.91	3.07	2.28
16	P16	8.43	10.42	3.56	0.3762	0.465	0.1922	0.5347	38.58	-14.62	31.89	35.08	114.63	-4.35	36.98	32.28	-9.89	16.07	0	6.62	6.09	7.03	12.2	14.8	16.5	4.65	11.5	10.4	0	0	11.4	14.3	0	0.759	3.43	4.9	2.24	3.12	3.48	2.95	3.04	2.93	2.87	2.99	3.09	3.08	3.11	3.4	2.64
17	P17	9.26	11.2	7.32	0.3333	0.4033	0.1859	0.506	39.92	-13.35	17.29	21.84	127.69	-7.79	23.39	33.47	-9.21	10.48	8.4	8.04	10.8	5.08	14.7	5.87	7.09	5.48	0	18.4	0	2.53	5.14	3.42	6.2	6.48	4.03	7.38	7.06	6.21	6.26	5.85	6.44	6.17	6.22	5.95	5.84	5.89	6.21	6.28	5.92
18	P18	8	9.8	4.63	0.3566	0.4369	0.1894	0.5222	37.49	-13.67	24.27	27.86	119.4	-5.57	29.86	31.31	-9.18	13.16	1.93	18.2	0.392	2.79	5.24	7.11	0	0	0	0	3.47	1.13	4.12	0	12	7.7	1.4	3.95	3.16	3.26	3.9	4.14	3.65	3.75	3.77	3.99	4.12	4.03	4.3	3.97	4.24
19	P19	16.22	19.82	9.1	0.3593	0.4391	0.1903	0.5234	51.64	-17.08	31.51	35.84	118.46	-7.09	41.92	44.52	-12.91	19.06	9.18	0	2.89	15	13.4	9.75	0	0	12.3	0	0	5.69	17.8	4.36	12.9	0.593	5.92	4.98	8.58	6.83	8.03	7.73	7.55	7.07	6.98	7.19	7.31	7.32	8.15	7.74	8.29
20	P20	11.56	14.37	6.82	0.3529	0.4387	0.1868	0.5224	44.75	-16.73	27.45	32.15	121.36	-8.22	35.75	37.9	-11.92	15.88	7.28	11	0.676	1.99	0	0	2.08	0	0.37	7.78	10.3	13.8	4.5	0	4.89	2.97	10.9	4.27	6.38	5.22	4.88	6.06	5.58	5.51	5.34	5.6	5.73	5.81	5.73	5.95	5.82
21	P21	19.72	23.55	12.28	0.355	0.424	0.1925	0.5172	55.63	-15.82	29.49	33.46	118.22	-6.06	40.69	48.53	-12.4	18.99	10.5	0	18.5	0.659	0	22.6	21.4	24.6	14.8	12.7	0	14.4	0	23.9	7.74	5.35	9.92	5.55	10.4	9.69	10	10.5	10.6	10.4	9.9	10	9.75	9.85	10.1	10.3	9.25
22	P22	12.38	15.19	5.73	0.3718	0.4561	0.1924	0.5311	45.89	-15.93	33.78	37.35	115.25	-5.06	41.85	38.97	-11.51	18.58	0	0	3.29	15	11.7	0	0	0.718	1.82	0	0	3.29	0	8.54	10.4	1.31	4.14	5.26	5.62	4.77	4.52	4.76	4.68	4.3	4.54	4.5	4.75	4.91	4.85	5.08	4.23
23	P23	8.8	10.85	6.39	0.3379	0.4167	0.1845	0.512	39.32	-14.63	19.75	24.58	126.54	-8.36	26.1	32.94	-9.97	11.56	3.27	14.4	10.2	5.05	0	5.43	2.29	0.731	16.5	0.577	1.5	6.65	0	8.45	6.76	4.86	4.77	4.09	5.55	4.5	5.12	5.09	4.98	4.66	4.77	4.75	4.83	4.97	5.2	5.34	5.11
24	P24	10.13	12.24	8.39	0.3293	0.3979	0.1851	0.5032	41.59	-13.64	16.48	21.4	129.62	-8.53	22.87	34.98	-9.55	10.29	3.81	0	12	9.45	0.802	4.21	15	10.9	0.951	9.84	2.44	18.8	23.7	18.5	9.4	7.76	2.58	8.54	7.52	7.05	7.48	7.38	6.87	7.13	7.23	7.08	7.18	7.11	7.17	7.54	6.79
25	P25	16.64	20.12	8.16	0.3704	0.4479	0.1941	0.528	51.98	-16.19	35.14	38.69	114.74	-4.62	45.35	44.86	-12.31	20.63	17.6	11.8	0	0	0	29	9.39	0	0	18.9	0	7.81	37.7	6.84	0	16.8	6.76	4.35	5.79	5.92	5.74	5.67	6.65	6.2	6.21	5.78	5.9	6.47	6.74	6.75	5.88
26	P26	9.29	11.45	6.75	0.3379	0.4165	0.1846	0.5119	40.33	-14.88	20.08	25	126.53	-8.56	26.74	33.84	-10.24	11.87	16.6	0	2.53	0	4.65	8.95	1.07	5.36	0	21	0	10.3	0	8.87	2.96	4.3	1.29	5.66	5.9	5.57	5.73	5.53	5.14	5.16	5.28	5.66	5.7	5.87	5.81	5.61	5.29
27	P27	19.9	23.73	13.68	0.3473	0.4141	0.1909	0.5123	55.82	-15.73	26.35	30.69	120.82	-7.21	37.27	48.71	-12.34	17.47	19.3	13	3.32	15.7	0	13.9	14.7	4.57	3.52	8.07	0	0	30.9	21.1	4.4	4.15	9.2	11.6	9.89	10.8	10.9	10.2	10	10.4	10.5	10.8	10.6	10.5	10.4	10.7	11
28	P28	11.56	14.48	4.12	0.3833	0.4802	0.1918	0.5405	44.91	-17.4	39.71	43.36	113.66	-5.32	46.46	38.05	-12.38	20.24	5.71	0	6.76	13.9	0	0	1.71	1.59	0	10.1	0	7.77	0	7.66	9.03	0	2.45	3.12	3.9	3.67	3.76	2.94	3	2.98	3.15	3.12	3.22	3.3	3.87	3.24	3.43
29	P29	19.73	23.76	11.88	0.3563	0.4291	0.1917	0.5193	55.84	-16.7	30.88	35.11	118.4	-6.7	42.39	48.74	-13.07	19.69	0	0	2.2	8.23	25.4	24	0	4.38	15.6	0	9.25	20.6	0.0292	9.37	13.2	19.2	0	10.7	10.3	10.5	9.5	8.99	9.45	9.21	9.08	9.07	9.25	9.12	9.21	9.48	8.81
30	P30	14.09	17.21	6.82	0.3697	0.4514	0.1926	0.5292	48.52	-16.19	33.95	37.62	115.5	-5.21	43.03	41.48	-11.96	19.31	0	8.77	0	9.27	10.2	0	4.52	0	0	0	1.12	11.3	0.537	10.5	1.57	10.7	0.806	6.67	5.38	6.22	5.72	4.88	4.72	5.12	5.11	5.15	5.18	5.33	5.37	5.28	5.51
31	P31	13.79	16.71	6.97	0.368	0.446	0.1933	0.527	47.89	-15.39	32.31	35.78	115.47	-4.72	41.16	40.88	-11.33	18.52	3.05	0	12.7	11	11.1	0	13.3	13.2	4.81	15.1	2.62	15.5	11.8	13.8	0	2.77	7.86	4.84	3.4	5.68	5.53	6.28	5.2	5.23	5.37	5.2	5.28	5.35	5.74	6.04	4.85
32	P32	12.29	15.22	6.08	0.3658	0.4531	0.1899	0.5292	45.94	-16.76	32.39	36.47	117.36	-6.58	40.79	39.02	-12.07	18.09	0.533	2.61	0.0948	16	4.41	0	0	6.07	0	21	16.1	6.19	0	0	5.98	6.94	6.62	4.17	3.53	4.84	4.85	4.34	4.56	4.64	4.84	4.71	4.81	4.83	4.76	5.32	4.48
33	P33	16.24	20.02	7.81	0.3684	0.4543	0.191	0.53	51.86	-17.94	36.13	40.34	116.41	-6.65	46.55	44.74	-13.54	20.99	0	21.7	5.46	2.89	0	17.4	0	0	16.8	0	0	0	16.7	0	0	0	1.51	6.27	5.41	5.97	4.24	6.39	5.87	5.91	5.97	6.16	6.08	5.94	5.81	6.64	5.52
34	P34	11.38	14.35	5.26	0.3672	0.4631	0.1878	0.5328	44.73	-17.89	33.82	38.26	117.88	-7.63	41.77	37.88	-12.69	18.3	11.2	0	6.99	19.2	0	20.3	0	1.83	6.04	21.1	0	11.8	0	0	0	0	4.52	4.04	4.69	3.15	3.15	4.54	3.71	3.64	3.75	3.7	3.73	3.73	3.91	4.09	3.89
35	P35	11.67	14.26	8.17	0.3423	0.4182	0.1867	0.5132	44.6	-15.25	22.41	27.11	124.24	-8.21	30.31	37.76	-10.91	13.63	16.2	8.62	4.98	5.08	8.73	19.8	20.3	1.33	4.35	7.35	6.18	0.307	16.3	3.29	5.84	2.16	2.76	6.98	5.27	6.19	5.12	5.88	6.03	5.98	6.06	6.24	6.45	6.47	6.75	6.71	6.17
36	P36	7.92	10.27	2.66	0.3797	0.4926	0.1863	0.5439	38.32	-18.05	37.17	41.33	115.91	-7.26	41.31	32.05	-12	17.52	0	0	10.2	2.89	14.9	0	0.449	0	0	19.6	2.7	6.39	0	8.76	5.98	1.26	1.59	3.08	2.92	2.21	1.72	1.99	1.72	1.85	1.86	1.91	2	2.1	2.18	2.11	1.63
37	P37	11.3	13.91	7.33	0.3471	0.4275	0.1868	0.5174	44.1	-15.78	24.44	29.09	122.85	-8.1	32.38	37.3	-11.21	14.46	6.66	0	0	0	10.6	18.1	10	13	12.4	12.5	5.33	7.67	0	0	5.87	0.453	2.23	7.02	2.77	6.35	6.69	5.7	6.02	6.08	5.82	5.94	5.92	6.12	6.42	5.84	5.58
38	P38	13.75	16.8	6.83	0.3679	0.4495	0.1922	0.5282	48.01	-16.13	33.04	36.77	116.02	-5.45	42.01	40.99	-11.86	18.83	1.53	9.41	25.4	14.2	1.64	10.6	4.56	11	0.167	19	0	1.92	19.3	0	10.4	4.44	5.79	4.57	5.77	4.7	5.09	5.31	5.82	5.63	5.64	5.91	5.76	5.73	5.94	5.85	5.36
39	P39	22.92	27.23	12.52	0.3658	0.4345	0.1955	0.5226	59.19	-16.07	34.99	38.5	114.66	-4.11	47.45	52.18	-12.92	22.32	0	18.5	20.9	17.5	0	12.9	6.68	9.59	13.7	2.44	0	13.2	9.57	0	7.37	11.9	12	9.91	9.88	11.2	10.4	10.5	9.81	10.1	10.1	9.96	9.96	9.8	10.4	9.82	10.8
40	P40	9.86	12.5	3.44	0.3822	0.4845	0.1899	0.5417	42.01	-17.49	38.47	42.26	114.45	-5.99	44.09	35.36	-12.1	18.99	2.23	4.57	1.58	1.1	19.2	0	17.6	18.5	4.12	0	0	13.8	4.34	10.6	0	2.9	4.44	0	2.67	2.21	2.07	2.68	2	2.59	2.61	2.61	2.55	2.82	3.15	2.57	2.55
[truncated: 370 more columns]
