# Supplementary material for: Developing a New Method of Transformation for Obtaining XYZ Color Values from RGB Images for Agricultural Applications
Source: Sensors (Basel). 2024 Dec 3;24(23):7728. doi: 10.3390/s24237728 (PMC11644902; doi:10.3390/s24237728)
Supplement: Supplementary file 1 [file sensors-24-07728-s001.zip › supplementary materials/Sugarbeet.xlsx]

## Sheet: Sheet1
	Data Name	X	Y	Z	x	y	u'	v'	L*	a*	b*	C*	h	u*	v*	Measurement Angle	380nm	381nm	382nm	383nm	384nm	385nm	386nm	387nm	388nm	389nm	390nm	391nm	392nm	393nm	394nm	395nm	396nm	397nm	398nm	399nm	400nm	401nm	402nm	403nm	404nm	405nm	406nm	407nm	408nm	409nm	410nm	411nm	412nm
31	C1	18.22	20.73	12.49	0.3541	0.4031	0.1987	0.5089	52.66	-10.64	23.81	26.08	114.09	-1.5	32.82	0.1 degree	22.1	33.4	23.6	3.9	19.3	21.6	53.8	82.4	16.6	14.6	16.4	11.8	0	9.2	18.5	19.5	14.1	12.4	11	9.86	11.6	9.86	9.79	10.5	10.7	11	11.1	10.8	10.5	11.1	10.1	10.4	9.07
32	C2	9.74	12.3	5.05	0.3595	0.454	0.186	0.5287	41.69	-17.11	29.53	34.13	120.08	-8.04	36.71	0.1 degree	0	1.43	0	6.77	4.46	4.79	0	15.7	8.2	14.2	0	3.73	2.88	14.1	4.73	0	1.77	4.3	6.05	3.71	4.73	4.02	4.15	4.12	4.11	4.14	4.04	4.23	4.43	4.35	3.84	5.28	4.47
33	C3	12.06	14.91	6.23	0.3632	0.4491	0.1896	0.5275	45.51	-16.49	31.04	35.15	117.97	-6.68	39.35	0.1 degree	5.53	0.709	16.3	29.4	14.2	0	10.1	17.6	0	0	14.3	3.33	0.546	5.24	7.46	5.8	7.56	5.73	5.32	4.79	4.23	4.77	4.35	4.53	4.74	4.72	4.8	4.85	5.03	4.93	4.22	4.76	5.54
34	C4	13.24	16.34	7.36	0.3584	0.4424	0.1888	0.5244	47.42	-16.87	30.07	34.48	119.29	-7.44	39.15	0.1 degree	0.79	19.7	13.4	27.4	11.6	16.8	0	32.1	0	0	0	0.424	7.77	7.07	5.84	5.24	6	6.17	5.68	5.89	5.06	5.02	5.61	5.44	5.52	5.57	5.64	5.64	5.88	5.9	5.71	5.62	5.87
35	C5	12.52	15.73	6.64	0.3589	0.4508	0.1866	0.5275	46.62	-18.12	31.35	36.21	120.03	-8.65	40.32	0.1 degree	0.216	17.8	0	4.17	2.02	2.7	10.3	0	12.5	15.1	2.2	12.6	10.5	2.4	3.54	6.8	6.67	4.1	4.97	5.07	4.43	5.4	4.91	4.89	5.01	4.97	5.06	4.99	5.08	4.92	5.14	5.03	5.41
36	C6	10.86	13.4	5.67	0.3628	0.4479	0.1897	0.527	43.36	-15.8	29.7	33.64	118.01	-6.3	37.24	0.1 degree	4.89	20.6	10.6	6.71	0	28.3	3.47	0	0	4.71	0.36	0.087	16.1	5.35	0	4.19	4.99	4.08	5.11	4.25	4.67	4.87	4.12	4.35	4.53	4.5	4.61	4.79	4.7	4.02	4.22	4.89	3.84
37	C7	14.11	17.15	7.98	0.3596	0.4371	0.1911	0.5227	48.45	-15.79	29.68	33.62	118.01	-6.14	38.9	0.1 degree	6.48	8.99	0	8.08	4.91	4.03	0	9.71	6.63	0	0	8.4	12.9	7.14	1.29	6.2	6.42	6.33	7.09	6.17	6.88	6.09	7.04	6.25	6.31	6.32	6.38	6.48	6.4	6.3	5.82	5.54	6.54
38	C8	8.67	10.87	5.44	0.347	0.4353	0.1843	0.5203	39.37	-15.92	23.79	28.62	123.79	-8.46	30.38	0.1 degree	7.53	0	3.5	3.54	0	14	2.06	0	0	4.23	3.77	6.88	10.7	8.3	0.424	2.77	6.11	3.42	3.84	3.22	4.09	4.22	3.76	3.69	3.86	3.93	4.08	4.15	4.17	4.71	3.69	3.87	4.15
39	C9	9.55	11.43	6.72	0.3448	0.4126	0.1899	0.5114	40.29	-12.6	20.14	23.76	122.03	-5.75	26.42	0.1 degree	5.46	11.2	6.06	11.6	13.5	6.79	0.642	17.9	2.79	5.13	17.9	6.25	0	2.03	0.455	2.24	7.54	4.25	3.9	4.27	5.19	5.01	5.02	5.14	5.1	5.19	5.05	5.1	5.39	5.73	5.4	5.26	5.7
40	C10	13.22	16.23	8.55	0.3479	0.4272	0.1873	0.5174	47.28	-16.38	25.76	30.53	122.45	-8.37	34.71	0.1 degree	0.341	5.52	1.55	11.5	0	7.16	1.21	8.13	15.2	0	6.88	8.35	0	12	4.52	10.1	8.71	6.06	4.91	6.03	6.97	6.44	6.54	6.19	6.3	6.18	6.34	6.2	6.17	6.48	6.35	6.51	6.15
41	C11	15.91	18.82	10.29	0.3534	0.4181	0.1934	0.5147	50.48	-13.84	25.98	29.43	118.05	-4.93	35.3	0.1 degree	7.69	19.3	14.2	12.5	13.1	22.6	12.5	26.2	12.1	12.1	24.2	8.31	8.83	5.01	9.18	8.86	5.26	8.29	8.64	8.49	8.12	8.46	7.93	8.15	8.27	8.33	8.53	8.43	7.93	8.83	8.03	8.47	7.78
42	C12	12.14	14.61	6.48	0.3653	0.4397	0.1937	0.5244	45.1	-14.14	29.35	32.58	115.73	-4.23	37.22	0.1 degree	0	16	3.57	11.1	3.51	3.73	0	19.3	0.711	5.28	0	2.44	0	11	0.0357	2.13	5.86	5.96	4.83	5.21	4.64	5.01	4.92	4.87	4.91	4.95	5.16	5.24	5.37	5.05	5.01	4.85	4.63
43	C13	8.85	10.51	7.39	0.3308	0.393	0.1876	0.5014	38.74	-11.72	15.01	19.04	127.98	-6.71	20.38	0.1 degree	6.12	0.227	5.31	12.4	0	9.99	7.93	36.6	0	23.8	21.1	6.13	9.7	8.71	8.49	4.62	5.65	8.78	5.79	6.17	6.93	6.7	6.43	6.29	6.21	6.28	6.32	6.35	6.47	6.56	5.65	6.43	6.28
44	C14	15.62	18.41	10.35	0.352	0.4149	0.1935	0.5133	49.99	-13.41	24.96	28.34	118.24	-4.78	34.01	0.1 degree	23	6.03	23.8	0	9.9	13.9	11.8	19.1	0	21.2	9	6.94	5.21	1.31	8.34	10.7	8.03	8.04	9.19	8.24	8.79	9.07	8.17	8.38	8.52	8.62	8.7	8.76	8.86	8.57	8.12	8.14	8.21
45	C15	10.12	12.89	3.8	0.3775	0.4808	0.1884	0.5399	42.59	-18.03	37.44	41.55	115.71	-6.89	43.74	0.1 degree	0	0	0	0	10.9	6.37	3.4	0	0	0.46	23.4	2.59	3.29	10.1	0.48	3.9	7.21	3.87	3.01	2.15	2.52	1.9	2.72	2.53	2.49	2.34	2.42	2.66	2.74	2.71	2.33	2.52	2.87
[truncated: 368 more columns]
