# Supplementary material for: Developing a New Method of Transformation for Obtaining XYZ Color Values from RGB Images for Agricultural Applications
Source: Sensors (Basel). 2024 Dec 3;24(23):7728. doi: 10.3390/s24237728 (PMC11644902; doi:10.3390/s24237728)
Supplement: Supplementary file 1 [file sensors-24-07728-s001.zip › supplementary materials/Tomato.xlsx]

## Sheet: Sheet1
	Data Name	X	Y	Z	x	y	u'	v'	L*	a*	b*	C*	h	u*	v*	380nm	381nm	382nm	383nm	384nm	385nm	386nm	387nm	388nm	389nm	390nm	391nm	392nm	393nm	394nm	395nm	396nm	397nm	398nm	399nm	400nm	401nm	402nm	403nm	404nm	405nm	406nm	407nm	408nm	409nm	410nm	411nm	412nm	413nm
1	T1	5.66	6.93	4.38	0.3337	0.4083	0.1845	0.5081	31.65	-12.11	15.46	19.64	128.06	-6.73	19.4	0	3.24	12.2	9.69	5.4	4.93	0	0	0	10.1	0	2.36	0	0	3.55	4.71	2.61	3.32	2.38	3.15	3.88	2.9	3.36	3.34	3.34	3.42	3.51	3.49	3.76	3.65	3.41	3.4	3.28	3.44
2	T2	5.85	7.07	4.4	0.3376	0.4084	0.1869	0.5087	31.97	-11.44	15.93	19.61	125.67	-5.81	19.85	0	0	2.94	10.2	0.164	2.63	0	0	2.65	7.5	16.2	3.16	4.36	6.12	5.87	3.12	2.49	1.93	3.77	3.32	3.6	3.25	3.43	3.35	3.25	3.27	3.28	3.38	3.39	3.4	3.5	2.76	3.32	3.32
3	T3	8.11	9.42	6.61	0.336	0.3903	0.1917	0.501	36.78	-9.68	14.53	17.46	123.66	-4.41	19.16	11.1	0	5.66	0.114	9.62	0	0	11.3	2.01	0	20.4	10.5	11.5	0	1.74	6.38	6.2	4.41	4.4	5.12	5.27	4.79	4.72	4.73	4.62	4.68	4.61	4.91	4.87	4.96	5.16	5.64	4.5	4.69
4	T4	5.36	6.19	4.77	0.3284	0.3795	0.1904	0.4952	29.89	-8.08	10.53	13.27	127.48	-4.06	13.31	2.16	4.92	2.38	0	2.05	8.18	0	18.8	2.11	0	0	2.19	6.51	9.39	8.48	10.3	3.32	3.67	4.03	4.36	4.21	4.33	3.97	3.89	3.79	3.86	4.01	3.94	4.25	3.97	3.76	3.85	3.88	3.65
5	T5	5.99	7.02	4.96	0.3331	0.3906	0.1898	0.5007	31.85	-9.39	12.98	16.02	125.88	-4.61	16.47	0	0.372	3.72	0	13.3	0	0	10.6	1.69	0	11.5	0	0	11.5	1.15	2.03	5.03	4.43	2.96	3.86	3.58	3.76	3.56	3.49	3.65	3.92	4.07	4.2	4.33	3.58	4.9	4.28	3.43	3.27
6	T6	8.33	9.5	7.63	0.3271	0.3732	0.1917	0.4922	36.93	-8.37	11.03	13.84	127.21	-4.39	15	1.43	0	0	9.94	3.32	5.75	0	7.61	17.4	10.3	2.52	8.29	2.14	5.66	8.88	3.16	5.66	6.37	5.02	5.49	5.52	5.59	5.39	5.32	5.12	5.19	5.28	5.37	5.59	5.54	5.68	5.67	5.69	5.42
7	T7	7.22	8.38	6.55	0.3261	0.3784	0.1894	0.4944	34.77	-9.21	11.29	14.57	129.22	-5.2	15.11	1.28	5.84	1.91	0.68	0	0	0	8.17	0	0.85	5.48	7.19	1.99	8.79	3.57	4.22	4.54	4.01	5.58	4.58	4.72	4.6	4.49	4.44	4.5	4.62	4.58	4.85	5.26	4.82	4.94	5.22	5.12	5.45
8	T8	6.91	8.36	5.21	0.3375	0.4081	0.1869	0.5086	34.71	-12.07	16.78	20.68	125.73	-6.31	21.49	0	0	3.01	0	14.5	11.9	6.14	25.3	6.95	0	0	4.14	8.58	4.33	11.3	7.31	3.63	2.14	3.26	3.09	2.89	3.34	3.29	3.29	3.19	3.32	3.41	3.49	3.59	3.56	3.44	3.17	3.22	3.14
9	T9	8.47	9.68	7.89	0.3252	0.3717	0.191	0.4912	37.26	-8.56	10.67	13.68	128.72	-4.78	14.67	11.8	20	0	12.1	2.2	10.6	0	13.6	10.2	0	0	12.1	3.54	4.3	7.12	4.99	7.89	6.25	5.88	6.24	5.73	5.62	5.58	5.75	5.71	5.72	5.78	5.86	6.41	5.95	6.01	5.89	5.98	6.61
10	T10	6.11	7.34	4.9	0.333	0.4001	0.1867	0.5046	32.58	-11.14	14.52	18.3	127.48	-6.02	18.51	5.43	1.01	6.19	5.13	1.56	10.8	5.08	10.4	0	8.05	0	0	2.3	15.2	0.4	3.39	7.5	3.73	3.56	4.32	4.7	3.99	3.94	3.98	3.89	3.9	3.84	4.04	4.3	3.92	4.18	4.06	4.26	3.83
11	T11	7.5	8.65	7.13	0.3222	0.3716	0.1891	0.4907	35.3	-8.9	10.01	13.39	131.63	-5.41	13.68	10.4	16.8	5.11	6.88	8.41	4.79	0	6.12	0	11.8	0	1.81	14.4	3.28	0	6.65	7.5	6.38	4.68	5.69	5.62	5.65	5.09	5.15	5.15	5.23	5.15	5.35	5.48	5.36	5.95	5.39	5.63	5.88
12	T12	7.13	8.12	6.95	0.3211	0.3658	0.1904	0.4879	34.23	-7.84	8.83	11.81	131.6	-4.68	12.01	13.2	5.74	9.5	4.98	8.58	2.6	0.0144	0	0	4.1	6.87	7.08	0	3.94	9.27	8.05	7.62	3.55	3.8	5.09	4.6	4.72	4.62	4.65	4.58	4.7	4.72	4.86	5.27	5.16	5.29	5.5	5.02	4.74
13	T13	6.82	7.83	5.87	0.3323	0.3817	0.1922	0.4967	33.63	-8.32	12.06	14.65	124.59	-3.79	15.65	11.7	3.21	2.31	0	6.62	0.618	0	2.26	10.5	13	4.83	4.94	7.2	4.18	0.175	4.61	3.49	4.07	4.17	3.94	3.99	4.56	4.14	4.06	4.01	4.02	4.01	4.17	4.11	3.96	4.72	4.07	4.33	4.64
14	T14	4.87	5.94	3.78	0.3336	0.4072	0.1849	0.5076	29.26	-11.34	14.54	18.44	127.94	-6.09	17.77	7.92	1.17	0	0	13.7	0	0	5.7	0	0	10.6	0	1.43	3.79	5.12	5.13	0.75	2.22	2.05	2.91	3.28	2.28	2.71	2.51	2.67	2.7	2.73	2.84	2.94	2.87	2.69	3.07	2.8	3.17
15	T15	5.57	6.53	4.96	0.3264	0.3827	0.1882	0.4963	30.7	-9.14	11.01	14.31	129.7	-5.08	14.12	7.68	11.6	6.88	7.43	0	7.49	12.4	12.8	4.29	7.95	0	9.59	0	8.59	0	0	4.84	4.39	4.08	4.25	4.23	4.17	4.06	3.93	3.88	3.92	3.94	4.03	4.09	3.94	3.63	3.99	4.03	3.81
16	T16	7.71	8.85	6.85	0.3292	0.3781	0.1914	0.4947	35.69	-8.66	11.72	14.58	126.45	-4.39	15.67	6.02	12.1	0.507	5.9	0	9.78	7.4	10.4	1.14	0	15.6	0.973	6.25	0	1.61	9.43	4.54	4.59	4.43	4.19	5.34	4.69	4.96	4.8	4.71	4.73	4.88	4.91	5.2	4.78	5.37	5.55	5.14	5.13
17	T17	7.17	8.24	6.58	0.3261	0.3748	0.1905	0.4928	34.48	-8.52	10.68	13.66	128.59	-4.65	14.27	4.96	11.1	1.13	8.57	7.11	0	10.2	0	8.01	0	10.1	13.6	6.63	0	5.28	7.2	5.15	4.83	5.7	4.33	4.56	4.94	5.21	4.94	4.88	4.93	4.88	5.12	5.35	5.15	5.33	5.49	5.8	5.45
18	T18	6.98	8.26	5.9	0.3302	0.3909	0.1879	0.5004	34.53	-10.56	13.48	17.13	128.07	-5.84	17.72	2.1	3.09	1.67	12	8.52	9.81	2.06	14	3.28	0	0	0	3.09	9.15	5.07	2.56	3.89	3.81	4.89	3.97	3.53	4.5	4.51	4.18	4.16	4.26	4.3	4.39	4.63	4.33	4.78	4.23	4.26	4.01
19	T19	9.52	10.63	8.87	0.328	0.3664	0.1947	0.4892	38.95	-7.07	10.39	12.56	124.24	-3.14	14.31	12.7	5.84	0	0.811	15.1	17.1	15.4	9.41	1.44	8.92	11.9	14.9	6.09	4.09	0.554	5.23	4.47	5.44	6.22	6.52	5.67	6.77	6.35	6.41	6.39	6.32	6.26	6.35	6.7	6.18	6.78	7.08	6.34	6.66
20	T20	6.69	7.69	6.51	0.3202	0.368	0.1891	0.4888	33.33	-8.3	8.93	12.19	132.89	-5.12	12.08	8.63	18	0	5.32	10.6	0	2.25	0	10.3	6.99	0	0	9.7	0	7.45	7.7	5.84	4.86	5.33	5.34	4.48	4.78	4.91	4.91	4.91	5.04	5.15	5.39	5.47	5.02	5.06	5.19	5.36	5.08
21	T21	7.54	8.78	6.72	0.3271	0.3811	0.1891	0.4957	35.56	-9.65	11.97	15.37	128.88	-5.44	16.08	0	1.02	1.12	7.58	3.29	0	2.83	9.93	3.93	0	2.23	3.48	0	11.5	10.7	1.37	4.47	4.43	4.32	5.53	4.61	4.3	4.26	4.17	4.27	4.37	4.45	4.51	4.82	4.85	5.01	4.81	4.5	4.96
22	T22	6.59	7.62	5.5	0.3342	0.3867	0.1917	0.4992	33.18	-8.75	12.85	15.55	124.23	-3.95	16.5	0.93	0.901	4.43	8.37	0	7.65	6.98	0.786	0.267	5.35	0	0	3.22	0	8.24	4.45	1.88	4.28	4.91	4.21	3.27	3.31	3.44	3.72	3.63	3.62	3.68	3.81	3.88	4	3.93	3.85	4.41	4.1
23	T23	4.22	5.01	3.36	0.3352	0.3982	0.1887	0.5042	26.77	-9.13	12.72	15.66	125.68	-4.25	15.05	0	0	0	1.39	2.92	0	1.43	5.12	4.3	14.5	2.62	0	10.3	4.84	2.55	0	0.871	1.7	2.61	2.83	2.92	2.47	2.49	2.44	2.44	2.5	2.53	2.66	2.77	2.29	2.52	2.77	2.6	2.16
24	T24	5.68	6.6	5.16	0.3258	0.3782	0.1893	0.4942	30.87	-8.53	10.37	13.42	129.44	-4.67	13.37	3.88	0.866	0	10.2	5.09	5.71	0.54	4.18	0	2.64	0	4.12	8.41	5.92	4.03	3.72	0.432	4.14	3.21	3.28	3.81	4.35	3.73	3.88	3.9	3.99	4.02	4.06	4.17	4.01	4.21	3.89	3.94	4.13
25	T25	7.5	8.64	6.97	0.3245	0.3738	0.1899	0.4921	35.28	-8.8	10.55	13.74	129.83	-5.06	14.29	1.12	9.93	2.44	4.82	6.79	11.4	7.88	12.1	0	10.8	2.08	3.7	0	0	6.69	11.1	6.57	5.64	5.84	5.75	5.99	5.4	5.51	5.39	5.33	5.49	5.38	5.49	5.79	5.64	5.07	5.31	5.47	5.14
26	T26	9.71	11.94	5.87	0.3528	0.4339	0.1882	0.5206	41.12	-14.89	24.96	29.06	120.81	-6.8	31.89	3.53	14.2	7.3	4.77	10.1	8.26	7.69	0.245	31.1	6.24	25.4	9.09	3.87	6.52	12.6	5.18	1.52	2.26	2.91	3.29	3.09	3.91	3.66	3.71	3.53	3.57	3.61	3.75	3.7	3.96	4.08	3.9	3.83	4.31
27	T27	7.19	8.31	6.78	0.3227	0.3729	0.189	0.4914	34.61	-8.9	10.12	13.47	131.32	-5.34	13.71	0.766	8.37	3.39	12	8.4	0	10.8	18.1	0	8.08	0	3.06	1.31	10.9	6.81	7.45	5.38	5.32	4.94	4.79	5.08	5.48	5.04	5.33	5.24	5.22	5.24	5.33	5.72	5.19	6.15	5.25	5.07	5.52
28	T28	4.21	5.14	3.29	0.3332	0.4068	0.1847	0.5074	27.13	-10.82	13.77	17.52	128.16	-5.7	16.4	0.271	0	0	2.18	8.21	2.84	0	1.62	0.293	0	5.21	2.41	0	6.7	3.65	2.89	3.51	1.6	2.68	2.61	2.97	2.29	2.28	2.31	2.34	2.37	2.43	2.62	2.73	2.64	2.18	2.39	3.03	2.39
29	T29	9.39	10.98	8	0.3309	0.387	0.1896	0.4988	39.54	-10.69	14.25	17.81	126.88	-5.82	19.49	1.34	22.3	2.37	9.86	1.43	12.5	8.08	9.28	22.1	2.66	13.9	3.13	11.2	0	10.4	2.52	7.45	4.83	6.45	5.23	4.88	5.36	5.82	5.65	5.61	5.62	5.61	5.99	6.05	5.67	6.02	6.57	6.63	6.21
30	T30	7	8.25	6.16	0.3269	0.3852	0.1876	0.4975	34.5	-10.24	12.33	16.03	129.71	-5.95	16.4	0	0	2.73	8.41	1.15	9	4.45	12.8	6.26	0	2.69	8.88	12.2	15.3	6.65	7.61	4.56	4.29	5.5	4.69	5	5	5.19	4.98	4.87	4.96	4.91	5.1	5.12	5.19	5.02	5.03	4.55	4.91
[truncated: 367 more columns]
